# Supplementary material for: Unique high-temperature tolerance mechanisms of zoochlorellae Symbiochlorum hainanensis derived from scleractinian coral Porites lutea
Source: mBio. 2024 Feb 22;15(3):e02780-23. doi: 10.1128/mbio.02780-23 (PMC11326117; doi:10.1128/mbio.02780-23)
Supplement: Table S1 — Summary of high-throughput sequencing data. [file mbio.02780-23-s0001.xlsx]

## Sheet: Table S4
Table S1. Summary of high-throughput sequencing data
Sample	Raw reads	Clean reads	Clean bases	Q20 (%)	Q30 (%)
X1C01	45571701	43042472	6.46 G	97.19	92.72
X1C02	45572856	42956974	6.44 G	97.03	92.31
X1C03	45571610	43552788	6.53 G	97	92.22
X1C04	45575670	43388038	6.51 G	96.93	92.09
X1C11	45576097	43465924	6.52 G	96.9	92.02
X1C12	45573448	43531758	6.53 G	96.88	91.97
X1C13	45573465	42150898	6.32 G	97.25	92.85
X1C14	45575930	43520456	6.53 G	97.11	92.48
X1W11	45572813	43285058	6.49 G	97.08	92.47
X1W12	45576061	43484120	6.52 G	96.77	91.75
X1W13	49082041	43197104	6.48 G	97.21	92.54
X1W14	45572914	42820310	6.42 G	97.31	92.7
X1W21	45573402	43057750	6.46 G	97.09	92.27
X1W22	48974018	43998258	6.60 G	95.72	88.91
X1W23	47324232	43320602	6.50 G	97.34	92.88
X1W24	43820253	41971038	6.30 G	96.87	91.7
S1C03	47184409	42829288	6.42 G	97.12	91.06
S1C06	47183737	42224726	6.33 G	97.16	91.22
S1C07	45574881	43141182	6.47 G	97.34	92.75
S1C08	45574983	43569684	6.54 G	97.33	92.69
S1C12	45574186	43131410	6.47 G	97.25	92.49
S1C13	45571522	43133446	6.47 G	97.15	92.21
S1C14	45575621	43091750	6.46 G	97.34	92.75
S1C17	47187909	42992904	6.45 G	97.04	90.86
S1W11	47187918	42955162	6.44 G	97.25	91.48
S1W16	47188038	42903364	6.44 G	96.78	90.05
S1W17	47188356	42851746	6.43 G	97.19	91.31
S1W18	48935898	41991894	6.30 G	97.05	90.92
S1W21	47185908	42792900	6.42 G	97.09	91.08
S1W22	47183915	43432794	6.51 G	96.98	90.67
S1W24	47186910	42435188	6.37 G	97.28	91.67
S1W25	47184562	43008728	6.45 G	97.14	91.07
