# Supplementary material for: Unique high-temperature tolerance mechanisms of zoochlorellae Symbiochlorum hainanensis derived from scleractinian coral Porites lutea
Source: mBio. 2024 Feb 22;15(3):e02780-23. doi: 10.1128/mbio.02780-23 (PMC11326117; doi:10.1128/mbio.02780-23)
Supplement: Table S2 — Summary of de novo-assembled unigenes. [file mbio.02780-23-s0002.xlsx]

## Sheet: Table S5
Table S2. Summary of de novo-assembled unigenes
Alga	Type	sequences number	bases (bp)	Minimum length (bp)	Maximum length (bp)	Average length (bp)	N50 (bp)	GC (%)
S. hainanensis X1	unigenes	93227	194664527	201	23497	2088.07	3464	59.00
Effrenium sp. S1	unigenes	80353	104098877	201	25670	1295.52	1797	59.64
