# Supplementary material for: Unique high-temperature tolerance mechanisms of zoochlorellae Symbiochlorum hainanensis derived from scleractinian coral Porites lutea
Source: mBio. 2024 Feb 22;15(3):e02780-23. doi: 10.1128/mbio.02780-23 (PMC11326117; doi:10.1128/mbio.02780-23)
Supplement: Table S3 — DEGs of S. hainanensis X1 under heat stress. [file mbio.02780-23-s0003.xlsx]

## Sheet: Table S3 DEGs of S. hainanensis
Table S3. DEGs of S. hainanensis X1 under heat stress
id	baseMean_W1	log2FoldChange_W1	pvalue_W1	padj_W1	baseMean_W2	log2FoldChange_W2	pvalue_W2	padj_W2	go_desc	kegg_desc	nr_desc	nt_desc	swissprot_desc
X1_00003	228.251	1.14977	0.00209312	0.00703425	228.251	2.2808	8.47E-10	3.18E-09	GO:0004420;GO:0015936;GO:0016021	K13171	hypothetical protein JKP88DRAFT_295093, partial [Tribonema minus]	NA	NA
X1_00009	62.9771	1.61567	3.07E-05	0.000159412	62.9771	2.06391	7.58E-08	2.42E-07	GO:0007166;GO:0004930;GO:0004420;GO:0016021;GO:0015936	K14306	hypothetical protein JKP88DRAFT_295093, partial [Tribonema minus]	NA	NA
X1_00014	310.58	0.276921	0.289982	0.429804	310.58	1.01313	9.72E-05	0.000228635	GO:0004930;GO:0007166;GO:0016021;GO:0004420;GO:0015936	K13171	hypothetical protein JKP88DRAFT_295093, partial [Tribonema minus]	NA	NA
X1_00018	29.25	5.41347	0.0113844	0.0306069	29.25	8.8619	3.04E-05	7.57E-05	GO:0016021;GO:0004420;GO:0015936	K13171	hypothetical protein JKP88DRAFT_295093, partial [Tribonema minus]	NA	NA
X1_00020	82.7631	-1.36148	0.260964	0.397398	82.7631	-9.81708	5.22E-10	2.00E-09	GO:0015936;GO:0004420;GO:0016021	K13171	hypothetical protein JKP88DRAFT_295093, partial [Tribonema minus]	NA	NA
X1_00021	152.353	1.37083	8.51E-08	7.42E-07	152.353	3.00067	2.66E-33	4.42E-32	GO:0007166;GO:0004930;GO:0015936;GO:0016021;GO:0004420	K13171	hypothetical protein JKP88DRAFT_295093, partial [Tribonema minus]	NA	NA
X1_00023	12.9653	6.16463	0.00189798	0.006445	12.9653	7.68037	0.000103001	0.000241583	GO:0007166;GO:0015936;GO:0016021;GO:0004930;GO:0004420	K14306	hypothetical protein JKP88DRAFT_295093, partial [Tribonema minus]	NA	NA
X1_00026	60.2349	0	1	1	60.2349	10.3286	7.20E-21	6.14E-20	GO:0016021;GO:0015936;GO:0007166;GO:0004420;GO:0004930	K13171	hypothetical protein JKP88DRAFT_295093, partial [Tribonema minus]	NA	NA
X1_00028	4.87536	-1.46407	0.418231	0.561919	4.87536	5.20991	0.000517319	0.00111057	GO:0043130;GO:0008270;GO:0035552;GO:0006307;GO:0051213	NA	uncharacterized protein LOC112001142 [Quercus suber]	NA	NA
X1_00029	12.4718	-8.01419	0.000136577	0.000613974	12.4718	-8.36888	6.80E-05	0.000162822	GO:0008270;GO:0006307;GO:0051213;GO:0035552;GO:0043130	K08870;K10859	hypothetical protein ACHHYP_01748 [Achlya hypogyna]	NA	NA
X1_00031	59.3906	-0.139432	0.712313	0.813464	59.3906	1.03959	0.00475529	0.00884844	GO:0035552;GO:0006307;GO:0051213;GO:0008270;GO:0043130	K08870;K10859	hypothetical protein ACHHYP_01748 [Achlya hypogyna]	NA	NA
X1_00032	33.6432	1.04296	0.215574	0.344003	33.6432	2.35008	0.00489883	0.0090964	GO:0008270;GO:0035552;GO:0043130;GO:0006307;GO:0051213	K08870;K10859	hypothetical protein ACHHYP_01748 [Achlya hypogyna]	NA	NA
X1_00033	28.0715	6.05274	0.000432574	0.00172863	28.0715	8.82826	2.39E-07	7.32E-07	GO:0006307;GO:0051213;GO:0043130;GO:0035552;GO:0008270	K08870;K10859	hypothetical protein ACHHYP_01748 [Achlya hypogyna]	NA	NA
X1_00035	93.3345	0.697972	0.00247138	0.00813221	93.3345	2.17706	4.78E-23	4.69E-22	GO:0016021;GO:0005789;GO:0006629	NA	hypothetical protein CAOG_04184 [Capsaspora owczarzaki ATCC 30864]	NA	NA
X1_00042	40.1736	1.22675	0.0285366	0.0671071	40.1736	2.96723	6.12E-08	1.97E-07	GO:0035552;GO:0043130;GO:0006307;GO:0008270;GO:0051213	K08870;K10859	hypothetical protein ACHHYP_01748 [Achlya hypogyna]	NA	NA
X1_00043	21.8959	1.47639	0.0331169	0.076053	21.8959	4.73398	2.53E-13	1.24E-12	GO:0043130;GO:0006307;GO:0051213;GO:0035552;GO:0008270	K08870;K10859	hypothetical protein ACHHYP_01748 [Achlya hypogyna]	NA	NA
X1_00044	133.436	2.15006	1.58E-10	2.21E-09	133.436	3.27655	6.60E-23	6.43E-22	NA	K09566	MUC19 [Symbiodinium sp. CCMP2592]	NA	NA
X1_00046	92.3805	0.776541	0.00157859	0.00547739	92.3805	1.79822	4.85E-14	2.51E-13	GO:0008270;GO:0051213;GO:0035552;GO:0043130;GO:0006307	K10859	uncharacterized protein LOC112001142 [Quercus suber]	NA	DNA oxidative demethylase ALKBH2 OS=Arabidopsis thaliana
X1_00048	125.107	0.104327	0.699657	0.803718	125.107	1.87069	7.31E-13	3.46E-12	GO:0006307;GO:0035552;GO:0008270;GO:0043130;GO:0051213	K08870;K10859	hypothetical protein ACHHYP_01748 [Achlya hypogyna]	NA	NA
X1_00053	255.617	0.870816	0.00354336	0.0111359	255.617	1.37703	3.63E-06	9.95E-06	GO:0043130;GO:0035552;GO:0051213;GO:0008270;GO:0006307	K08870;K10859	hypothetical protein ACHHYP_01748 [Achlya hypogyna]	NA	NA
X1_00055	27.6662	1.86302	0.0319312	0.0737578	27.6662	3.79851	9.34E-06	2.45E-05	GO:0006307;GO:0035552;GO:0008270;GO:0051213;GO:0043130	K08870;K10859	hypothetical protein ACHHYP_01748 [Achlya hypogyna]	NA	NA
X1_00058	17.5828	0.939203	0.0325236	0.0748785	17.5828	1.76238	2.95E-05	7.35E-05	GO:0035552;GO:0043130;GO:0051213;GO:0006307;GO:0008270	K10859	uncharacterized protein LOC112014598 [Quercus suber]	NA	DNA oxidative demethylase ALKBH2 OS=Arabidopsis thaliana
X1_00062	38.4447	8.49241	1.64E-08	1.62E-07	38.4447	8.78642	5.05E-09	1.78E-08	GO:0006307;GO:0043130;GO:0051213;GO:0008270;GO:0035552	K08870;K10859	hypothetical protein ACHHYP_01748 [Achlya hypogyna]	NA	NA
X1_00063	9.17722	0.400207	0.624923	0.7444	9.17722	3.21005	7.87E-06	2.08E-05	NA	NA	hypothetical protein E3N88_18023 [Mikania micrantha]	NA	NA
X1_00074	88.8083	0.305947	0.450948	0.59256	88.8083	1.6535	3.47E-05	8.58E-05	NA	K12385	hypothetical protein M758_8G044300 [Ceratodon purpureus]	NA	NA
X1_00078	79.1734	0.860827	6.31E-05	0.00030621	79.1734	1.31023	4.07E-10	1.57E-09	GO:0004719	K00573	hypothetical protein BT93_L4922 [Corymbia citriodora subsp. variegata]	NA	Protein-L-isoaspartate O-methyltransferase 1 OS=Arabidopsis thaliana
X1_00081	22.1905	0	1	1	22.1905	8.88742	2.57E-16	1.57E-15	GO:0004719	K00573	L-isoaspartyl protein carboxyl methyltransferase [Capsaspora owczarzaki ATCC 30864]	NA	Protein-L-isoaspartate O-methyltransferase 1 OS=Arabidopsis thaliana
X1_00082	500.367	0.849201	2.34E-13	5.01E-12	500.367	2.11487	6.48E-79	4.62E-77	GO:0004719	K00573	hypothetical protein BT93_L4922 [Corymbia citriodora subsp. variegata]	NA	Protein-L-isoaspartate O-methyltransferase 1 OS=Arabidopsis thaliana
X1_00087	46.848	5.22154	0.0184168	0.0462879	46.848	7.48995	0.000708449	0.00149229	GO:0004719	K00573	hypothetical protein CBR_g18585 [Chara braunii]	NA	Protein-L-isoaspartate O-methyltransferase OS=Triticum aestivum
X1_00088	52.2244	2.17211	0.164405	0.278813	52.2244	6.81767	9.73E-06	2.55E-05	NA	NA	hypothetical protein HXX76_006913 [Chlamydomonas incerta]	NA	Protein-L-isoaspartate O-methyltransferase OS=Triticum aestivum
X1_00089	33.1354	0.0449477	0.907466	0.950125	33.1354	2.40001	8.44E-12	3.69E-11	GO:0004719	K00573	hypothetical protein BT93_L4922 [Corymbia citriodora subsp. variegata]	NA	Protein-L-isoaspartate O-methyltransferase 1 OS=Arabidopsis thaliana
X1_00090	86.7782	-2.47183	0.00204132	0.00688036	86.7782	1.03729	0.182692	0.243778	GO:0005737;GO:0004719	K00573	hypothetical protein BT93_L4922 [Corymbia citriodora subsp. variegata]	NA	Protein-L-isoaspartate O-methyltransferase 1 OS=Arabidopsis thaliana
X1_00092	110.382	1.48867	0.037481	0.0841729	110.382	2.98651	2.79E-05	6.99E-05	GO:0004719	K00573	hypothetical protein BT93_L4922 [Corymbia citriodora subsp. variegata]	NA	Protein-L-isoaspartate O-methyltransferase 1 OS=Arabidopsis thaliana
X1_00095	396.155	1.34593	8.45E-09	8.78E-08	396.155	1.08904	3.12E-06	8.62E-06	GO:0016021;GO:0055085	K16261	probable proline-specific permease put4 [Quercus suber]	NA	NA
X1_00103	118.052	1.50905	1.19E-08	1.21E-07	118.052	1.57469	2.21E-09	8.05E-09	GO:0000978;GO:0006357;GO:0043565;GO:0005634;GO:0003700	K09419	predicted protein [Phaeodactylum tricornutum CCAP 1055/1]	NA	Heat stress transcription factor B-2a OS=Arabidopsis thaliana
X1_00107	57.8707	1.446	1.41E-07	1.18E-06	57.8707	2.08371	7.85E-15	4.29E-14	GO:0006357;GO:0005634;GO:0000978;GO:0043565;GO:0003700	K09419	predicted protein [Phaeodactylum tricornutum CCAP 1055/1]	NA	Heat stress transcription factor B-2a OS=Arabidopsis thaliana
X1_00108	34.5254	2.011	2.26E-09	2.59E-08	34.5254	2.96374	6.70E-20	5.34E-19	GO:0000978;GO:0043565;GO:0006357;GO:0005634;GO:0003700	K09419	unnamed protein product [Pseudo-nitzschia multistriata]	NA	Heat stress transcription factor B-2b OS=Arabidopsis thaliana
X1_00109	251.107	1.4217	6.08E-22	3.22E-20	251.107	1.66285	4.29E-30	6.16E-29	GO:0006357;GO:0005634;GO:0043565;GO:0000978;GO:0003700	K09419	predicted protein [Phaeodactylum tricornutum CCAP 1055/1]	NA	Heat stress transcription factor B-2a OS=Arabidopsis thaliana
X1_00112	36.6503	-1.01369	0.000103686	0.000478203	36.6503	0.323845	0.151796	0.207272	GO:0016021;GO:0055085	K13171;K14306	hypothetical protein E3N88_18023 [Mikania micrantha]	NA	NA
X1_00115	24.356	-2.05478	0.256227	0.392006	24.356	-8.15402	7.84E-05	0.000186553	GO:0009058;GO:0003824	K25307	unnamed protein product [Arabidopsis arenosa]	NA	NA
X1_00119	74.88	0.927134	2.86E-06	1.85E-05	74.88	1.68181	7.03E-19	5.22E-18	GO:0003824;GO:0009058	K25307	unnamed protein product [Arabidopsis arenosa]	NA	Serine/arginine-rich splicing factor SR45 OS=Arabidopsis thaliana
X1_00125	70.4382	1.29864	9.35E-08	8.08E-07	70.4382	1.5225	2.06E-10	8.11E-10	GO:0003993;GO:0004725	K25307	LOW QUALITY PROTEIN: hypothetical protein BU14_0066s0027 [Porphyra umbilicalis]	NA	NA
X1_00139	732.243	-1.17773	1.13E-36	1.49E-34	732.243	-1.30705	1.20E-45	3.20E-44	GO:0008745;GO:0009253;GO:0016021	NA	hypothetical protein BU14_1158s0001, partial [Porphyra umbilicalis]	NA	NA
X1_00141	145.588	-3.54957	2.77E-05	0.000144883	145.588	-0.683445	0.411393	0.485331	GO:0015165;GO:0016021;GO:0000139	K15272	hypothetical protein NSK_003198 [Nannochloropsis salina CCMP1776]	NA	CMP-sialic acid transporter 4 OS=Arabidopsis thaliana
X1_00152	7.90599	0.954801	0.0631552	0.129483	7.90599	1.39255	0.00460615	0.00858885	GO:0000139;GO:0015165;GO:0016021	K15272	hypothetical protein Poli38472_011093 [Pythium oligandrum]	NA	CMP-sialic acid transporter 1 OS=Arabidopsis thaliana
X1_00154	353.422	-1.18698	2.13E-23	1.30E-21	353.422	-1.30968	7.56E-29	1.02E-27	GO:0009253;GO:0008745;GO:0007165;GO:0016021;GO:0016020	NA	hypothetical protein BU14_1158s0001, partial [Porphyra umbilicalis]	NA	NA
X1_00155	106.704	-10.2209	2.41E-21	1.21E-19	106.704	-10.5755	9.74E-23	9.38E-22	GO:0008745;GO:0009253;GO:0016021	NA	hypothetical protein BU14_1158s0001, partial [Porphyra umbilicalis]	NA	NA
X1_00160	27.4768	-4.54719	0.00151511	0.00528267	27.4768	-4.6692	0.00104042	0.00214271	GO:0016021;GO:0008745;GO:0009253	NA	hypothetical protein BU14_1158s0001, partial [Porphyra umbilicalis]	NA	NA
X1_00164	22.2569	2.1989	3.24E-06	2.07E-05	22.2569	2.21384	2.35E-06	6.55E-06	NA	K20241	hypothetical protein FH972_024386 [Carpinus fangiana]	NA	COMPASS-like H3K4 histone methylase component WDR5B OS=Arabidopsis thaliana
X1_00169	66.1579	0.191926	0.514375	0.650569	66.1579	2.05196	1.12E-13	5.64E-13	NA	K20241	WD repeat domain-containing protein [Capsaspora owczarzaki ATCC 30864]	NA	Guanine nucleotide-binding protein subunit beta-like protein OS=Medicago sativa
X1_00173	340.882	1.35937	7.06E-16	2.09E-14	340.882	1.97494	2.15E-32	3.44E-31	NA	K20241	uncharacterized WD repeat-containing protein C3H5.08c-like [Quercus suber]	NA	NADH dehydrogenase [ubiquinone] iron-sulfur protein 5-B OS=Arabidopsis thaliana
X1_00174	14.772	2.35728	1.06E-05	6.07E-05	14.772	2.49085	2.50E-06	6.97E-06	NA	K20241	uncharacterized WD repeat-containing protein C3H5.08c-like [Quercus suber]	NA	Suppressor of mec-8 and unc-52 protein homolog 1 OS=Arabidopsis thaliana
X1_00175	32.2388	1.62469	0.000323645	0.00133637	32.2388	1.94295	1.38E-05	3.55E-05	NA	K03938	NADH dehydrogenase [ubiquinone] iron-sulfur protein 5-B [Oryza sativa Japonica Group]	NA	NADH dehydrogenase [ubiquinone] iron-sulfur protein 5-A OS=Arabidopsis thaliana
X1_00177	141.906	0.726081	0.00270439	0.00879123	141.906	1.92693	3.49E-16	2.11E-15	NA	K20241	uncharacterized WD repeat-containing protein C3H5.08c-like [Quercus suber]	NA	NADH dehydrogenase [ubiquinone] iron-sulfur protein 5-A OS=Arabidopsis thaliana
X1_00178	502.734	0.573469	2.16E-05	0.000115959	502.734	1.20705	1.22E-19	9.57E-19	GO:0016021;GO:0015031	K20241	WD40 repeat domain-containing protein [Chloropicon primus]	NA	Formin-like protein 5 OS=Oryza sativa subsp. japonica
X1_00182	72.1539	1.82454	0.0104626	0.0284581	72.1539	2.77577	9.21E-05	0.000217204	NA	K20241	uncharacterized WD repeat-containing protein C3H5.08c-like [Quercus suber]	NA	NADH dehydrogenase [ubiquinone] iron-sulfur protein 5-A OS=Arabidopsis thaliana
X1_00184	1098.87	0.405474	7.51E-08	6.60E-07	1098.87	1.05965	8.88E-47	2.44E-45	NA	K20241	hypothetical protein Vafri_10439 [Volvox africanus]	NA	Formin-like protein 16 OS=Oryza sativa subsp. japonica
X1_00185	334.866	0.60686	0.00484664	0.0146187	334.866	2.30958	9.48E-28	1.21E-26	GO:0046872;GO:0050660;GO:0017150	K05544	conserved unknown protein [Ectocarpus siliculosus]	NA	Formin-like protein 5 OS=Oryza sativa subsp. japonica
X1_00186	886.2	0.306533	0.000270556	0.00113733	886.2	1.18431	1.97E-47	5.53E-46	NA	K20241	pathogenesis-related protein 1-like protein [Volvox carteri f. nagariensis]	NA	Formin-like protein 5 OS=Oryza sativa subsp. japonica
X1_00187	7.12935	1.25028	0.492303	0.630581	7.12935	5.70357	0.000811799	0.00169622	NA	K20241	uncharacterized WD repeat-containing protein C3H5.08c-like [Quercus suber]	NA	NADH dehydrogenase [ubiquinone] iron-sulfur protein 5-A OS=Arabidopsis thaliana
X1_00188	21.5737	0.619938	0.68079	0.789268	21.5737	-7.82348	1.66E-05	4.26E-05	NA	K20241	uncharacterized WD repeat-containing protein C3H5.08c-like [Quercus suber]	NA	NADH dehydrogenase [ubiquinone] iron-sulfur protein 5-B OS=Arabidopsis thaliana
X1_00195	76.3323	0.724604	0.00114331	0.00411713	76.3323	1.26609	4.63E-09	1.64E-08	GO:0043461;GO:0005739	K07556	hypothetical protein CHLNCDRAFT_135562 [Chlorella variabilis]	NA	NA
X1_00216	282.856	1.47256	1.61E-29	1.43E-27	282.856	2.36888	4.92E-78	3.43E-76	GO:0005975;GO:0006546;GO:0005739;GO:0004375;GO:0030246	K12831;K03126;K14972	hypothetical protein FH972_021858 [Carpinus fangiana]	AP006499.2	50 kDa gamma-zein OS=Zea mays
X1_00218	757.104	1.55532	3.87E-77	2.14E-74	757.104	2.42585	7.81E-195	3.56E-192	GO:0004375;GO:0005739;GO:0006546;GO:0005975;GO:0030246	K22485;K01180;K03126	olpB [Symbiodinium natans]	NA	Classical arabinogalactan protein 9 OS=Arabidopsis thaliana
X1_00219	99.9919	2.28967	0.000971139	0.00356328	99.9919	3.29137	1.97E-06	5.56E-06	GO:0030246;GO:0005739;GO:0006546;GO:0005975;GO:0004375	K22485;K04498;K09566	olpB [Symbiodinium natans]	AP006499.2	Proline-rich receptor-like protein kinase PERK2 OS=Arabidopsis thaliana
X1_00220	2558.38	0.911796	1.71E-70	7.95E-68	2558.38	1.05777	4.81E-96	5.05E-94	GO:0006546;GO:0030246;GO:0004375;GO:0005975;GO:0005739	K03126;K14972	hypothetical protein FH972_021858 [Carpinus fangiana]	AP006499.2	50 kDa gamma-zein OS=Zea mays
X1_00225	1141.13	0.860141	6.74E-41	1.05E-38	1141.13	1.66184	1.77E-156	4.60E-154	GO:0006072;GO:0009331;GO:0005509;GO:0016021;GO:0052591;GO:0004368	K00111	hypothetical protein FH972_025596 [Carpinus fangiana]	AK109972.1	Calmodulin OS=Triticum aestivum
X1_00227	239.216	1.57422	1.12E-05	6.43E-05	239.216	2.60998	2.52E-13	1.24E-12	GO:0004368;GO:0009331;GO:0052591;GO:0016021;GO:0006072;GO:0005509	K00111	hypothetical protein FH972_025596 [Carpinus fangiana]	AK109972.1	Calmodulin OS=Triticum aestivum
X1_00228	26.5767	0.573471	0.32639	0.469367	26.5767	1.88828	0.000937984	0.00194247	GO:0009331;GO:0004368;GO:0006072;GO:0016021;GO:0005509;GO:0052591	K00111	hypothetical protein FH972_025596 [Carpinus fangiana]	AK109972.1	Calmodulin OS=Triticum aestivum
X1_00229	22.5123	1.6863	0.0057956	0.0170701	22.5123	2.98331	5.79E-07	1.71E-06	GO:0006072;GO:0005509;GO:0004368;GO:0052591;GO:0009331;GO:0016021	K00111	hypothetical protein FH972_025596 [Carpinus fangiana]	AK109972.1	Glycerol-3-phosphate dehydrogenase SDP6, mitochondrial OS=Arabidopsis thaliana
X1_00234	746.842	1.14081	4.94E-40	7.42E-38	746.842	1.27997	5.95E-51	1.86E-49	GO:0006511;GO:0008270;GO:0070461;GO:0016579;GO:0004843	K11366	hypothetical protein, variant [Sphaeroforma arctica JP610]	NA	Ubiquitin carboxyl-terminal hydrolase 23 OS=Arabidopsis thaliana
X1_00235	15.8396	2.35207	0.0213935	0.052572	15.8396	3.23798	0.00140604	0.00284162	GO:0004843;GO:0016579;GO:0006511;GO:0008270;GO:0070461	K11366	hypothetical protein, variant [Sphaeroforma arctica JP610]	NA	Ubiquitin carboxyl-terminal hydrolase 23 OS=Arabidopsis thaliana
X1_00240	106.839	1.07084	9.89E-07	6.98E-06	106.839	1.66512	7.06E-15	3.88E-14	GO:0070461;GO:0006511;GO:0016579;GO:0004843;GO:0008270	K11366	hypothetical protein, variant [Sphaeroforma arctica JP610]	NA	Ubiquitin carboxyl-terminal hydrolase 23 OS=Arabidopsis thaliana
X1_00247	7.37833	-7.03938	0.0049588	0.0149119	7.37833	-7.39407	0.00316471	0.00605566	NA	K16575;K11340	hypothetical protein FH972_023371 [Carpinus fangiana]	NA	Actin OS=Cyanidioschyzon merolae (strain 10D)
X1_00254	137.333	1.53179	1.76E-06	1.18E-05	137.333	1.80301	1.57E-08	5.32E-08	GO:0005856;GO:0005737	K10355;K11340	unnamed protein product [Ectocarpus sp. CCAP 1310/34]	NA	Actin OS=Coleochaete scutata
X1_00255	38.1168	1.93288	0.0112599	0.030307	38.1168	2.53572	0.000840561	0.00175203	NA	NA	hypothetical protein MICPUCDRAFT_57882 [Micromonas pusilla CCMP1545]	NA	NA
X1_00259	69.0444	0.752589	0.00521121	0.0155643	69.0444	-9.06495	7.50E-18	5.17E-17	GO:0005524;GO:0004672	K23785;K06641;K08794	hypothetical protein BT93_L4483 [Corymbia citriodora subsp. variegata]	NA	CBL-interacting serine/threonine-protein kinase 11 OS=Arabidopsis thaliana
X1_00260	26.5472	-0.272585	0.557127	0.687729	26.5472	-8.22793	1.54E-13	7.66E-13	GO:0004672;GO:0005524;GO:0004674	K23785;K06641;K08794	hypothetical protein BT93_L4483 [Corymbia citriodora subsp. variegata]	NA	CBL-interacting serine/threonine-protein kinase 11 OS=Arabidopsis thaliana
X1_00261	3614.1	-0.00386101	0.974445	0.995729	3614.1	-1.55381	1.38E-37	2.75E-36	GO:0016021	K02184;K00430;K13171	mucin-2-like [Papaver somniferum]	NA	Proline-rich receptor-like protein kinase PERK2 OS=Arabidopsis thaliana
X1_00263	28.4252	0.646974	0.215981	0.344512	28.4252	-2.00232	0.000395958	0.000863322	NA	K02184;K11593;K20547;K20310	hypothetical protein Vretimale_16666, partial [Volvox reticuliferus]	NA	Vegetative cell wall protein gp1 OS=Chlamydomonas reinhardtii
X1_00267	425.933	0.387281	8.61E-08	7.49E-07	425.933	1.31033	5.91E-86	4.94E-84	NA	K00430;K17987	alpha/beta-hydrolase [Salix suchowensis]	NA	Pistil-specific extensin-like protein OS=Nicotiana tabacum
X1_00268	627.234	-0.357797	0.0358441	0.0811563	627.234	-2.03054	2.66E-31	4.05E-30	NA	K12900;K20547;K00430	mucin-2-like [Papaver somniferum]	NA	Protein IQ-DOMAIN 14 OS=Arabidopsis thaliana
X1_00269	301.587	-0.0544409	0.78041	0.863477	301.587	-1.20756	1.12E-09	4.19E-09	NA	K02184;K00430;K12900	hypothetical protein Vafri_8868 [Volvox africanus]	NA	Formin-like protein 3 OS=Oryza sativa subsp. japonica
X1_00275	155.146	0.602933	0.00249803	0.00820724	155.146	1.01162	2.53E-07	7.74E-07	NA	K02184;K00430;K14306	alpha/beta-hydrolase [Salix suchowensis]	NA	Formin-like protein 16 OS=Oryza sativa subsp. japonica
X1_00285	141.611	-1.06544	3.25E-16	1.00E-14	141.611	-0.951388	3.24E-14	1.69E-13	GO:0016021;GO:0055085	K14306	hypothetical protein E3N88_18023 [Mikania micrantha]	NA	NA
X1_00286	126.11	-1.82995	3.48E-40	5.27E-38	126.11	-2.34212	4.33E-62	1.89E-60	GO:0004252	K14306	MUC19 [Symbiodinium sp. CCMP2592]	NA	NA
X1_00287	37.7083	-2.48087	1.41E-15	4.02E-14	37.7083	-4.69638	1.99E-28	2.63E-27	NA	K13172;K09566;K14306;K13171	hypothetical protein As57867_017979 [Aphanomyces stellatus]	NA	NA
X1_00298	26.1052	1.63632	0.0139892	0.0365642	26.1052	3.34919	2.56E-07	7.82E-07	GO:0005524;GO:0004636;GO:0004399;GO:0051287;GO:0009507;GO:0000105;GO:0004635;GO:0046872	K14152;K00013	hypothetical protein CAOG_03226 [Capsaspora owczarzaki ATCC 30864]	NA	Histidinol dehydrogenase, chloroplastic OS=Oryza sativa subsp. japonica
X1_00309	18.7977	6.51227	0.000377354	0.00153276	18.7977	7.90157	1.51E-05	3.87E-05	GO:0046872;GO:0004635;GO:0009507;GO:0004636;GO:0000105;GO:0051287;GO:0005524;GO:0004399	K14152;K00013	hypothetical protein CAOG_03226 [Capsaspora owczarzaki ATCC 30864]	NA	Histidinol dehydrogenase, chloroplastic OS=Oryza sativa subsp. japonica
X1_00315	2.43068	1.79721	0.170054	0.286279	2.43068	3.69124	0.00242597	0.00472643	NA	K00013	cobalamin synthesis isoform A [Micractinium conductrix]	NA	Histidinol dehydrogenase, chloroplastic OS=Brassica oleracea var. capitata
X1_00316	23.2759	0.360644	0.440833	0.583378	23.2759	1.71503	0.000130243	0.000301427	GO:0004635;GO:0046872;GO:0000105;GO:0005524;GO:0009507;GO:0004636;GO:0004399;GO:0051287	K14152;K00013	hypothetical protein CAOG_03226 [Capsaspora owczarzaki ATCC 30864]	NA	Histidinol dehydrogenase, chloroplastic OS=Oryza sativa subsp. japonica
X1_00317	40.7469	1.89246	0.00945914	0.0261087	40.7469	2.31263	0.00145929	0.00294138	GO:0046872;GO:0009507;GO:0000105;GO:0004636;GO:0004635;GO:0005524;GO:0004399;GO:0051287	K14152;K00013	hypothetical protein CAOG_03226 [Capsaspora owczarzaki ATCC 30864]	NA	Histidinol dehydrogenase, chloroplastic OS=Oryza sativa subsp. japonica
X1_00325	3.72699	0	1	1	3.72699	6.31407	0.00498225	0.00923988	GO:0055085;GO:0016021	K11593	hypothetical protein E3N88_18023 [Mikania micrantha]	CP018157.1	Leucine-rich repeat extensin-like protein 3 OS=Arabidopsis thaliana
X1_00326	13.3116	6.60542	2.50E-05	0.000132397	13.3116	7.54518	1.36E-06	3.89E-06	NA	K11593;K12823;K13098;K12741	TRIOBP [Symbiodinium sp. CCMP2592]	NA	Leucine-rich repeat extensin-like protein 3 OS=Arabidopsis thaliana
X1_00329	3.15546	3.3932	0.0282098	0.0664709	3.15546	5.75514	9.17E-05	0.000216289	GO:0004222;GO:0031047;GO:0004176;GO:0003676;GO:0005524	K11593	protein argonaute 1A-like [Dendrobium catenatum]	NA	Protein argonaute 1 OS=Arabidopsis thaliana
X1_00330	39.2271	1.05067	0.344878	0.488518	39.2271	3.10138	0.00498948	0.00925278	GO:0055085;GO:0016021	K11593	hypothetical protein E3N88_18023 [Mikania micrantha]	CP018157.1	Leucine-rich repeat extensin-like protein 3 OS=Arabidopsis thaliana
X1_00331	100.726	0.436532	0.200528	0.325257	100.726	1.27266	0.000158185	0.000362414	NA	K13172;K11593;K01414	TRIOBP [Symbiodinium sp. CCMP2592]	CP018157.1	NA
X1_00333	122.111	0.563554	0.0363614	0.0821243	122.111	1.49312	1.59E-08	5.39E-08	NA	K11593;K09566	TRIOBP [Symbiodinium sp. CCMP2592]	NA	Protein argonaute 1B OS=Oryza sativa subsp. japonica
X1_00335	101.61	0.812222	0.00102078	0.00372286	101.61	2.89475	2.75E-35	4.95E-34	NA	K11593;K17987;K01414	uncharacterized protein DDB_G0271670, partial [Zea mays]	CP018157.1	NA
X1_00336	23.0386	2.94178	0.000166819	0.000736436	23.0386	4.86858	2.10E-10	8.30E-10	NA	K13172;K11593;K01414	MUC19 [Symbiodinium sp. CCMP2592]	CP018157.1	Protein argonaute 16 OS=Oryza sativa subsp. japonica
X1_00338	125.004	1.01872	0.000470499	0.00186226	125.004	1.09786	0.000151626	0.000348172	NA	K01414	rsgI2 [Symbiodinium natans]	CP018157.1	NA
X1_00339	11.1806	3.5415	0.00719518	0.0206	11.1806	5.47076	2.56E-05	6.42E-05	NA	K11593;K17987;K01414	uncharacterized protein DDB_G0271670, partial [Zea mays]	CP018157.1	Protein argonaute 16 OS=Oryza sativa subsp. japonica
X1_00348	47.886	1.20829	0.000194354	0.000844499	47.886	2.22712	1.37E-12	6.38E-12	GO:0016021	K13171;K09566	PREDICTED: uncharacterized protein LOC104750501 [Camelina sativa]	NA	NA
X1_00353	191.447	0.306816	0.10968	0.202402	191.447	1.23613	4.19E-11	1.74E-10	GO:0016021	K13171;K09566	PREDICTED: uncharacterized protein LOC104750501 [Camelina sativa]	NA	NA
X1_00357	14.3508	1.98133	0.00332426	0.0105418	14.3508	2.315	0.000510134	0.0010962	GO:0016021	NA	hypothetical protein Lal_00003754 [Lupinus albus]	NA	NA
X1_00358	62.4651	1.18615	0.131132	0.233481	62.4651	2.89757	0.00020609	0.000465873	GO:0016021	K09566;K13171	PREDICTED: uncharacterized protein LOC104750501 [Camelina sativa]	NA	NA
X1_00362	29.3917	7.77133	3.65E-05	0.000186413	29.3917	8.39411	8.08E-06	2.13E-05	GO:0016021	NA	hypothetical protein Lal_00003754 [Lupinus albus]	NA	NA
X1_00364	26.2485	2.25786	0.0137694	0.0360768	26.2485	2.5971	0.00449035	0.00838854	GO:0016021	K09566;K13171	PREDICTED: uncharacterized protein LOC104750501 [Camelina sativa]	NA	NA
X1_00370	27.2082	4.05817	2.06E-05	0.000110885	27.2082	2.04916	0.0347322	0.0552681	GO:0016021	NA	hypothetical protein Lal_00003754 [Lupinus albus]	NA	NA
X1_00372	14.7019	4.288	0.0513073	0.109099	14.7019	8.20111	0.000156215	0.00035829	GO:0016021	K14306	hypothetical protein Lal_00003754 [Lupinus albus]	NA	NA
X1_00385	25.1301	0.779811	0.0225424	0.0549476	25.1301	2.08322	5.29E-11	2.18E-10	GO:0005524;GO:0004674;GO:0004672	K08794;K13412	hypothetical protein FH972_026182 [Carpinus fangiana]	NA	Calcium-dependent protein kinase 12 OS=Arabidopsis thaliana
X1_00390	316.669	0.516803	1.18E-06	8.20E-06	316.669	1.07995	8.48E-26	9.70E-25	GO:0005524;GO:0004672;GO:0004674	K08794;K13412	hypothetical protein FH972_026182 [Carpinus fangiana]	NA	Calcium-dependent protein kinase 8 OS=Arabidopsis thaliana
X1_00394	741.388	1.2021	9.10E-49	1.99E-46	741.388	1.89735	2.04E-124	3.49E-122	GO:0055085;GO:0035556;GO:0005737;GO:0016021;GO:0004674;GO:0005524	K11227;K14306	hypothetical protein E3N88_18023 [Mikania micrantha]	NA	Mitogen-activated protein kinase kinase 1c OS=Physcomitrium patens
X1_00399	39.3362	4.95623	0.00748553	0.0213058	39.3362	9.63619	1.38E-07	4.32E-07	GO:0004252	K13171;K01309;K00430	hypothetical protein Vafri_15812 [Volvox africanus]	NA	Mulatexin OS=Morus alba
X1_00401	502.876	0.8076	2.04E-14	5.03E-13	502.876	1.63142	1.52E-56	5.64E-55	GO:0016021;GO:0055085	K14306;K03128	hypothetical protein E3N88_18023 [Mikania micrantha]	NA	Classical arabinogalactan protein 9 OS=Arabidopsis thaliana
X1_00404	130.806	1.0406	4.30E-08	3.95E-07	130.806	1.76177	1.76E-21	1.56E-20	GO:0055085;GO:0016021	K11227;K14306	hypothetical protein E3N88_18023 [Mikania micrantha]	XM_021975925.1	Leucine-rich repeat extensin-like protein 3 OS=Arabidopsis thaliana
X1_00409	34.0123	0	1	1	34.0123	9.50448	2.99E-16	1.82E-15	GO:0004252	K13171;K12900;K01309	hypothetical protein Vafri_15812 [Volvox africanus]	NA	Mulatexin OS=Morus alba
X1_00410	105.827	0.889143	0.0342447	0.0781848	105.827	-9.58353	3.43E-18	2.43E-17	GO:0004252	K13171;K01309	hypothetical protein Vafri_15812 [Volvox africanus]	NA	Mulatexin OS=Morus alba
X1_00411	72.7135	0.687031	0.390412	0.534822	72.7135	2.37918	0.00276734	0.00534527	GO:0055085;GO:0016021	K14676;K11294	hypothetical protein HXX76_009326 [Chlamydomonas incerta]	NA	Leucine-rich repeat extensin-like protein 5 OS=Arabidopsis thaliana
X1_00418	113.341	-0.169711	0.555909	0.686712	113.341	-1.83264	8.86E-10	3.32E-09	GO:0030091;GO:0006979;GO:0033743;GO:0046872	K07305	peptide methionine sulfoxide reductase B2, chloroplastic-like [Achlya hypogyna]	NA	Peptide methionine sulfoxide reductase B5 OS=Oryza sativa subsp. japonica
X1_00420	34.5929	4.05552	3.20E-10	4.25E-09	34.5929	5.85346	2.70E-20	2.22E-19	NA	K07305	peptide methionine sulfoxide reductase B5-like [Quercus suber]	NA	Peptide methionine sulfoxide reductase B5 OS=Oryza sativa subsp. japonica
X1_00421	29.7784	-2.03827	0.133582	0.236926	29.7784	7.27712	5.92E-16	3.52E-15	GO:0030091;GO:0006979;GO:0033743;GO:0046872	K07305	peptide methionine sulfoxide reductase B2, chloroplastic-like [Achlya hypogyna]	NA	Peptide methionine sulfoxide reductase B5 OS=Oryza sativa subsp. japonica
X1_00424	124.942	3.82455	2.40E-11	3.84E-10	124.942	5.11675	2.91E-19	2.21E-18	GO:0033743;GO:0030091;GO:0046872;GO:0006979	K07305	peptide methionine sulfoxide reductase B2, chloroplastic-like [Achlya hypogyna]	NA	Peptide methionine sulfoxide reductase B5 OS=Oryza sativa subsp. japonica
X1_00425	168.696	0.934154	2.05E-09	2.37E-08	168.696	1.87263	8.62E-36	1.59E-34	GO:0006979;GO:0033743;GO:0030091;GO:0046872	K07305	peptide methionine sulfoxide reductase B2, chloroplastic-like [Achlya hypogyna]	NA	Peptide methionine sulfoxide reductase B5 OS=Oryza sativa subsp. japonica
X1_00426	8.21131	0.9757	0.24946	0.384213	8.21131	3.68865	2.01E-06	5.65E-06	GO:0006979;GO:0046872;GO:0030091;GO:0033743	K07305	peptide methionine sulfoxide reductase B5-like [Quercus suber]	NA	Peptide methionine sulfoxide reductase B5 OS=Oryza sativa subsp. japonica
X1_00427	21.6877	-0.510505	0.182212	0.302041	21.6877	-2.17122	6.66E-07	1.96E-06	NA	K07305	uncharacterized protein LOC111989809 [Quercus suber]	NA	NA
X1_00429	71.1748	-0.277135	0.293234	0.433486	71.1748	-9.64823	4.33E-20	3.51E-19	GO:0046872;GO:0030091;GO:0033743;GO:0006979	K07305	peptide methionine sulfoxide reductase B2, chloroplastic-like [Achlya hypogyna]	NA	Peptide methionine sulfoxide reductase B5 OS=Oryza sativa subsp. japonica
X1_00439	272.892	0.214941	0.18185	0.301576	272.892	1.403	2.44E-19	1.87E-18	GO:0005524;GO:0005759;GO:0004672	K00898	hypothetical protein FH972_021290 [Carpinus fangiana]	NA	[Pyruvate dehydrogenase (acetyl-transferring)] kinase, mitochondrial OS=Arabidopsis thaliana
X1_00440	88.1089	0.797125	0.000226234	0.000968019	88.1089	1.837	6.79E-19	5.05E-18	GO:0005759;GO:0005524;GO:0004672	K00898	hypothetical protein PC116_g32708, partial [Phytophthora cactorum]	NA	[Pyruvate dehydrogenase (acetyl-transferring)] kinase, mitochondrial OS=Arabidopsis thaliana
X1_00444	106.821	0.645229	0.00722939	0.0206825	106.821	1.0497	9.07E-06	2.38E-05	GO:0005524;GO:0004672;GO:0005759	K00898	hypothetical protein FH972_021290 [Carpinus fangiana]	NA	[Pyruvate dehydrogenase (acetyl-transferring)] kinase, mitochondrial OS=Arabidopsis thaliana
X1_00447	85.2947	1.36174	2.56E-08	2.45E-07	85.2947	1.41374	5.40E-09	1.90E-08	GO:0005524;GO:0004672;GO:0005759	K00898	hypothetical protein FH972_021290 [Carpinus fangiana]	NA	[Pyruvate dehydrogenase (acetyl-transferring)] kinase, mitochondrial OS=Arabidopsis thaliana
X1_00454	32.6444	0	1	1	32.6444	9.44549	2.66E-18	1.89E-17	GO:0005759;GO:0005524;GO:0004672	K00898	hypothetical protein FH972_021290 [Carpinus fangiana]	NA	[Pyruvate dehydrogenase (acetyl-transferring)] kinase, mitochondrial OS=Arabidopsis thaliana
X1_00460	219.005	0.388315	0.0595146	0.123305	219.005	1.15666	1.16E-08	3.97E-08	GO:0016021	K08955	hypothetical protein VOLCADRAFT_88194 [Volvox carteri f. nagariensis]	XM_002503754.1	ATP-dependent zinc metalloprotease FTSH 5, mitochondrial OS=Oryza sativa subsp. japonica
X1_00462	1237.83	0.433867	6.91E-11	1.02E-09	1237.83	1.14554	6.57E-70	3.68E-68	GO:0016021	K08955	olpB [Symbiodinium natans]	XM_002503754.1	ATP-dependent zinc metalloprotease FTSH 5, mitochondrial OS=Oryza sativa subsp. japonica
X1_00464	986.142	0.373851	0.000501292	0.00197145	986.142	1.16217	5.65E-28	7.27E-27	GO:0004176;GO:0005524;GO:0004222;GO:0016020	K08955	ATP-dependent metallopeptidase Hfl [Fragilariopsis cylindrus CCMP1102]	XM_002503754.1	ATP-dependent zinc metalloprotease FTSH 11, chloroplastic/mitochondrial OS=Arabidopsis thaliana
X1_00467	30.203	0.476887	0.341594	0.485057	30.203	1.58229	0.00118579	0.00242188	GO:0004176;GO:0004222;GO:0005524;GO:0016020	K08955	ATP-dependent metallopeptidase Hfl [Fragilariopsis cylindrus CCMP1102]	XM_002503754.1	ATP-dependent zinc metalloprotease FTSH 11, chloroplastic/mitochondrial OS=Arabidopsis thaliana
X1_00469	427.539	0.755727	6.75E-05	0.00032511	427.539	1.44228	1.74E-14	9.28E-14	GO:0007018;GO:0016021;GO:0005524;GO:0008017	K17261;K09566;K20403	hypothetical protein VOLCADRAFT_88194 [Volvox carteri f. nagariensis]	XM_004365097.2	Probable sucrose-phosphate synthase 1 OS=Oryza sativa subsp. japonica
X1_00470	376.303	-0.581325	0.230206	0.361411	376.303	-4.61992	3.47E-20	2.83E-19	GO:0016021;GO:0005524;GO:0008017;GO:0007018	K17261;K09566;K20403	hypothetical protein VOLCADRAFT_88194 [Volvox carteri f. nagariensis]	XM_004365097.2	Probable sucrose-phosphate synthase 1 OS=Oryza sativa subsp. indica
X1_00471	12.7103	4.72692	0.00161651	0.00559355	12.7103	7.89342	7.36E-08	2.36E-07	GO:0016020;GO:0004176;GO:0005524;GO:0004222	K08955	ATP-dependent metallopeptidase Hfl [Fragilariopsis cylindrus CCMP1102]	XM_002503754.1	ATP-dependent zinc metalloprotease FTSH 11, chloroplastic/mitochondrial OS=Arabidopsis thaliana
X1_00472	43.9596	0.819366	0.0265797	0.0632054	43.9596	1.73204	1.48E-06	4.22E-06	GO:0016021;GO:0055085	K08955	ftsH [Symbiodinium sp. CCMP2592]	XM_002503754.1	ATP-dependent zinc metalloprotease FTSH 11, chloroplastic/mitochondrial OS=Arabidopsis thaliana
X1_00474	182.908	0.475316	0.0149338	0.0386884	182.908	1.05211	4.21E-08	1.38E-07	GO:0055085;GO:0016021	K08955	hypothetical protein E3N88_18023 [Mikania micrantha]	XM_002503754.1	ATP-dependent zinc metalloprotease FTSH 5, mitochondrial OS=Oryza sativa subsp. japonica
X1_00483	52.7204	1.99268	0.00132762	0.00469977	52.7204	3.59613	4.74E-09	1.68E-08	GO:0005506;GO:0016226;GO:0005759;GO:0051537	K22068	iron-sulfur cluster assembly protein 1-like [Carica papaya]	NA	Iron-sulfur cluster assembly protein 1 OS=Arabidopsis thaliana
X1_00491	58.5497	0.968218	6.34E-05	0.000307225	58.5497	1.09628	3.97E-06	1.08E-05	GO:0005506;GO:0016226;GO:0005759;GO:0051537	K22068	Iron sulfur cluster assembly protein 1, partial [Globisporangium splendens]	NA	Iron-sulfur cluster assembly protein 1 OS=Arabidopsis thaliana
X1_00506	19.5111	1.68732	0.246874	0.381116	19.5111	5.42443	0.000136298	0.000314635	GO:0051537;GO:0016226;GO:0005759;GO:0005506	K22068	iron-sulfur cluster assembly protein 1-like [Carica papaya]	NA	Iron-sulfur cluster assembly protein 1 OS=Arabidopsis thaliana
X1_00510	16.2509	5.83299	0.000504419	0.00198232	16.2509	7.97268	1.68E-06	4.75E-06	GO:0035091;GO:0050660;GO:0016614	K02884;K09566	PX domain-containing protein C1450.12-like [Quercus suber]	NA	NA
X1_00522	88.7652	0.580938	0.211572	0.339081	88.7652	1.42324	0.0020289	0.00399807	GO:0016614;GO:0035091;GO:0050660	K02884;K09566;K12900	olpB [Symbiodinium natans]	NA	NA
X1_00529	16.7136	6.61422	0.00905611	0.0251472	16.7136	7.76053	0.0021645	0.00425015	GO:0016614;GO:0050660;GO:0035091	K02884;K09566;K12900	uncharacterized protein DDB_G0271670, partial [Zea mays]	NA	NA
X1_00548	23.2871	7.59424	2.70E-06	1.75E-05	23.2871	7.8184	1.33E-06	3.80E-06	GO:0006412;GO:0003735;GO:0003723;GO:0022627;GO:0015935	K02981	predicted protein [Hordeum vulgare subsp. vulgare]	AK250125.1	40S ribosomal protein S2-4 OS=Arabidopsis thaliana
X1_00553	307.091	2.44751	0.00337808	0.0106833	307.091	2.34176	0.0050357	0.00933319	GO:0022627;GO:0006412;GO:0003723;GO:0015935;GO:0003735	K02981	predicted protein [Hordeum vulgare subsp. vulgare]	AK250125.1	40S ribosomal protein S2-4 OS=Arabidopsis thaliana
X1_00558	89.3911	0.638401	0.0159031	0.040859	89.3911	1.32397	3.01E-07	9.15E-07	NA	K06630	predicted protein [Hordeum vulgare subsp. vulgare]	AK371055.1	14-3-3-like protein OS=Chlamydomonas reinhardtii
X1_00570	782.748	-0.343935	5.60E-05	0.000274777	782.748	-1.09682	1.10E-36	2.11E-35	GO:0016985;GO:0071704	K19355	hypothetical protein PC116_g32771, partial [Phytophthora cactorum]	NA	Mannan endo-1,4-beta-mannosidase 6 OS=Arabidopsis thaliana
X1_00573	283.571	0.353146	0.00399166	0.0123388	283.571	-2.23245	1.82E-56	6.77E-55	GO:0016985;GO:0071704	K19355	hypothetical protein PC116_g32771, partial [Phytophthora cactorum]	NA	Mannan endo-1,4-beta-mannosidase 6 OS=Arabidopsis thaliana
X1_00581	413.388	0.742109	2.26E-09	2.60E-08	413.388	1.63371	1.64E-41	3.79E-40	GO:0003723;GO:0003724;GO:0016787;GO:0005524	K14809	hypothetical protein FOA52_003829 [Chlamydomonas sp. UWO 241]	NA	DEAD-box ATP-dependent RNA helicase 18 OS=Arabidopsis thaliana
X1_00590	90.0266	-1.49406	5.51E-05	0.000270783	90.0266	-1.74043	2.48E-06	6.92E-06	GO:0016021	K13171;K12900	mucin-2-like [Quercus suber]	NA	Protein TIC 214 OS=Cucumis sativus
X1_00596	389.245	0.765176	6.62E-13	1.33E-11	389.245	1.52014	4.57E-49	1.35E-47	NA	K13171;K17987	MUC19 [Symbiodinium sp. CCMP2592]	NA	Protein TIC 214 OS=Cucumis sativus
X1_00599	118.912	0.847274	8.04E-05	0.000380211	118.912	2.04876	5.06E-23	4.96E-22	GO:0004298;GO:0005839;GO:0051603;GO:0005634;GO:0005737	K02739	proteasome subunit beta type-2-like [Quercus suber]	NA	Proteasome subunit beta type-7-A OS=Arabidopsis thaliana
X1_00604	2361.84	-0.329704	0.000125364	0.000567586	2361.84	-1.19079	4.19E-43	1.02E-41	GO:0003824;GO:0009116;GO:0016021	K10082;K13171	L-type lectin-like domain-containing protein C126.08c [Quercus suber]	NA	NA
X1_00605	1038.21	-0.230282	0.0586008	0.121707	1038.21	-1.443	1.37E-31	2.11E-30	GO:0009116;GO:0016021;GO:0003824	K10082;K02604	L-type lectin-like domain-containing protein C126.08c [Quercus suber]	NA	Origin of replication complex subunit 2 OS=Oryza sativa subsp. indica
X1_00613	671.108	-0.442103	5.03E-05	0.000249439	671.108	-1.24304	2.12E-29	2.95E-28	GO:0009116;GO:0003824;GO:0016021	K10082	hypothetical protein FH972_026116 [Carpinus fangiana]	NA	NA
X1_00614	31.8655	0.473528	0.0888949	0.170731	31.8655	1.36528	1.36E-07	4.24E-07	GO:0009116;GO:0003824;GO:0016021	K10082;K02604	hypothetical protein FH972_026116 [Carpinus fangiana]	NA	Origin of replication complex subunit 2 OS=Oryza sativa subsp. indica
X1_00622	44.147	1.05358	0.00811134	0.0228441	44.147	1.70708	1.28E-05	3.31E-05	GO:0016021	K09566	uncharacterized protein YIL067C-like [Quercus suber]	NA	Peptidyl-prolyl cis-trans isomerase CYP95 OS=Arabidopsis thaliana
X1_00627	211.72	1.12923	0.000329633	0.00135832	211.72	1.78104	1.23E-08	4.21E-08	GO:0016021	K13171;K09566;K12896	uncharacterized protein YIL067C-like [Quercus suber]	NA	Serine/arginine-rich splicing factor SC35 OS=Arabidopsis thaliana
X1_00640	56.4078	1.95188	4.37E-15	1.17E-13	56.4078	2.02475	1.78E-16	1.11E-15	GO:0016740;GO:0005524	K10579;K00053	NEDD8-conjugating enzyme UBC12-like [Quercus suber]	NA	NEDD8-conjugating enzyme Ubc12 OS=Arabidopsis thaliana
X1_00641	237.188	1.06237	9.56E-15	2.46E-13	237.188	1.00177	1.84E-13	9.14E-13	GO:0005524;GO:0016740	K10579;K00053	NEDD8-conjugating enzyme UBC12-like [Quercus suber]	NA	Probable NEDD8-conjugating enzyme Ubc12-like OS=Arabidopsis thaliana
X1_00647	44.1587	1.19077	3.82E-05	0.000194363	44.1587	2.3637	7.90E-18	5.43E-17	GO:0016740;GO:0005524	K10579;K00053	NEDD8-conjugating enzyme UBC12-like [Quercus suber]	NA	NEDD8-conjugating enzyme Ubc12 OS=Arabidopsis thaliana
X1_00648	71.9112	0.528304	0.00598904	0.0175685	71.9112	1.63805	5.84E-20	4.68E-19	GO:0016740;GO:0005524	K10579;K00053	NEDD8-conjugating enzyme UBC12-like [Quercus suber]	NA	Probable NEDD8-conjugating enzyme Ubc12-like OS=Arabidopsis thaliana
X1_00651	47.1862	0.734976	0.0432884	0.0948279	47.1862	1.80197	3.39E-07	1.02E-06	GO:0005524;GO:0016740	K10579;K00053	NEDD8-conjugating enzyme UBC12-like [Quercus suber]	NA	NEDD8-conjugating enzyme Ubc12 OS=Arabidopsis thaliana
X1_00652	118.497	0.568704	0.00594781	0.0174615	118.497	1.26396	3.56E-10	1.38E-09	GO:0005524;GO:0016740	K10579;K00053	NEDD8-conjugating enzyme UBC12-like [Quercus suber]	NA	Probable NEDD8-conjugating enzyme Ubc12-like OS=Arabidopsis thaliana
X1_00664	12.21	0	1	1	12.21	8.02642	4.17E-07	1.25E-06	GO:0008233;GO:0003824	NA	uncharacterized protein LOC111983625 [Quercus suber]	NA	NA
X1_00666	121.68	-0.0360337	0.963416	0.988259	121.68	-2.93384	0.000228629	0.000514085	GO:0003824;GO:0008233	NA	uncharacterized protein LOC111983625 [Quercus suber]	NA	NA
X1_00671	11.1976	-1.24761	0.177321	0.295695	11.1976	-4.42444	6.13E-05	0.000147683	NA	K01725	hypothetical protein PC116_g32090, partial [Phytophthora cactorum]	NA	NA
X1_00673	8.43707	0.909555	0.267845	0.405202	8.43707	3.04383	7.69E-05	0.000182984	GO:0009440;GO:0008824;GO:0042802;GO:0009439;GO:0003677;GO:0009651;GO:0005829	K01725	cyanate hydratase-like [Quercus suber]	NA	Cyanate hydratase OS=Arabidopsis thaliana
X1_00674	25.2762	0.695942	0.0260378	0.0620766	25.2762	1.13559	0.000157434	0.00036089	GO:0005524;GO:0004674;GO:0016021	K00430	proline-rich receptor-like protein kinase PERK8 isoform X1 [Selaginella moellendorffii]	NA	Formin-like protein 16 OS=Oryza sativa subsp. japonica
X1_00675	349.994	-0.952409	2.26E-15	6.29E-14	349.994	-1.50719	2.25E-35	4.07E-34	GO:0009439;GO:0009440;GO:0005829;GO:0009651;GO:0008824;GO:0003677;GO:0042802	K01725	hypothetical protein PC116_g32090, partial [Phytophthora cactorum]	NA	Cyanate hydratase OS=Medicago truncatula
X1_00684	43.2312	-5.20932	2.19E-06	1.44E-05	43.2312	-1.18931	0.203332	0.267578	NA	K14306;K15174	hypothetical protein Vretimale_6433, partial [Volvox reticuliferus]	NA	Formin-like protein 6 OS=Oryza sativa subsp. japonica
X1_00685	76.3877	0.413951	0.409035	0.553016	76.3877	1.55775	0.00171168	0.00341603	GO:0005829;GO:0061630;GO:0043023;GO:1990116;GO:1990112;GO:0008270;GO:0072344	K22377	Zinc finger, RING-type [Corchorus capsularis]	NA	E3 ubiquitin-protein ligase listerin OS=Arabidopsis thaliana
X1_00687	143.167	0.504485	0.0289135	0.0678607	143.167	1.35181	2.44E-09	8.84E-09	GO:0072344;GO:1990116;GO:0043023;GO:0061630;GO:1990112;GO:0005829;GO:0008270	K22377	hypothetical protein FH972_022932 [Carpinus fangiana]	NA	E3 ubiquitin-protein ligase listerin OS=Arabidopsis thaliana
X1_00689	55.3006	1.09789	0.00249413	0.00819583	55.3006	1.46075	4.66E-05	0.00011367	NA	K13172;K14306;K13171	hypothetical protein Vafri_4906 [Volvox africanus]	NA	Proline-rich receptor-like protein kinase PERK8 OS=Arabidopsis thaliana
X1_00691	130.704	1.28667	2.70E-07	2.13E-06	130.704	2.76597	7.88E-30	1.12E-28	GO:0072344;GO:0005829;GO:0043023;GO:1990112;GO:0061630;GO:1990116;GO:0008270	K22377	hypothetical protein FH972_022932 [Carpinus fangiana]	NA	E3 ubiquitin-protein ligase listerin OS=Arabidopsis thaliana
X1_00693	234.82	0.902995	1.63E-15	4.60E-14	234.82	1.81029	1.14E-63	5.22E-62	GO:0016021;GO:0055085	K22377	hypothetical protein CHLRE_10g425251v5 [Chlamydomonas reinhardtii]	NA	Leucine-rich repeat extensin-like protein 3 OS=Arabidopsis thaliana
X1_00695	686.283	0.5392	3.24E-10	4.30E-09	686.283	1.27958	3.42E-53	1.14E-51	NA	K22377	hypothetical protein CHLRE_10g425251v5 [Chlamydomonas reinhardtii]	NA	Leucine-rich repeat extensin-like protein 3 OS=Arabidopsis thaliana
X1_00696	122.044	0.624679	0.029617	0.0692494	122.044	1.4214	5.14E-07	1.53E-06	NA	K22377	dentin sialophosphoprotein-like, partial [Nicotiana tomentosiformis]	NA	E3 ubiquitin-protein ligase listerin OS=Arabidopsis thaliana
X1_00698	106.309	0.657117	0.000694546	0.00264691	106.309	1.19644	2.00E-10	7.89E-10	NA	K18179	hypothetical protein BT93_L5223 [Corymbia citriodora subsp. variegata]	NA	NA
X1_00700	33.3403	0.924447	0.00126531	0.00450515	33.3403	1.9197	1.02E-12	4.77E-12	NA	K18179	hypothetical protein IGI04_028165 [Brassica rapa subsp. trilocularis]	NA	Formin-like protein 14 OS=Arabidopsis thaliana
X1_00703	65.707	0.822043	0.00488347	0.0147156	65.707	1.30628	5.15E-06	1.39E-05	NA	K18179;K14325	hypothetical protein CHLRE_07g346698v5 [Chlamydomonas reinhardtii]	NA	NA
X1_00704	52.3843	0.771096	0.0640742	0.131	52.3843	1.92896	2.18E-06	6.10E-06	NA	K18179;K14325	hypothetical protein CHLRE_07g346698v5 [Chlamydomonas reinhardtii]	NA	NA
X1_00712	20.1304	-0.814325	0.0628343	0.128945	20.1304	1.2615	0.000944532	0.00195523	NA	NA	hypothetical protein DUNSADRAFT_6591 [Dunaliella salina]	NA	NA
X1_00717	215.338	-0.354901	0.0494464	0.105807	215.338	1.6555	2.19E-22	2.06E-21	GO:0097573	K14306	hypothetical protein JKP88DRAFT_295093, partial [Tribonema minus]	NA	Holliday junction resolvase MOC1, chloroplastic OS=Chlamydomonas reinhardtii
X1_00720	108.261	0.651211	0.00285312	0.00921236	108.261	1.24564	5.11E-09	1.81E-08	GO:0003910;GO:0006310;GO:0008270;GO:0006281;GO:0005524	NA	DNA ligase [Capsaspora owczarzaki ATCC 30864]	NA	NA
X1_00721	156.397	0.697221	5.88E-05	0.000287242	156.397	1.48405	1.00E-18	7.37E-18	GO:0006281;GO:0003910;GO:0008270;GO:0005524;GO:0006310	NA	hypothetical protein As57867_013800 [Aphanomyces stellatus]	NA	NA
X1_00722	55.1899	2.11393	2.46E-07	1.96E-06	55.1899	2.6659	4.92E-11	2.04E-10	GO:0005524;GO:0006310;GO:0008270;GO:0006281;GO:0003910	NA	hypothetical protein As57867_013800 [Aphanomyces stellatus]	NA	NA
X1_00729	103.845	0.694662	0.000135695	0.000610506	103.845	1.49385	1.02E-17	6.99E-17	GO:0006310;GO:0006281;GO:0003910;GO:0005524;GO:0008270	NA	hypothetical protein SDRG_13225 [Saprolegnia diclina VS20]	NA	NA
X1_00731	65.7344	0.511973	0.0583372	0.121226	65.7344	1.33561	3.43E-07	1.03E-06	GO:0006281;GO:0005524;GO:0006310;GO:0003910;GO:0008270	NA	hypothetical protein As57867_013800 [Aphanomyces stellatus]	NA	NA
X1_00732	54.5829	1.46115	3.36E-05	0.000172468	54.5829	2.05275	3.11E-09	1.12E-08	GO:0006281;GO:0005524;GO:0008270;GO:0006310;GO:0003910	NA	hypothetical protein As57867_013800 [Aphanomyces stellatus]	NA	NA
X1_00738	19.9325	0.933144	0.0435377	0.095273	19.9325	3.06943	4.35E-13	2.10E-12	NA	K14306;K17987	unnamed protein product [Symbiodinium natans]	NA	Nuclear pore complex protein NUP62 OS=Arabidopsis thaliana
X1_00739	62.1445	1.4765	0.00585589	0.0172233	62.1445	3.10398	4.46E-09	1.58E-08	NA	K19329;K14306;K17987	MUC19 [Symbiodinium sp. CCMP2592]	NA	Short-chain dehydrogenase TIC 32 B, chloroplastic OS=Brassica napus
X1_00740	96.3686	2.81505	1.12E-09	1.35E-08	96.3686	3.60071	4.69E-15	2.61E-14	NA	K19329;K11153;K14306	olpB [Symbiodinium sp. KB8]	NA	Nuclear pore complex protein NUP62 OS=Arabidopsis thaliana
X1_00742	141.65	3.33669	7.44E-10	9.27E-09	141.65	5.07547	4.65E-21	4.02E-20	NA	K19329;K11153;K14306	olpB [Symbiodinium sp. KB8]	NA	Nuclear pore complex protein NUP62 OS=Arabidopsis thaliana
X1_00745	190.712	9.49339	6.30E-18	2.33E-16	190.712	11.6752	2.31E-26	2.72E-25	NA	K19329;K11153;K14306	olpB [Symbiodinium sp. KB8]	NA	Nuclear pore complex protein NUP62 OS=Arabidopsis thaliana
X1_00748	216.51	2.87141	1.83E-56	5.28E-54	216.51	4.28198	4.60E-130	8.60E-128	NA	K19329;K14306;K17987	hypothetical protein BU14_1158s0001, partial [Porphyra umbilicalis]	NA	Short-chain dehydrogenase TIC 32, chloroplastic OS=Arabidopsis thaliana
X1_00750	18.3112	1.2535	0.0120078	0.032046	18.3112	1.63962	0.000787175	0.00164778	NA	K02948	37S ribosomal protein S18, mitochondrial-like [Quercus suber]	NA	30S ribosomal protein S11, chloroplastic OS=Guillardia theta
X1_00751	36.8678	0.570668	0.0567491	0.118516	36.8678	1.4294	5.47E-07	1.62E-06	NA	K02948	37S ribosomal protein S18, mitochondrial-like [Quercus suber]	NA	NA
X1_00755	26.3348	0.790152	0.0317161	0.0733404	26.3348	-7.72107	8.67E-13	4.08E-12	GO:0003682;GO:0051213;GO:0046872;GO:0005634;GO:0006325	K11446	WD repeat domain-containing protein, putative [Ectocarpus siliculosus]	NA	NA
X1_00756	33.777	-0.492976	0.0670974	0.136059	33.777	-8.40463	1.06E-15	6.15E-15	GO:0006351;GO:0046872	K11446	hypothetical protein FOA52_013171 [Chlamydomonas sp. UWO 241]	NA	NA
X1_00761	11313.9	-0.270904	2.14E-05	0.000114944	11313.9	-1.12696	1.39E-69	7.71E-68	GO:0006412;GO:0022627;GO:0000028;GO:0003735	K02998	predicted protein [Hordeum vulgare subsp. vulgare]	AK359806.1	40S ribosomal protein SA OS=Glycine max
X1_00762	202.227	-1.20358	0.132287	0.235108	202.227	-3.14712	9.77E-05	0.000229828	GO:0022627;GO:0003735;GO:0006412;GO:0000028	K02998	predicted protein [Hordeum vulgare subsp. vulgare]	AK359806.1	40S ribosomal protein SA OS=Glycine max
X1_00769	5.98209	0.00227147	0.998466	1	5.98209	3.255	0.00213584	0.00419675	GO:0006412;GO:0000028;GO:0022627;GO:0003735	K02998	predicted protein [Hordeum vulgare subsp. vulgare]	AK359806.1	40S ribosomal protein SA OS=Glycine max
X1_00771	74.439	0.587479	0.0315728	0.0730565	74.439	1.55355	4.30E-09	1.53E-08	GO:0022627;GO:0003735;GO:0000028;GO:0006412	K02998	predicted protein [Hordeum vulgare subsp. vulgare]	AK359806.1	40S ribosomal protein SA OS=Glycine max
X1_00772	21.9147	0.595644	0.27848	0.417076	21.9147	2.28778	1.40E-05	3.62E-05	GO:0006412;GO:0000028;GO:0022627;GO:0003735	K02998	predicted protein [Hordeum vulgare subsp. vulgare]	AK359806.1	40S ribosomal protein SA OS=Glycine max
X1_00774	433.518	-0.263775	0.761085	0.849548	433.518	-5.04296	1.13E-08	3.87E-08	NA	NA	UPF0160 -like [Chlorella sorokiniana]	NA	Proline-rich receptor-like protein kinase PERK2 OS=Arabidopsis thaliana
X1_00775	246.676	-1.84284	9.55E-17	3.09E-15	246.676	-0.826536	0.000118683	0.000276235	GO:0005524;GO:0006298;GO:0030983	K13412	UPF0160 -like [Chlorella sorokiniana]	NA	Vegetative cell wall protein gp1 OS=Chlamydomonas reinhardtii
X1_00776	29.4665	2.9777	0.0525695	0.111321	29.4665	5.2404	0.000609098	0.00129409	NA	K13412	UPF0160 -like [Chlorella sorokiniana]	NA	Vegetative cell wall protein gp1 OS=Chlamydomonas reinhardtii
X1_00782	24.0239	7.22807	1.13E-10	1.62E-09	24.0239	8.37422	6.08E-14	3.12E-13	NA	K13412	UPF0160 -like [Chlorella sorokiniana]	NA	Vegetative cell wall protein gp1 OS=Chlamydomonas reinhardtii
X1_00784	54.1806	1.82684	0.000967079	0.00355127	54.1806	-0.212929	0.705315	0.759346	NA	K13412	UPF0160 -like [Chlorella sorokiniana]	NA	Trans-splicing factor Raa3, chloroplastic OS=Chlamydomonas reinhardtii
X1_00786	127.636	10.5006	4.07E-16	1.24E-14	127.636	10.2757	1.68E-15	9.66E-15	GO:0005524;GO:0006298;GO:0030983	K13171	UPF0160 -like [Chlorella sorokiniana]	NA	Vegetative cell wall protein gp1 OS=Chlamydomonas reinhardtii
X1_00793	54.9302	0.740309	0.0361313	0.081703	54.9302	1.49794	1.55E-05	3.99E-05	NA	NA	hypothetical protein HYH02_013960 [Chlamydomonas schloesseri]	NA	NA
X1_00794	72.9262	-0.930149	0.000518673	0.00203138	72.9262	-1.82105	3.98E-11	1.66E-10	NA	K13171	UPF0160 -like [Chlorella sorokiniana]	NA	NA
X1_00796	47.7607	1.42742	0.00493079	0.0148397	47.7607	2.47591	7.95E-07	2.33E-06	NA	NA	predicted protein [Micromonas commoda]	NA	Vegetative cell wall protein gp1 OS=Chlamydomonas reinhardtii
X1_00801	91.6985	-0.458395	0.0713288	0.14306	91.6985	-1.15607	7.08E-06	1.88E-05	NA	K13171	UPF0160 -like [Chlorella sorokiniana]	NA	NA
X1_00811	225.405	-0.666868	0.027359	0.0647688	225.405	-1.00283	0.000904789	0.00187761	GO:0032040;GO:0006364	K14554	hypothetical protein CFC21_046861 [Triticum aestivum]	NA	Protein HIRA OS=Arabidopsis thaliana
X1_00830	4.48346	1.91477	0.0856021	0.165649	4.48346	3.0239	0.00518675	0.00959164	GO:0006325;GO:0006355;GO:0004853;GO:0006351;GO:0005634;GO:0006782	K11293	uroporphyrinogen decarboxylase [Chlorella sorokiniana]	NA	Chromatin assembly factor 1 subunit FAS2 OS=Arabidopsis thaliana
X1_00842	52.8218	0.924612	0.0125007	0.0331599	52.8218	1.30645	0.00034957	0.00076746	GO:0016104;GO:0016740;GO:0000250;GO:0005811;GO:0042300	K01853;K15812	hypothetical protein FH972_024574 [Carpinus fangiana]	NA	Cycloartenol synthase OS=Glycyrrhiza glabra
X1_00843	13.8119	6.82624	4.48E-05	0.000224563	13.8119	7.37855	9.85E-06	2.58E-05	GO:0000250;GO:0016104;GO:0005811;GO:0042300	K15812;K01853	hypothetical protein F0562_009170 [Nyssa sinensis]	NA	Cucurbitadienol synthase OS=Cucurbita pepo
X1_00858	794.948	-0.6789	2.43E-07	1.93E-06	794.948	-2.32511	2.51E-66	1.25E-64	NA	NA	hypothetical protein BT93_L0009, partial [Corymbia citriodora subsp. variegata]	NA	NA
X1_00859	1467.01	-0.849769	4.15E-14	9.78E-13	1467.01	-3.30746	6.31E-173	2.04E-170	NA	NA	hypothetical protein BT93_L0009, partial [Corymbia citriodora subsp. variegata]	NA	NA
X1_00860	195.017	4.26531	0.0142583	0.0371602	195.017	7.00109	5.68E-05	0.000137318	GO:0005524;GO:0019829;GO:0005507;GO:0016021	K17686	hypothetical protein FH972_026524 [Carpinus fangiana]	XM_010542484.1	Copper-transporting ATPase HMA5 OS=Oryza sativa subsp. japonica
X1_00864	51.2256	1.52782	0.0354706	0.0804909	51.2256	2.79392	0.000108253	0.000253201	GO:0016021;GO:0019829;GO:0005524;GO:0005507	K17686	copper-transporting ATPase ccc2-like [Quercus suber]	XM_010542484.1	Probable copper-transporting ATPase HMA5 OS=Arabidopsis thaliana
X1_00871	107.238	1.09789	4.11E-05	0.000207675	107.238	1.37831	1.99E-07	6.14E-07	GO:0055085;GO:0016021	K01414;K14306	hypothetical protein JKP88DRAFT_295093, partial [Tribonema minus]	CP023125.1	Acidic leucine-rich nuclear phosphoprotein 32-related protein 2 OS=Oryza sativa subsp. japonica
X1_00875	659.135	-1.95391	1.54E-12	2.93E-11	659.135	-0.711227	0.00940363	0.0166522	GO:0009523;GO:0009765;GO:0016168;GO:0018298;GO:0009522;GO:0009535	K08913;K08912	major light-harvesting complex II protein m10 [Coccomyxa subellipsoidea C-169]	DQ122900.1	Chlorophyll a-b binding protein of LHCII type I, chloroplastic OS=Chlamydomonas reinhardtii
X1_00877	282.062	-5.00618	3.22E-43	5.54E-41	282.062	-1.66582	1.34E-07	4.20E-07	GO:0018298;GO:0009765;GO:0009522;GO:0009523;GO:0016168;GO:0009535	K08913;K08912	major light-harvesting complex II protein m10 [Coccomyxa subellipsoidea C-169]	DQ122900.1	Chlorophyll a-b binding protein of LHCII type I, chloroplastic OS=Chlamydomonas reinhardtii
X1_00879	338.604	-0.40406	0.142408	0.249043	338.604	-1.04242	0.000161015	0.000368591	GO:0016168;GO:0009523;GO:0009765;GO:0009535;GO:0009522;GO:0018298	K08912	light-harvesting complex II protein, partial [Ulva prolifera]	DQ370102.1	Chlorophyll a-b binding protein of LHCII type I, chloroplastic OS=Chlamydomonas reinhardtii
X1_00880	271.288	-1.30666	0.000186333	0.000813003	271.288	-0.464769	0.180357	0.241055	GO:0009765;GO:0009522;GO:0009523;GO:0009535;GO:0018298;GO:0016168	K08913;K08912	chlorophyll a/b binding protein [Acetabularia acetabulum]	DQ370089.1	Chlorophyll a-b binding protein of LHCII type I, chloroplastic OS=Chlamydomonas reinhardtii
X1_00881	15.2127	-1.76194	0.00144796	0.00507271	15.2127	-0.713692	0.161179	0.218319	GO:0018298;GO:0009765;GO:0009522;GO:0009523;GO:0016168;GO:0009535	K08913;K08912	TPA_inf: chloroplast light-harvesting complex II protein precursor Lhcbm9, partial [Acetabularia acetabulum]	AF017998.1	Chlorophyll a-b binding protein of LHCII type I, chloroplastic OS=Chlamydomonas moewusii
X1_00884	265.772	-3.44243	0.028113	0.0662737	265.772	8.93937	6.02E-14	3.09E-13	GO:0009523;GO:0016168;GO:0009535;GO:0018298;GO:0009765;GO:0009522	K08913	TPA_inf: chloroplast light-harvesting complex II protein precursor Lhcbm5 [Acetabularia acetabulum]	AF017998.1	Chlorophyll a-b binding protein, chloroplastic OS=Oryza sativa subsp. indica
X1_00886	9248.74	-1.06942	9.57E-12	1.63E-10	9248.74	-0.973671	5.44E-10	2.08E-09	GO:0009522;GO:0016168;GO:0009535;GO:0009523;GO:0009765;GO:0018298	K08913;K08912	chlorophyll a/b binding protein [Tetraselmis sp. RG-15]	AF017998.1	Chlorophyll a-b binding protein of LHCII type I, chloroplastic OS=Dunaliella tertiolecta
X1_00891	166.273	1.22201	0.0464196	0.100348	166.273	7.52691	1.05E-41	2.46E-40	GO:0009523;GO:0018298;GO:0009535;GO:0009765;GO:0009522;GO:0016168	K08912;K08913	TPA_inf: chloroplast light-harvesting complex II protein precursor Lhcbm5 [Acetabularia acetabulum]	XM_005651302.1	Chlorophyll a-b binding protein of LHCII type I, chloroplastic OS=Chlamydomonas reinhardtii
X1_00893	2071.22	-0.747394	0.0591611	0.122659	2071.22	-3.04017	1.95E-14	1.04E-13	GO:0009535;GO:0009522;GO:0016168;GO:0009765;GO:0009523;GO:0018298	K08913	TPA_inf: chloroplast light-harvesting complex II protein precursor Lhcbm5 [Acetabularia acetabulum]	AF017998.1	Chlorophyll a-b binding protein, chloroplastic OS=Oryza sativa subsp. indica
X1_00894	36.9167	-2.49807	2.55E-07	2.02E-06	36.9167	-0.245234	0.566894	0.634828	GO:0018298;GO:0009522;GO:0009765;GO:0009523;GO:0016168;GO:0009535	K08912;K08913	TPA_inf: chloroplast light-harvesting complex II protein precursor Lhcbm5 [Acetabularia acetabulum]	AF017998.1	Chlorophyll a-b binding protein of LHCII type I, chloroplastic OS=Chlamydomonas reinhardtii
X1_00895	180.662	-5.15608	2.71E-34	3.17E-32	180.662	-1.3644	9.23E-05	0.000217668	GO:0018298;GO:0009523;GO:0009765;GO:0009522;GO:0016168;GO:0009535	K08913;K08912	TPA_inf: chloroplast light-harvesting complex II protein precursor Lhcbm5 [Acetabularia acetabulum]	DQ370089.1	Chlorophyll a-b binding protein, chloroplastic OS=Oryza sativa subsp. japonica
X1_00896	63.3542	0.860517	0.0172099	0.0436933	63.3542	1.59984	6.82E-06	1.82E-05	GO:0035091	K17919;K17917	Sorting nexin-4, partial [Phytophthora cactorum]	NA	Sorting nexin 1 OS=Arabidopsis thaliana
X1_00903	28.5887	-0.552816	0.273416	0.411523	28.5887	-8.02952	1.15E-12	5.39E-12	GO:0035091	K17919;K17917	Sorting nexin-4, partial [Phytophthora cactorum]	NA	Sorting nexin 2B OS=Arabidopsis thaliana
X1_00910	24.0019	0.786534	0.0578729	0.120437	24.0019	2.19291	2.13E-08	7.13E-08	GO:0008270	K08770	ubiquitin [Guillardia theta CCMP2712]	NA	Polyubiquitin 12 OS=Arabidopsis thaliana
X1_00912	139.403	0.568287	0.00307765	0.00985038	139.403	2.04333	5.17E-29	7.03E-28	GO:0008270	K08770	zink finger-like fusion protein [Guillardia theta CCMP2712]	NA	Polyubiquitin 12 OS=Arabidopsis thaliana
X1_00914	92.4562	1.10792	1.75E-07	1.44E-06	92.4562	1.46116	2.11E-12	9.67E-12	GO:0005777;GO:0005739;GO:0009536;GO:0010150;GO:0006520;GO:0009058;GO:0004069;GO:0030170	K14454	aspartate aminotransferase, cytoplasmic-like [Quercus suber]	NA	Aspartate aminotransferase 1 OS=Medicago sativa
X1_00916	139.147	0.0111904	0.944502	0.974764	139.147	1.39828	6.61E-21	5.65E-20	GO:0008270	K08770	ubiquitin [Guillardia theta CCMP2712]	NA	Polyubiquitin 12 OS=Arabidopsis thaliana
X1_00919	65.1114	1.52561	2.42E-09	2.76E-08	65.1114	2.0675	1.36E-16	8.51E-16	GO:0030170;GO:0004069;GO:0009058;GO:0006520	K14454;K14455	aspartate aminotransferase, cytoplasmic-like [Quercus suber]	NA	Aspartate aminotransferase, cytoplasmic OS=Oryza sativa subsp. japonica
X1_00921	32.9171	1.05229	0.0863495	0.166743	32.9171	2.29049	0.000150052	0.000344795	GO:0006520;GO:0009058;GO:0004069;GO:0030170	K14454	hypothetical protein FH972_023807 [Carpinus fangiana]	XM_022984198.1	Aspartate aminotransferase, cytoplasmic OS=Oryza sativa subsp. japonica
X1_00923	831.969	0.429967	6.24E-06	3.76E-05	831.969	1.1154	7.61E-33	1.24E-31	GO:0008270	K08770	ubiquitin [Guillardia theta CCMP2712]	NA	Polyubiquitin 12 OS=Arabidopsis thaliana
X1_00925	233.138	0.85611	8.71E-10	1.07E-08	233.138	1.82757	5.94E-42	1.40E-40	GO:0008270	K08770	zink finger-like fusion protein [Guillardia theta CCMP2712]	NA	Polyubiquitin 12 OS=Arabidopsis thaliana
X1_00926	101.132	1.00324	0.000152393	0.000678835	101.132	1.86241	6.91E-13	3.28E-12	GO:0008270	K08770	ubiquitin [Guillardia theta CCMP2712]	NA	Polyubiquitin 12 OS=Arabidopsis thaliana
X1_00928	168.459	-1.79524	6.60E-10	8.30E-09	168.459	-1.74915	1.25E-09	4.64E-09	GO:0016021	NA	protein pam68 chloroplastic [Phtheirospermum japonicum]	NA	Protein PAM68, chloroplastic OS=Arabidopsis thaliana
X1_00933	10.0147	-5.57255	0.000522956	0.0020468	10.0147	-4.08247	0.00270171	0.00522619	GO:0005737;GO:0008233;GO:0005634;GO:0046872;GO:0000408;GO:0061711;GO:0002949	K01409	tRNA N6-adenosine threonylcarbamoyltransferase-like [Quercus suber]	NA	Galactinol synthase 1 OS=Solanum lycopersicum
X1_00935	4.27298	3.15755	0.0351454	0.079904	4.27298	4.45719	0.00246672	0.00480103	GO:0005737;GO:0005634;GO:0061711;GO:0000408;GO:0046872;GO:0002949	K01409	putative O-sialoglycoprotein endopeptidase [Tribonema minus]	NA	NA
X1_00943	75.421	0.527833	0.0589426	0.122262	75.421	1.33567	9.63E-07	2.80E-06	GO:0051082;GO:0009408;GO:0046872;GO:0030544;GO:0005524;GO:0006457	K09503	mitochondrial protein import protein mas5-like [Quercus suber]	NA	DnaJ protein homolog 2 OS=Allium porrum
X1_00944	107.891	1.49304	0.00142965	0.00501604	107.891	0.84625	0.071178	0.10549	GO:0051082;GO:0006457;GO:0005524;GO:0030544;GO:0009408;GO:0046872	K09503	hypothetical protein FH972_025784 [Carpinus fangiana]	NA	DnaJ protein homolog 2 OS=Allium porrum
X1_00950	104.031	1.18389	0.00433222	0.0132513	104.031	1.88468	4.80E-06	1.30E-05	GO:0046872;GO:0051082;GO:0009408;GO:0006457;GO:0005524;GO:0030544	K09503	hypothetical protein FH972_025784 [Carpinus fangiana]	NA	DnaJ protein homolog 2 OS=Allium porrum
X1_00953	86.7265	1.83133	0.0233726	0.0566659	86.7265	2.74669	0.000652113	0.00138036	GO:0046872;GO:0006457;GO:0005524;GO:0030544;GO:0051082;GO:0009408	K09503	hypothetical protein FH972_025784 [Carpinus fangiana]	NA	DnaJ protein homolog 2 OS=Allium porrum
X1_00957	78.45	1.42185	0.111014	0.204325	78.45	3.78306	1.98E-05	5.04E-05	GO:0046872;GO:0009408;GO:0006457;GO:0051082;GO:0030544;GO:0005524	K09503	hypothetical protein FH972_025784 [Carpinus fangiana]	NA	DnaJ protein homolog 2 OS=Allium porrum
X1_00978	85.6167	0.430614	0.122737	0.221496	85.6167	1.02203	0.000188144	0.00042734	GO:0016021	K13172;K13171;K22596	mucin-2-like [Setaria viridis]	NA	Gamma-glutamylcyclotransferase 2-3 OS=Arabidopsis thaliana
X1_00985	200.445	0.618423	0.00764983	0.0217011	200.445	1.27958	2.36E-08	7.88E-08	GO:0016021	K13172;K13171;K22596	hypothetical protein CHLRE_08g364751v5 [Chlamydomonas reinhardtii]	NA	Gamma-glutamylcyclotransferase 2-3 OS=Arabidopsis thaliana
X1_00990	13.7565	1.40252	0.0745757	0.148298	13.7565	2.59656	0.000757878	0.00159002	NA	K13098;K11292;K03514;K14859	olpB [Symbiodinium natans]	CP044611.1	Formin-like protein 14 OS=Arabidopsis thaliana
X1_00994	321.576	1.17885	5.15E-13	1.05E-11	321.576	1.77838	2.65E-28	3.48E-27	NA	K10901;K01180;K02184;K12882	hypothetical protein Vafri_1861 [Volvox africanus]	CP044611.1	Formin-like protein 16 OS=Oryza sativa subsp. japonica
X1_00995	569.593	0.661356	1.03E-13	2.32E-12	569.593	1.02625	4.95E-32	7.80E-31	GO:0016021	K10901;K01180;K02184;K12882	hypothetical protein CHLRE_06g303200v5 [Chlamydomonas reinhardtii]	CP044611.1	Formin-like protein 16 OS=Oryza sativa subsp. japonica
X1_00996	61.5548	1.53704	0.00266691	0.00869098	61.5548	2.54034	5.50E-07	1.63E-06	NA	K10901;K01180;K02184;K12882	hypothetical protein Vafri_1861 [Volvox africanus]	CP044611.1	Formin-like protein 16 OS=Oryza sativa subsp. japonica
X1_01001	32.6989	-0.223896	0.606143	0.728834	32.6989	1.41835	0.000599956	0.00127585	NA	K11292;K13098	hypothetical protein JKP88DRAFT_287531, partial [Tribonema minus]	XM_024038244.1	Glycine-rich cell wall structural protein 2 OS=Oryza sativa subsp. japonica
X1_01002	86.8806	0.604048	0.0351054	0.0798202	86.8806	1.66594	2.58E-09	9.33E-09	NA	K11292	hypothetical protein JKP88DRAFT_287531, partial [Tribonema minus]	XM_024038244.1	Glycine-rich cell wall structural protein 2 OS=Oryza sativa subsp. indica
X1_01003	102.097	1.85654	0.00259748	0.00848932	102.097	2.89272	2.48E-06	6.90E-06	NA	K10901;K01180;K02184;K12882	hypothetical protein Vafri_1861 [Volvox africanus]	NA	Formin-like protein 16 OS=Oryza sativa subsp. japonica
X1_01004	67.7589	0.340914	0.221167	0.350809	67.7589	1.15918	1.79E-05	4.58E-05	GO:0046872;GO:0008716;GO:0005524;GO:0016021;GO:0055085	K03129;K13412	D-alanine--D-alanine ligase [Symbiodinium microadriaticum]	CP044592.1	Transcriptional corepressor LEUNIG OS=Arabidopsis thaliana
X1_01006	276.587	0.0320524	0.906427	0.949374	276.587	1.43764	9.47E-08	3.00E-07	NA	K11292;K13098	hypothetical protein JKP88DRAFT_287531, partial [Tribonema minus]	XM_024038244.1	Glycine-rich cell wall structural protein 2 OS=Oryza sativa subsp. indica
X1_01009	19.8743	1.28165	0.362673	0.506709	19.8743	4.61671	0.000837509	0.00174585	NA	K11292;K03514;K13098	TPA_asm: hypothetical protein HUJ06_014252 [Nelumbo nucifera]	NA	Glycine-rich cell wall structural protein 2 OS=Oryza sativa subsp. indica
X1_01010	258.005	0.764216	5.45E-05	0.000267951	258.005	1.57697	2.76E-17	1.82E-16	NA	K10901;K11292;K03514;K14859	hypothetical protein JKP88DRAFT_287531, partial [Tribonema minus]	LR792832.1	Glycine-rich cell wall structural protein 2 OS=Oryza sativa subsp. indica
X1_01014	11.8105	-0.569928	0.612703	0.734537	11.8105	3.99326	5.32E-05	0.000128984	NA	K11292;K03514;K13098	hypothetical protein ZOSMA_40G00510 [Zostera marina]	NA	Glycine-rich cell wall structural protein 2 OS=Oryza sativa subsp. indica
X1_01015	135.073	0.791817	0.00506028	0.0151761	135.073	1.7479	3.43E-10	1.33E-09	NA	K11292;K03514;K13098;K14859	hypothetical protein ZOSMA_40G00510 [Zostera marina]	CP044611.1	Glycine-rich cell wall structural protein 2 OS=Oryza sativa subsp. japonica
X1_01016	48.2364	0.493369	0.130239	0.232225	48.2364	1.33904	2.28E-05	5.75E-05	GO:0051213;GO:0008080	K00669	Oxoglutarate iron-dependent dioxygenase [Micractinium conductrix]	NA	NA
X1_01019	10.9918	1.47831	0.00359236	0.0112671	10.9918	1.50341	0.00265694	0.0051464	GO:0051996;GO:0008610;GO:0016021;GO:0004310	K00801	hypothetical protein FH972_020986 [Carpinus fangiana]	NA	Squalene synthase OS=Nicotiana benthamiana
X1_01021	151.845	-0.743846	0.00464198	0.0140799	151.845	-1.24601	2.29E-06	6.39E-06	GO:0008610;GO:0004310;GO:0051996;GO:0016021	K00801	hypothetical protein FH972_020986 [Carpinus fangiana]	NA	Squalene synthase OS=Nicotiana benthamiana
X1_01026	10.7924	1.91121	0.001529	0.0053258	10.7924	1.35284	0.0258618	0.0422297	GO:0004310;GO:0008610;GO:0051996;GO:0016021	K00801	hypothetical protein FH972_020986 [Carpinus fangiana]	NA	Squalene synthase OS=Nicotiana benthamiana
X1_01028	7.62381	1.92212	0.298995	0.439692	7.62381	5.05344	0.00511742	0.00947304	GO:0016021;GO:0008610;GO:0051996;GO:0004310	K00801	hypothetical protein FH972_020986 [Carpinus fangiana]	NA	Squalene synthase OS=Nicotiana benthamiana
X1_01035	412.069	0.438132	0.0166594	0.0425135	412.069	1.01607	2.09E-08	7.03E-08	GO:0004672;GO:0000139;GO:0015165;GO:0016021;GO:0005524;GO:0005634	K08819;K14794	hypothetical protein DVH24_000979 [Malus domestica]	NA	Cyclin-dependent kinase C-1 OS=Oryza sativa subsp. japonica
X1_01051	28.1432	1.96567	0.0845162	0.163965	28.1432	4.19558	0.000200954	0.000454878	NA	K01381;K00916;K08819;K14794	kinase of RNA polymerase II carboxy-terminal domain kinase [Salix suchowensis]	XM_005838237.1	Cyclin-dependent kinase C-1 OS=Oryza sativa subsp. japonica
X1_01054	1058.64	0.242109	0.0306891	0.071324	1058.64	1.15074	2.42E-25	2.70E-24	GO:0004190;GO:0004672;GO:0005524	K01381;K00916;K08819;K14794	kinase of RNA polymerase II carboxy-terminal domain kinase [Salix suchowensis]	NA	Cyclin-dependent kinase C-1 OS=Oryza sativa subsp. japonica
X1_01055	720.028	0.186004	0.0618293	0.127212	720.028	1.1127	2.21E-30	3.22E-29	GO:0004190	K01381;K00916;K08819	kinase of RNA polymerase II carboxy-terminal domain kinase [Salix suchowensis]	XM_005838237.1	Aspartic proteinase oryzasin-1 OS=Oryza sativa subsp. japonica
X1_01058	106.798	0.699839	1.65E-05	9.10E-05	106.798	1.04136	3.78E-11	1.58E-10	NA	NA	hypothetical protein PR002_g2925 [Phytophthora rubi]	NA	NA
X1_01068	3577.4	-0.583699	3.76E-12	6.80E-11	3577.4	-1.45785	1.05E-66	5.29E-65	GO:0005524;GO:0004674	K13303;K19800;K04688	AGC/AKT protein kinase, variant [Capsaspora owczarzaki ATCC 30864]	NA	Serine/threonine-protein kinase AtPK2/AtPK19 OS=Arabidopsis thaliana
X1_01070	68.6631	1.71832	6.24E-14	1.44E-12	68.6631	1.42652	4.36E-10	1.68E-09	GO:0005524;GO:0004674	K13303;K19800	serine/threonine-protein kinase gad8-like [Quercus suber]	NA	Probable serine/threonine protein kinase IRE3 OS=Arabidopsis thaliana
X1_01077	837.795	-0.168425	0.105151	0.195542	837.795	-1.5199	5.97E-46	1.60E-44	GO:0004674;GO:0005524	K13303;K19800	serine/threonine-protein kinase gad8 [Capsaspora owczarzaki ATCC 30864]	NA	Serine/threonine-protein kinase AtPK2/AtPK19 OS=Arabidopsis thaliana
X1_01078	1186.42	-0.0430722	0.502644	0.640216	1186.42	-1.45956	6.98E-104	8.42E-102	NA	K14306	hypothetical protein JKP88DRAFT_295093, partial [Tribonema minus]	NA	NA
X1_01080	20.8359	-0.890754	0.0751655	0.149262	20.8359	-1.52196	0.00269637	0.00521674	NA	NA	hypothetical protein Csa_011619, partial [Cucumis sativus]	NA	NA
X1_01081	1325.61	-0.201044	0.00161139	0.00557787	1325.61	-1.60408	1.31E-127	2.34E-125	NA	NA	hypothetical protein Csa_011619, partial [Cucumis sativus]	NA	NA
X1_01088	93.1206	1.11501	0.0880458	0.16941	93.1206	2.70291	3.19E-05	7.92E-05	NA	K20524;K09566	predicted protein [Micromonas pusilla CCMP1545]	NA	TOM1-like protein 1 OS=Arabidopsis thaliana
X1_01093	7.50369	1.74664	0.0790943	0.155421	7.50369	3.15534	0.00114023	0.00233478	NA	K20524	protein lsb5-like [Quercus suber]	NA	TOM1-like protein 1 OS=Arabidopsis thaliana
X1_01096	40.7457	-0.967568	0.261567	0.398088	40.7457	-9.03709	1.10E-11	4.77E-11	NA	K20524;K09566	predicted protein [Micromonas pusilla CCMP1545]	NA	TOM1-like protein 1 OS=Arabidopsis thaliana
X1_01101	39.4655	0.61475	0.15849	0.270909	39.4655	1.63079	0.000131864	0.000304916	NA	K20524	hypothetical protein JKP88DRAFT_287531, partial [Tribonema minus]	NA	NA
X1_01107	112.654	0.787184	0.050988	0.108523	112.654	2.3145	6.18E-09	2.16E-08	GO:0004252	K20524	predicted protein [Micromonas pusilla CCMP1545]	NA	NA
X1_01109	80.1471	0.595968	0.0510586	0.108652	80.1471	1.48259	7.20E-07	2.12E-06	GO:0016021	K14325	hypothetical protein Csa_011619, partial [Cucumis sativus]	NA	NA
X1_01112	49.4415	0.989723	0.00763125	0.0216556	49.4415	1.87789	2.17E-07	6.67E-07	GO:0016021	K11789;K10747	hypothetical protein COO60DRAFT_1693848, partial [Scenedesmus sp. NREL 46B-D3]	XM_014042830.1	Auxin response factor 6 OS=Arabidopsis thaliana
X1_01117	51.1349	0.425228	0.0754942	0.149776	51.1349	1.26854	2.09E-08	7.01E-08	GO:0016021	K03128	hypothetical protein Csa_011619, partial [Cucumis sativus]	NA	NA
X1_01119	3.18304	3.44254	0.00590521	0.0173497	3.18304	3.52249	0.00451915	0.00843939	GO:0016021	K03126	hypothetical protein COO60DRAFT_1693848, partial [Scenedesmus sp. NREL 46B-D3]	XM_014050656.1	Transcriptional corepressor SEUSS OS=Arabidopsis thaliana
X1_01123	224.008	0.629447	3.74E-05	0.000190495	224.008	1.02431	7.56E-12	3.32E-11	NA	K14972	hypothetical protein JKP88DRAFT_295093, partial [Tribonema minus]	XM_014048627.1	Auxin response factor 7 OS=Arabidopsis thaliana
X1_01138	14.5009	0.616339	0.0804389	0.157507	14.5009	-7.0157	5.70E-11	2.34E-10	GO:0008597;GO:0005509;GO:0005773	K06268	hypothetical protein BT93_L0877 [Corymbia citriodora subsp. variegata]	NA	Calmodulin OS=Mougeotia scalaris
X1_01142	10.4821	1.38912	0.0284233	0.066896	10.4821	2.43955	6.23E-05	0.000149844	GO:1904278;GO:0016441;GO:0009910;GO:0005829;GO:0016905;GO:0016593;GO:0051568;GO:0010452;GO:0080008	K12602	WD repeat-containing protein 61 [Monoraphidium neglectum]	NA	Protein Mut11 OS=Chlamydomonas reinhardtii
X1_01143	29.7491	1.23838	7.10E-05	0.000340293	29.7491	1.84435	8.35E-10	3.14E-09	NA	K12602	WD40-repeat-containing domain protein [Tribonema minus]	NA	Katanin p80 WD40 repeat-containing subunit B1 homolog KTN80.4 OS=Arabidopsis thaliana
X1_01144	5.65813	2.94614	0.00120449	0.00431418	5.65813	3.70706	3.10E-05	7.71E-05	GO:0005525;GO:0046872	K12602	WD repeat-containing protein VIP3 [Selaginella moellendorffii]	NA	Katanin p80 WD40 repeat-containing subunit B1 homolog KTN80.3 OS=Arabidopsis thaliana
X1_01150	9.19844	1.27197	0.0225426	0.0549476	9.19844	1.85549	0.00056296	0.00120132	GO:0006355;GO:0005634;GO:0006325;GO:0046872	K11339	hypothetical protein CAOG_02469 [Capsaspora owczarzaki ATCC 30864]	NA	Protein MRG2 OS=Arabidopsis thaliana
X1_01151	46.1604	0.733082	0.0660716	0.134297	46.1604	1.40721	0.000330391	0.000727865	GO:0006355;GO:0046872;GO:0005634;GO:0006325	K11339	hypothetical protein CAOG_02469 [Capsaspora owczarzaki ATCC 30864]	NA	Protein MRG2 OS=Arabidopsis thaliana
X1_01175	116.825	0.619214	0.0579653	0.120593	116.825	1.25187	0.000107615	0.000251791	NA	NA	LOW QUALITY PROTEIN: hypothetical protein BU14_0066s0027 [Porphyra umbilicalis]	NA	NA
X1_01182	28.0579	1.21024	0.203785	0.329289	28.0579	3.64312	0.000100411	0.000235808	GO:0009116;GO:0004845;GO:0005524;GO:0044211;GO:0004849;GO:0044206;GO:0005525	K00876	uridine cytidine kinase [Capsaspora owczarzaki ATCC 30864]	NA	Uridine kinase-like protein 1, chloroplastic OS=Arabidopsis thaliana
X1_01183	9.13019	3.28677	0.169194	0.285162	9.13019	7.39685	0.00151888	0.00305499	GO:0004845;GO:0044211;GO:0005525;GO:0009116;GO:0005524;GO:0044206;GO:0004849	K00876	PREDICTED: uridine-cytidine kinase-like 1, partial [Pyrus x bretschneideri]	NA	Uridine kinase-like protein 1, chloroplastic OS=Arabidopsis thaliana
X1_01187	32.6836	4.94279	0.10376	0.193485	32.6836	9.38153	0.00191767	0.00379447	GO:0044206;GO:0044211;GO:0004849;GO:0005524;GO:0009116	K00876	uridine-cytidine kinase-like 1 [Sphaeroforma arctica JP610]	NA	Uridine kinase-like protein 1, chloroplastic OS=Arabidopsis thaliana
X1_01188	53.0468	0.0531643	0.906929	0.949718	53.0468	1.44716	0.0010954	0.00224919	NA	K12471;K00430	hypothetical protein HYH03_013152 [Edaphochlamys debaryana]	NA	Leucine-rich repeat extensin-like protein 5 OS=Arabidopsis thaliana
X1_01189	10.0771	0.576016	0.741211	0.835205	10.0771	-6.69877	0.000884946	0.0018391	GO:0005524;GO:0009116;GO:0004845;GO:0044206;GO:0004849;GO:0044211;GO:0005525	K00876	PREDICTED: uridine-cytidine kinase-like 1, partial [Pyrus x bretschneideri]	NA	Uridine kinase-like protein 1, chloroplastic OS=Arabidopsis thaliana
X1_01195	146.903	1.23993	4.59E-07	3.47E-06	146.903	1.54479	2.40E-10	9.41E-10	GO:0005525;GO:0009116;GO:0044206;GO:0044211;GO:0004845;GO:0004849;GO:0005524	K00876	PREDICTED: uridine-cytidine kinase-like 1, partial [Pyrus x bretschneideri]	NA	Uridine kinase-like protein 5 OS=Arabidopsis thaliana
X1_01199	308.547	0.781484	0.0118852	0.0317553	308.547	1.52641	7.96E-07	2.33E-06	GO:0044211;GO:0009116;GO:0004849;GO:0044206;GO:0005524	K00876	uridine cytidine kinase [Capsaspora owczarzaki ATCC 30864]	NA	Uridine kinase-like protein 5 OS=Arabidopsis thaliana
X1_01203	95.4275	0.225037	0.490005	0.628411	95.4275	2.00499	2.32E-10	9.11E-10	GO:0009116;GO:0005524;GO:0044211;GO:0044206;GO:0004849	K00876	uridine-cytidine kinase-like 1 [Sphaeroforma arctica JP610]	NA	Uridine kinase-like protein 1, chloroplastic OS=Arabidopsis thaliana
X1_01206	105.235	1.60039	0.116175	0.211878	105.235	-2.90906	0.00486806	0.00904505	GO:0044211;GO:0009116;GO:0004845;GO:0004849;GO:0044206;GO:0005525;GO:0005524	K00876	PREDICTED: uridine-cytidine kinase-like 1, partial [Pyrus x bretschneideri]	NA	Uridine kinase-like protein 5 OS=Arabidopsis thaliana
X1_01221	37.2542	3.43057	0.0633955	0.129888	37.2542	5.30314	0.00403311	0.00759699	GO:0005634	K09566	IQ domain-containing protein IQM3-like [Quercus suber]	NA	IQ domain-containing protein IQM3 OS=Arabidopsis thaliana
X1_01222	23.5586	-0.113491	0.820121	0.891203	23.5586	-4.06153	4.68E-10	1.79E-09	NA	NA	IQ domain-containing protein IQM4-like [Quercus suber]	NA	IQ domain-containing protein IQM3 OS=Arabidopsis thaliana
X1_01233	173.901	0.31165	0.172312	0.289119	173.901	1.62052	3.53E-13	1.71E-12	NA	K09566	IQ domain-containing protein IQM3-like [Quercus suber]	NA	IQ domain-containing protein IQM5 OS=Arabidopsis thaliana
X1_01244	26.8648	0.41054	0.3193	0.46159	26.8648	1.32616	0.000810487	0.0016937	GO:0000049;GO:0005524;GO:0006437;GO:0004831	K01866	uncharacterized protein [Blastocystis hominis]	NA	Serine/arginine-rich splicing factor SR45 OS=Arabidopsis thaliana
X1_01246	29.749	1.34667	0.00214141	0.00717708	29.749	1.36188	0.00175146	0.00348899	GO:0004831;GO:0006437;GO:0000049;GO:0005524	K01866	uncharacterized protein [Blastocystis hominis]	NA	Tyrosine--tRNA ligase 1, cytoplasmic OS=Arabidopsis thaliana
X1_01257	25.6857	7.03482	9.52E-09	9.80E-08	25.6857	8.69044	1.02E-12	4.77E-12	NA	K23788	SELP [Symbiodinium natans]	NA	RING-H2 finger protein ATL34 OS=Arabidopsis thaliana
X1_01260	44.6661	0.727415	0.320865	0.463356	44.6661	2.219	0.00221881	0.00434976	NA	K17987;K14306	TRIOBP [Symbiodinium sp. CCMP2592]	NA	NA
X1_01261	16.0266	3.42407	0.00168205	0.00579424	16.0266	4.45513	3.84E-05	9.46E-05	NA	K14306;K17987	SELP [Symbiodinium natans]	NA	NA
X1_01263	39.2709	1.82055	0.0109962	0.0296982	39.2709	3.04678	1.78E-05	4.54E-05	NA	K17987;K14306;K12185	hypothetical protein PHYPA_025713, partial [Physcomitrium patens]	NA	NA
X1_01268	94.2885	3.01915	0.0412559	0.0911474	94.2885	4.52963	0.00217674	0.0042724	NA	K23788	hypothetical protein PHYPA_025713, partial [Physcomitrium patens]	NA	RING-H2 finger protein ATL34 OS=Arabidopsis thaliana
X1_01271	15.0686	-5.83078	0.00153122	0.00533301	15.0686	1.80284	0.240227	0.308678	NA	K23788	hypothetical protein CHLRE_03g146727v5 [Chlamydomonas reinhardtii]	NA	Brefeldin A-inhibited guanine nucleotide-exchange protein 1 OS=Arabidopsis thaliana
X1_01274	184.636	0.705757	9.48E-05	0.000441204	184.636	1.21059	9.39E-12	4.09E-11	NA	K14306;K18442	uncharacterized protein LOC112005732 [Quercus suber]	NA	ARF guanine-nucleotide exchange factor GNOM OS=Arabidopsis thaliana
X1_01275	12.3168	6.06923	0.0191726	0.0478882	12.3168	7.61306	0.00323326	0.0061768	NA	K23788	TRIOBP [Symbiodinium sp. CCMP2592]	NA	RING-H2 finger protein ATL34 OS=Arabidopsis thaliana
X1_01282	53.8038	-7.74403	8.48E-07	6.08E-06	53.8038	0.876437	0.464919	0.537433	NA	K18442;K23788;K14306	uncharacterized protein LOC112005732 [Quercus suber]	NA	Brefeldin A-inhibited guanine nucleotide-exchange protein 4 OS=Arabidopsis thaliana
X1_01301	241.343	0.206374	0.578896	0.706483	241.343	1.17163	0.00153628	0.00308819	GO:0035097;GO:0042800;GO:0045893;GO:0051568;GO:0046872;GO:0016491	K11274;K15710;K14835;K14763	unnamed protein product [Ectocarpus sp. CCAP 1310/34]	NA	Regulator of nonsense transcripts UPF3 OS=Arabidopsis thaliana
X1_01302	45.7201	0.980789	0.0365674	0.082495	45.7201	1.51175	0.00112809	0.00231182	GO:0045893;GO:0035097;GO:0071922;GO:0051568;GO:0060623;GO:0042800	K11274;K15710;K14763	hypothetical protein CHLRE_11g475950v5 [Chlamydomonas reinhardtii]	NA	Regulator of nonsense transcripts UPF3 OS=Arabidopsis thaliana
X1_01314	102.863	-3.19307	0.00273163	0.00886889	102.863	-10.5511	6.54E-13	3.10E-12	NA	K09566;K11294;K13171	hypothetical protein JKP88DRAFT_287531, partial [Tribonema minus]	XM_002273954.3	NA
X1_01324	97.066	2.37944	0.280217	0.418927	97.066	11.0135	1.16E-07	3.63E-07	GO:0005509;GO:0005524;GO:0016021;GO:0004672	K14325	hypothetical protein JKP88DRAFT_287531, partial [Tribonema minus]	XM_002273954.3	NA
X1_01331	98.8915	3.89503	0.000126462	0.000572152	98.8915	4.89323	1.42E-06	4.06E-06	NA	K09566;K14325	hypothetical protein EMIHUDRAFT_439210, partial [Emiliania huxleyi CCMP1516]	XM_002273954.3	H/ACA ribonucleoprotein complex subunit 4 OS=Arabidopsis thaliana
X1_01338	415.118	-0.978747	0.00552907	0.0163995	415.118	-1.25674	0.000365834	0.000801083	NA	K14306;K11294	hypothetical protein JKP88DRAFT_287531, partial [Tribonema minus]	NA	H/ACA ribonucleoprotein complex subunit 4 OS=Arabidopsis thaliana
X1_01341	79.3435	0.205474	0.896492	0.942904	79.3435	-6.91619	6.66E-05	0.000159679	GO:0005509;GO:0004672;GO:0005524;GO:0016021	K14306	hypothetical protein JKP88DRAFT_287531, partial [Tribonema minus]	XM_002273954.3	NA
X1_01344	509.473	2.1535	5.21E-116	6.78E-113	509.473	1.6764	1.23E-70	7.04E-69	GO:0003824	K00167	branched chain keto acid dehydrogenase E1 beta polypeptide [Capsaspora owczarzaki ATCC 30864]	NA	2-oxoisovalerate dehydrogenase subunit beta 1, mitochondrial OS=Arabidopsis thaliana
X1_01345	514.49	1.68433	1.17E-54	3.15E-52	514.49	1.63883	2.01E-52	6.56E-51	GO:0003824	K00167	2-oxoisovalerate dehydrogenase subunit beta 1, mitochondrial-like [Coffea arabica]	NA	2-oxoisovalerate dehydrogenase subunit beta 1, mitochondrial OS=Arabidopsis thaliana
X1_01346	14.4534	3.54164	1.69E-07	1.39E-06	14.4534	3.22488	1.88E-06	5.32E-06	GO:0003824	K00167	unnamed protein product [Polarella glacialis]	NA	2-oxoisovalerate dehydrogenase subunit beta 2, mitochondrial OS=Arabidopsis thaliana
X1_01347	27.9807	1.86562	0.0023811	0.0078719	27.9807	1.84206	0.00261672	0.0050739	GO:0003824	K00167	hypothetical protein FNF31_07420 [Cafeteria roenbergensis]	NA	2-oxoisovalerate dehydrogenase subunit beta 2, mitochondrial OS=Arabidopsis thaliana
X1_01348	80.6994	2.12697	2.71E-14	6.57E-13	80.6994	1.53634	4.39E-08	1.43E-07	GO:0003824	K00167	2-oxoisovalerate dehydrogenase subunit beta 1 [Pyrus ussuriensis x Pyrus communis]	NA	2-oxoisovalerate dehydrogenase subunit beta 1, mitochondrial OS=Arabidopsis thaliana
X1_01370	10.1503	5.94241	0.000986294	0.00361165	10.1503	6.69647	0.000194167	0.000440372	GO:0000930;GO:0005874;GO:0003924;GO:0031122;GO:0007020;GO:0005525	K10389	tubulin gamma chain-like [Quercus suber]	NA	Tubulin gamma chain OS=Physcomitrium patens
X1_01372	37.8658	-0.378158	0.288331	0.427984	37.8658	-3.04958	3.08E-13	1.50E-12	GO:0000930;GO:0005525;GO:0031122;GO:0007020;GO:0003924;GO:0005874	K10389	tubulin gamma chain-like [Quercus suber]	XM_014037980.1	Tubulin gamma chain OS=Physcomitrium patens
X1_01374	186.697	0.246314	0.0313632	0.0726643	186.697	1.00726	6.15E-21	5.28E-20	GO:0006511;GO:0016021;GO:0019773;GO:0005634;GO:0005737	K02725	20S core proteasome subunit alpha 6 [Chondrus crispus]	CP001327.1	Proteasome subunit alpha type-1 OS=Oryza sativa subsp. japonica
X1_01376	49.5595	0.0515278	0.861343	0.919824	49.5595	1.24387	8.64E-06	2.28E-05	GO:0019773;GO:0006511;GO:0005634;GO:0005737;GO:0016787	K02725	N-terminal nucleophile aminohydrolase [Fragilariopsis cylindrus CCMP1102]	CP001327.1	Proteasome subunit alpha type-1 OS=Oryza sativa subsp. japonica
X1_01383	40.436	1.78254	0.0121129	0.0322761	40.436	3.07795	1.24E-05	3.23E-05	NA	K01051	NA	NA	NA
X1_01384	80.6437	1.40458	7.77E-05	0.000368903	80.6437	1.93719	3.76E-08	1.23E-07	NA	K01051	NA	NA	NA
X1_01385	199.523	0.498877	0.0260751	0.0621463	199.523	1.09364	7.93E-07	2.32E-06	GO:0003723;GO:0006382;GO:0006396;GO:0003726;GO:0003725;GO:0008251;GO:0005737;GO:0005730;GO:0004000	K15440	hypothetical protein Rsub_01356 [Raphidocelis subcapitata]	NA	tRNA-specific adenosine deaminase TAD1 OS=Arabidopsis thaliana
X1_01387	615.664	0.708232	1.52E-11	2.51E-10	615.664	1.11503	4.54E-27	5.57E-26	GO:0006396;GO:0008251;GO:0006382;GO:0003726;GO:0004000;GO:0003723;GO:0005737;GO:0003725;GO:0005730	K15440	hypothetical protein Rsub_01356 [Raphidocelis subcapitata]	NA	tRNA-specific adenosine deaminase TAD1 OS=Arabidopsis thaliana
X1_01390	283.512	0.675014	1.75E-08	1.73E-07	283.512	1.22787	4.82E-26	5.57E-25	GO:0003723;GO:0003725;GO:0006382;GO:0006396;GO:0004000;GO:0005737;GO:0008251;GO:0003726;GO:0005730	K15440	hypothetical protein Rsub_01356 [Raphidocelis subcapitata]	NA	tRNA-specific adenosine deaminase TAD1 OS=Arabidopsis thaliana
X1_01393	25.0188	0.423506	0.27353	0.411638	25.0188	1.42886	0.000107604	0.00025178	NA	NA	hypothetical protein CHLRE_17g729101v5 [Chlamydomonas reinhardtii]	NA	NA
X1_01402	643.06	-0.137453	0.30216	0.443103	643.06	-12.5111	4.79E-34	8.21E-33	GO:0005743;GO:0046872;GO:0020037;GO:0009055;GO:0016021	K00413	iso-1-cytochrome c [Cyanidiococcus yangmingshanensis]	NA	Cytochrome c1-2, heme protein, mitochondrial (Fragment) OS=Solanum tuberosum
X1_01403	24.7645	0.125763	0.785495	0.866765	24.7645	-7.6525	6.05E-12	2.67E-11	GO:0020037;GO:0046872;GO:0009055;GO:0016021;GO:0005743	K00413	hypothetical protein FH972_020966 [Carpinus fangiana]	NA	Cytochrome c1-2, heme protein, mitochondrial (Fragment) OS=Solanum tuberosum
X1_01408	68.699	2.06678	8.62E-05	0.000404633	68.699	0.0459586	0.931825	0.951894	NA	NA	hypothetical protein HYH03_012155 [Edaphochlamys debaryana]	NA	NA
X1_01440	697.847	-0.119901	0.44273	0.585047	697.847	-12.5259	6.40E-34	1.09E-32	GO:0005829;GO:0006085;GO:0005524;GO:0003878;GO:0006101;GO:0046872;GO:0006629	K01648	atp-citrate synthase [Nannochloropsis gaditana]	AK110061.1	ATP-citrate synthase beta chain protein 1 OS=Oryza sativa subsp. japonica
X1_01441	10059.1	-0.667434	2.78E-22	1.52E-20	10059.1	-1.77345	1.32E-145	3.02E-143	GO:0006629;GO:0006101;GO:0003878;GO:0005829;GO:0005524;GO:0006085;GO:0046872	K01648	hypothetical protein As57867_011876 [Aphanomyces stellatus]	AK110061.1	ATP-citrate synthase beta chain protein 2 OS=Arabidopsis thaliana
X1_01442	3171.82	-0.796151	9.09E-24	5.69E-22	3171.82	-2.17116	8.66E-161	2.38E-158	GO:0006101;GO:0006085;GO:0003878;GO:0000166;GO:0046872;GO:0005524;GO:0006629;GO:0005737;GO:0005829	K01648	probable ATP-citrate synthase subunit 1 [Quercus suber]	AK110061.1	ATP-citrate synthase beta chain protein 2 OS=Arabidopsis thaliana
X1_01443	1629.52	-0.591393	7.45E-17	2.44E-15	1629.52	-2.25004	2.93E-202	1.48E-199	GO:0003878;GO:0005829;GO:0046872;GO:0005524;GO:0006101;GO:0016829;GO:0006629;GO:0006085	K01648	ATP citrate-lyase [Capsaspora owczarzaki ATCC 30864]	AK110061.1	ATP-citrate synthase beta chain protein 1 OS=Oryza sativa subsp. japonica
X1_01444	558.135	-0.807528	2.57E-08	2.46E-07	558.135	-1.71942	1.00E-31	1.55E-30	GO:0046872;GO:0005524;GO:0006085;GO:0006101;GO:0003878;GO:0006629;GO:0005737;GO:0005829	K01648	hypothetical protein FH972_026062 [Carpinus fangiana]	AK110061.1	ATP-citrate synthase beta chain protein 2 OS=Arabidopsis thaliana
X1_01447	33.4214	0.857148	0.00371002	0.0115843	33.4214	1.51359	8.26E-08	2.63E-07	GO:0000215;GO:0003950	K20372;K10669	tRNA phosphotransferase 1 [Capsaspora owczarzaki ATCC 30864]	NA	Vegetative cell wall protein gp1 OS=Chlamydomonas reinhardtii
X1_01449	378.749	-0.23249	0.0461704	0.0999189	378.749	-1.14285	9.57E-22	8.65E-21	GO:0000215;GO:0003950	K10669	tRNA phosphotransferase 1 [Capsaspora owczarzaki ATCC 30864]	NA	NA
X1_01457	3.4814	5.00299	0.000744734	0.00281707	3.4814	4.64258	0.00175205	0.00349	NA	K24815	HEAT repeat-containing protein 6-like [Physcomitrium patens]	NA	NA
X1_01461	147.585	-0.645801	0.0427159	0.0937931	147.585	-2.21295	1.36E-11	5.83E-11	GO:0000215;GO:0003950	K10669	tRNA phosphotransferase 1 [Capsaspora owczarzaki ATCC 30864]	NA	NA
X1_01467	617.24	0.425693	0.000899501	0.00333211	617.24	-12.2698	7.61E-33	1.24E-31	GO:0050660;GO:0045454;GO:0004148	K00382	predicted protein [Hordeum vulgare subsp. vulgare]	XM_002993389.2	Dihydrolipoyl dehydrogenase 1, mitochondrial OS=Arabidopsis thaliana
X1_01488	12.089	1.63677	0.0304616	0.0708876	12.089	2.73899	0.00021272	0.000480036	NA	K17785;K13171	Formation of crista junctions protein [Salix suchowensis]	NA	Serine/arginine-rich splicing factor SR45 OS=Arabidopsis thaliana
X1_01499	4.74202	4.08618	0.000694048	0.00264553	4.74202	4.18408	0.000477782	0.00103071	NA	NA	plasma membrane fusion protein [Salix suchowensis]	NA	NA
X1_01501	51.9558	1.76594	0.0235436	0.0570061	51.9558	2.21801	0.00432833	0.00810757	NA	NA	uncharacterized protein LOC111989953 [Quercus suber]	NA	NA
X1_01503	25.1639	7.98322	0.000294336	0.00122735	25.1639	8.15089	0.000217693	0.000490718	NA	NA	uncharacterized protein LOC111989953 [Quercus suber]	NA	NA
X1_01507	101.394	0.822361	0.000478583	0.00189075	101.394	1.48668	1.04E-10	4.19E-10	NA	NA	uncharacterized protein LOC111989953 [Quercus suber]	NA	NA
X1_01509	329.285	0.87171	2.79E-11	4.43E-10	329.285	1.07612	8.76E-17	5.57E-16	NA	NA	uncharacterized protein LOC111989953 [Quercus suber]	NA	NA
X1_01519	182.636	0.176107	0.422457	0.566032	182.636	-1.16823	1.97E-07	6.08E-07	NA	NA	uncharacterized protein LOC111989953 [Quercus suber]	NA	NA
X1_01521	18.6387	8.25363	0.000195924	0.000850538	18.6387	6.53614	0.00323049	0.00617195	NA	NA	uncharacterized protein LOC111989953 [Quercus suber]	NA	NA
X1_01523	9.93185	19.008	1.32E-06	9.05E-06	9.93185	19.6605	5.54E-07	1.65E-06	NA	NA	uncharacterized protein LOC111989953 [Quercus suber]	NA	NA
X1_01524	134.11	1.14878	7.64E-11	1.12E-09	134.11	1.11667	1.70E-10	6.76E-10	NA	NA	hypothetical protein FH972_025959 [Carpinus fangiana]	NA	NA
X1_01526	140.853	2.30201	0.0702787	0.14129	140.853	4.33853	0.000635729	0.00134728	GO:0004674;GO:0005524	K16283;K19041;K19045	hypothetical protein FisN_10Hu218 [Fistulifera solaris]	NA	RING-H2 finger protein ATL68 OS=Arabidopsis thaliana
X1_01527	128.918	0.89019	0.086371	0.166772	128.918	1.52016	0.00329552	0.0062899	GO:0005524;GO:0004674	K16283;K19045	E3 ubiquitin ligase BIG BROTHER-like [Herrania umbratica]	NA	RING-H2 finger protein ATL68 OS=Arabidopsis thaliana
X1_01529	171.586	0.671159	0.000159808	0.000708783	171.586	1.49465	5.61E-18	3.90E-17	NA	K19045;K19041;K10664	hypothetical protein Bca52824_077689 [Brassica carinata]	NA	RING-H2 finger protein ATL68 OS=Arabidopsis thaliana
X1_01532	19.689	0	1	1	19.689	8.71547	7.98E-11	3.25E-10	NA	K16283;K19045	zinc c3hc4 type (ring finger) domain containing protein [Chrysochromulina tobinii]	NA	RING-H2 finger protein ATL68 OS=Arabidopsis thaliana
X1_01535	205.382	0.966753	0.165146	0.27974	205.382	2.85224	4.01E-05	9.85E-05	NA	K16283;K19045	hypothetical protein FisN_10Hu218 [Fistulifera solaris]	NA	RING-H2 finger protein ATL68 OS=Arabidopsis thaliana
X1_01541	34.4287	0.582363	0.0532922	0.112557	34.4287	1.1926	3.88E-05	9.57E-05	GO:0003747	K23498	predicted protein [Phaeodactylum tricornutum CCAP 1055/1]	NA	Peptide chain release factor PrfB2, chloroplastic OS=Arabidopsis thaliana
X1_01550	83.339	-0.0486993	0.953826	0.981449	83.339	2.57826	0.00199291	0.0039318	GO:0005525	K16185;K23498	rasrelated GTPbinding protein putative [Pythium insidiosum]	NA	Peptide chain release factor PrfB2, chloroplastic OS=Arabidopsis thaliana
X1_01552	198.436	0.561394	0.000480468	0.00189752	198.436	1.17044	9.29E-14	4.71E-13	GO:0005525	K16185	hypothetical protein Poli38472_003291 [Pythium oligandrum]	NA	Xylogalacturonan beta-1,3-xylosyltransferase OS=Arabidopsis thaliana
X1_01553	113.173	0.505567	0.000456676	0.00181428	113.173	1.08856	2.03E-15	1.16E-14	GO:0005525	K16185	hypothetical protein Poli38472_003291 [Pythium oligandrum]	NA	Xylogalacturonan beta-1,3-xylosyltransferase OS=Arabidopsis thaliana
X1_01557	2083.69	-0.189023	0.0395903	0.0881139	2083.69	-1.10527	7.06E-33	1.15E-31	GO:0006364	K14791	periodic tryptophan protein [Capsaspora owczarzaki ATCC 30864]	NA	60S ribosomal protein L13a OS=Cyanophora paradoxa
X1_01560	61.6688	6.39105	0.0550307	0.115609	61.6688	10.2675	0.00202341	0.00398785	GO:0006364	K14791	hypothetical protein CISIN_1g010748mg [Citrus sinensis]	NA	60S ribosomal protein L13a OS=Cyanophora paradoxa
X1_01565	23.4071	1.30797	0.0135586	0.035595	23.4071	2.51723	1.01E-06	2.92E-06	GO:0006364	K14791	hypothetical protein CISIN_1g010748mg [Citrus sinensis]	NA	60S ribosomal protein L13a OS=Cyanophora paradoxa
X1_01575	10.3363	1.60231	0.0158615	0.0407631	10.3363	2.66615	3.19E-05	7.93E-05	GO:0015995;GO:0006782;GO:0046873;GO:0016021;GO:0005975;GO:0004553;GO:0004853;GO:0006364	K14791	hypothetical protein FH972_026614 [Carpinus fangiana]	NA	Peroxisome biogenesis protein 7 OS=Arabidopsis thaliana
X1_01585	60.5797	0.570389	0.019552	0.0487154	60.5797	1.74559	4.60E-14	2.39E-13	GO:0005509	K14325	Nucleotide-binding, alpha-beta plait [Artemisia annua]	NA	NA
X1_01586	133.987	0.357427	0.0230261	0.0559453	133.987	1.67141	6.10E-30	8.69E-29	GO:0005509	K13171;K14325	hypothetical protein HYH03_018689 [Edaphochlamys debaryana]	NA	NA
X1_01587	103.565	0.796855	4.46E-05	0.000223419	103.565	1.96506	4.86E-26	5.62E-25	GO:0005509	K14325;K13171	hypothetical protein HYH03_018689 [Edaphochlamys debaryana]	NA	NA
X1_01600	706.886	0.86902	6.29E-27	4.92E-25	706.886	1.38205	1.94E-68	1.03E-66	NA	K13171	hypothetical protein AURANDRAFT_71291, partial [Aureococcus anophagefferens]	NA	Peptidyl-prolyl cis-trans isomerase CYP95 OS=Arabidopsis thaliana
X1_01601	110.627	1.65774	0.0673614	0.136486	110.627	2.75876	0.00229153	0.00448203	NA	K13171	uncharacterized protein LOC112020458 [Quercus suber]	NA	NA
X1_01603	4.71743	4.21684	0.0412126	0.0910708	4.71743	6.2251	0.00223228	0.00437371	GO:0019104;GO:0006284;GO:0003684;GO:0140078;GO:0008270	K10563	formamidopyrimidine-DNA glycosylase isoform X2 [Chlorella sorokiniana]	NA	Formamidopyrimidine-DNA glycosylase OS=Arabidopsis thaliana
X1_01611	22.4757	3.20212	2.84E-12	5.22E-11	22.4757	3.26227	7.32E-13	3.46E-12	GO:0016846;GO:0005634;GO:0046872;GO:0046856;GO:0016791;GO:0005737;GO:0019773;GO:0006511;GO:0004298	K09566;K13171	hypothetical protein FRX49_02499 [Trebouxia sp. A1-2]	NA	Peptidyl-prolyl cis-trans isomerase CYP95 OS=Arabidopsis thaliana
X1_01614	156.084	0.979175	7.36E-09	7.75E-08	156.084	1.89617	6.35E-31	9.51E-30	NA	K17592;K13171	hypothetical protein FVE85_3114 [Porphyridium purpureum]	NA	NA
X1_01617	90.2674	2.86506	0.0002099	0.000905137	90.2674	4.47794	5.97E-09	2.10E-08	NA	K09566;K17592;K13171	predicted protein [Thalassiosira pseudonana CCMP1335]	NA	NA
X1_01621	690.537	1.15406	1.51E-31	1.51E-29	690.537	1.66863	6.76E-66	3.33E-64	NA	K00645;K09566	hypothetical protein BWQ96_08098 [Gracilariopsis chorda]	NA	NA
X1_01624	33.6099	6.31181	1.41E-06	9.64E-06	33.6099	5.58742	1.98E-05	5.02E-05	GO:0005737;GO:0046856;GO:0019773;GO:0005634;GO:0016846;GO:0006511;GO:0004298;GO:0046872;GO:0016791	K09566;K13171	hypothetical protein FRX49_02499 [Trebouxia sp. A1-2]	NA	NA
X1_01626	224.451	1.03199	0.02764	0.0653408	224.451	3.69861	1.62E-15	9.28E-15	NA	K09566	unnamed protein product [Chondrus crispus]	NA	NA
X1_01631	341.611	1.35337	8.26E-09	8.60E-08	341.611	1.28016	4.75E-08	1.54E-07	NA	K09566;K17592;K13171	predicted protein, partial [Phaeodactylum tricornutum CCAP 1055/1]	NA	NA
X1_01633	22.1809	-8.00787	8.93E-13	1.77E-11	22.1809	-8.36257	8.49E-14	4.31E-13	NA	K13171	hypothetical protein FVE85_3114 [Porphyridium purpureum]	NA	NA
X1_01637	1.9472	2.42711	0.155362	0.266617	1.9472	4.8439	0.0020682	0.00407002	NA	NA	Bifunctional aspartate aminotransferase and glutamate aspartate-prephenate aminotransferase [Micractinium conductrix]	NA	NA
X1_01640	8.14409	3.0609	0.154247	0.26503	8.14409	7.26724	0.000453123	0.000980419	GO:0016491	NA	hypothetical protein CAOG_00318 [Capsaspora owczarzaki ATCC 30864]	NA	NA
X1_01644	69.3389	0.260522	0.463346	0.604136	69.3389	1.11156	0.00141508	0.00285854	GO:0016491	NA	hypothetical protein CAOG_00318 [Capsaspora owczarzaki ATCC 30864]	NA	NA
X1_01646	32.6787	0.834725	0.0427291	0.0938167	32.6787	1.61417	5.83E-05	0.000140872	GO:0005737;GO:0007017;GO:0005874;GO:0030286;GO:0016787	K10418	unnamed protein product [Polarella glacialis]	NA	Dynein 8 kDa light chain, flagellar outer arm OS=Chlamydomonas reinhardtii
X1_01652	18.9923	0.674482	0.0578495	0.120401	18.9923	1.42256	2.30E-05	5.81E-05	GO:0016787;GO:0007017;GO:0030286;GO:0005737;GO:0005874	K10418	unnamed protein product [Polarella glacialis]	NA	Dynein 8 kDa light chain, flagellar outer arm OS=Chlamydomonas reinhardtii
X1_01653	5.4567	0.476848	0.555478	0.686377	5.4567	2.42596	0.000926278	0.00191952	GO:0007017;GO:0005874;GO:0005737;GO:0030286	K10418	unnamed protein product [Polarella glacialis]	NA	Dynein 8 kDa light chain, flagellar outer arm OS=Chlamydomonas reinhardtii
X1_01655	10.795	0.235082	0.725794	0.823838	10.795	2.04032	0.00114193	0.00233785	GO:0005874;GO:0005737;GO:0007017;GO:0030286	K10418	Dynein light chain 1, cytoplasmic [Auxenochlorella protothecoides]	NA	Dynein 8 kDa light chain, flagellar outer arm OS=Chlamydomonas reinhardtii
X1_01657	554.453	0.20391	0.036835	0.0829816	554.453	1.00172	4.30E-26	4.98E-25	GO:0005874;GO:0030286;GO:0016787;GO:0007017;GO:0005737	K10418	light chain of dynein [Chloropicon primus]	NA	Dynein 8 kDa light chain, flagellar outer arm OS=Chlamydomonas reinhardtii
X1_01659	104.708	0.285906	0.0468094	0.101048	104.708	1.01052	4.28E-14	2.22E-13	GO:0016787;GO:0005874;GO:0007017;GO:0030286;GO:0005737	K10418	light chain of dynein [Chloropicon primus]	NA	Dynein 8 kDa light chain, flagellar outer arm OS=Chlamydomonas reinhardtii
X1_01661	84.6494	0.453322	0.00901858	0.0250567	84.6494	1.73553	7.07E-28	9.06E-27	GO:0030286;GO:0016787;GO:0005737;GO:0005874;GO:0007017	K10418	light chain of dynein [Chloropicon primus]	NA	Dynein 8 kDa light chain, flagellar outer arm OS=Chlamydomonas reinhardtii
X1_01662	168.866	0.384015	0.0160201	0.0411198	168.866	1.19869	6.18E-15	3.41E-14	GO:0005874;GO:0005737;GO:0030286;GO:0007017	K10418	Dynein light chain 1, cytoplasmic [Bathycoccus prasinos]	NA	Dynein 8 kDa light chain, flagellar outer arm OS=Chlamydomonas reinhardtii
X1_01663	5.73227	0.544035	0.478611	0.618216	5.73227	2.35998	0.000741985	0.001559	GO:0007017;GO:0005737;GO:0030286;GO:0005874	K10418	Dynein light chain 1, cytoplasmic [Bathycoccus prasinos]	NA	Dynein 8 kDa light chain, flagellar outer arm OS=Chlamydomonas reinhardtii
X1_01667	104.861	0.364159	0.0447013	0.0973263	104.861	1.19173	5.88E-12	2.60E-11	GO:0005737;GO:0045505;GO:0005874;GO:0051959;GO:0007017;GO:0030286	K10418	Dynein light chain 1, cytoplasmic [Hondaea fermentalgiana]	NA	Dynein 8 kDa light chain, flagellar outer arm OS=Chlamydomonas reinhardtii
X1_01673	93.0314	0.366886	0.1341	0.237664	93.0314	1.01507	2.17E-05	5.49E-05	GO:0106310;GO:0045292;GO:0018107;GO:0004674;GO:0018105;GO:0005524	K08827	hypothetical protein Vafri_21678 [Volvox africanus]	NA	Protein FANTASTIC FOUR 1 OS=Arabidopsis thaliana
X1_01678	59.6842	1.31449	0.00091035	0.00336693	59.6842	2.25988	7.02E-09	2.45E-08	GO:0018105;GO:0045292;GO:0005524;GO:0018107;GO:0106310;GO:0016021;GO:0004674	K08827	serine/threonine-protein kinase prp4 [Capsaspora owczarzaki ATCC 30864]	NA	Protein FANTASTIC FOUR 1 OS=Arabidopsis thaliana
X1_01686	27.5095	-0.104123	0.969717	0.992521	27.5095	-8.46517	0.00379568	0.00717977	GO:0005524;GO:0042626;GO:0016021	K05658	hypothetical protein Lal_00003826 [Lupinus albus]	XM_039176070.1	ABC transporter B family member 21 OS=Arabidopsis thaliana
X1_01687	7.28423	4.82534	0.000763022	0.00287717	7.28423	6.83298	1.17E-06	3.35E-06	GO:0042626;GO:0005524;GO:0016021	K05658	hypothetical protein Lal_00003826 [Lupinus albus]	NA	ABC transporter B family member 21 OS=Arabidopsis thaliana
X1_01691	2370.73	0.498035	1.30E-10	1.83E-09	2370.73	1.08352	3.83E-45	9.98E-44	GO:0042626;GO:0005524;GO:0016021	K05658	LOW QUALITY PROTEIN: leptomycin B resistance protein pmd1-like [Quercus suber]	XM_014296994.1	ABC transporter B family member 21 OS=Arabidopsis thaliana
X1_01693	1063.18	0.80389	2.87E-16	8.91E-15	1063.18	1.50716	2.49E-54	8.53E-53	GO:0016021;GO:0005524;GO:0042626	K05658	LOW QUALITY PROTEIN: leptomycin B resistance protein pmd1-like [Quercus suber]	XM_014296994.1	ABC transporter B family member 9 OS=Arabidopsis thaliana
X1_01697	94.595	2.36409	0.0061089	0.017873	94.595	4.03094	2.73E-06	7.59E-06	GO:0042626;GO:0005524;GO:0016021	K05658	hypothetical protein Lal_00003826 [Lupinus albus]	NA	ABC transporter B family member 21 OS=Arabidopsis thaliana
X1_01700	144.426	1.28964	0.00232998	0.00772649	144.426	2.56466	1.08E-09	4.02E-09	GO:0042626;GO:0005524;GO:0016021	K05658	hypothetical protein FH972_023597 [Carpinus fangiana]	XM_039176070.1	ABC transporter B family member 21 OS=Arabidopsis thaliana
X1_01702	7.60932	2.47009	0.0114066	0.0306504	7.60932	2.93341	0.0023906	0.00466147	GO:0005524;GO:0042626;GO:0016021	K05658	hypothetical protein Lal_00003826 [Lupinus albus]	NA	ABC transporter B family member 4 OS=Arabidopsis thaliana
X1_01703	277.695	0.672552	0.155074	0.266218	277.695	1.57254	0.000861286	0.00179234	GO:0042626;GO:0005524;GO:0016021	K05658	hypothetical protein Lal_00003826 [Lupinus albus]	NA	ABC transporter B family member 21 OS=Arabidopsis thaliana
X1_01705	71.246	1.13944	2.03E-05	0.000109445	71.246	-8.8561	4.06E-17	2.65E-16	NA	K13172	NA	NA	NA
X1_01707	1083.74	1.24571	1.00E-28	8.60E-27	1083.74	1.78634	3.75E-58	1.46E-56	GO:0055085;GO:0016021	K17987;K14306;K14297	olpB [Symbiodinium natans]	NA	Protein TIC 214 OS=Cucumis sativus
X1_01708	627.436	1.83786	2.34E-38	3.30E-36	627.436	2.68831	1.16E-81	8.87E-80	NA	K14306;K14297;K17987	bpaC [Symbiodinium necroappetens]	NA	Protein TIC 214 OS=Cucumis sativus
X1_01713	14.7037	1.04401	0.0642357	0.131239	14.7037	1.60696	0.00359219	0.00682011	GO:0031461;GO:0006511;GO:0031625	K10609	unnamed protein product [Brassica napus]	NA	Cullin-4 OS=Arabidopsis thaliana
X1_01715	285.044	0.610876	2.62E-05	0.000138101	285.044	1.1267	2.86E-15	1.62E-14	GO:0006511;GO:0031461;GO:0031625	K10609	unnamed protein product [Brassica napus]	NA	Cullin-4 OS=Arabidopsis thaliana
X1_01723	52.1566	0.616184	0.0118712	0.0317233	52.1566	1.9186	2.57E-17	1.70E-16	GO:0005665;GO:0006366;GO:0005634;GO:0046872;GO:0003677;GO:0003899	K03006	RNA polymerase II largest subunit [Amoeboaphelidium protococcarum]	AP019869.1	DNA-directed RNA polymerase II subunit RPB1 OS=Arabidopsis thaliana
X1_01724	90.1711	0.342479	0.482022	0.621305	90.1711	2.09496	1.30E-05	3.36E-05	GO:0046872;GO:0005634;GO:0003677;GO:0006366;GO:0003899	K03006	RNA polymerase II largest subunit [Amoeboaphelidium protococcarum]	AP019869.1	DNA-directed RNA polymerase II subunit RPB1 OS=Arabidopsis thaliana
X1_01725	93.6391	0.810896	0.0591925	0.122714	93.6391	1.46	0.000619346	0.00131461	GO:0005634;GO:0003899;GO:0046872;GO:0006366;GO:0003677	K03006	RNA polymerase II largest subunit [Amoeboaphelidium protococcarum]	XM_012347372.1	DNA-directed RNA polymerase II subunit RPB1 OS=Arabidopsis thaliana
X1_01727	1359.47	0.378034	4.22E-05	0.000212577	1359.47	1.09732	2.07E-33	3.46E-32	GO:0046872;GO:0006366;GO:0005634;GO:0003899;GO:0003677	K03006	RNA polymerase II largest subunit [Amoeboaphelidium protococcarum]	XM_001691834.1	DNA-directed RNA polymerase II subunit RPB1 OS=Arabidopsis thaliana
X1_01728	88.7481	0.880897	0.000607973	0.00234713	88.7481	-9.06167	6.24E-18	4.32E-17	GO:0016491	K17871	hypothetical protein FH972_022876 [Carpinus fangiana]	NA	External alternative NAD(P)H-ubiquinone oxidoreductase B2, mitochondrial OS=Arabidopsis thaliana
X1_01729	145.955	0.429136	0.00899572	0.0250121	145.955	-10.205	4.75E-23	4.66E-22	GO:0005524;GO:0016491	K17871	probable NADH dehydrogenase [Quercus suber]	NA	External alternative NAD(P)H-ubiquinone oxidoreductase B1, mitochondrial OS=Solanum tuberosum
X1_01732	384.958	1.37893	1.85E-36	2.43E-34	384.958	1.89795	2.80E-70	1.59E-68	GO:0000166	K14306	hypothetical protein FRX49_07357, partial [Trebouxia sp. A1-2]	NA	Nuclear pore complex protein NUP62 OS=Arabidopsis thaliana
X1_01733	324.879	1.78396	2.12E-65	8.31E-63	324.879	2.27214	2.51E-110	3.41E-108	GO:0000166	K14306	hypothetical protein FRX49_07357, partial [Trebouxia sp. A1-2]	NA	NA
X1_01736	158.039	0.50724	0.0412503	0.0911404	158.039	1.01936	3.32E-05	8.24E-05	GO:0015369;GO:0016021;GO:0005774	K07300	vacuolar calcium ion transporter-like [Quercus suber]	NA	Vacuolar cation/proton exchanger 2 OS=Oryza sativa subsp. japonica
X1_01744	95.4406	21.3196	3.66E-12	6.63E-11	95.4406	23.2085	3.80E-14	1.98E-13	GO:0016021;GO:0006486;GO:0016020;GO:0000030	K10967;K03854	hypothetical protein FH972_022296 [Carpinus fangiana]	NA	Cytoplasmic 60S subunit biogenesis factor REI1 homolog 1 OS=Arabidopsis thaliana
X1_01751	30.9499	0.90906	0.0876128	0.168724	30.9499	2.24435	1.55E-05	3.97E-05	GO:0006486;GO:0016021;GO:0000030;GO:0016020	K10967;K03854	hypothetical protein FH972_022296 [Carpinus fangiana]	NA	Cytoplasmic 60S subunit biogenesis factor REI1 homolog 2 OS=Arabidopsis thaliana
X1_01759	122.908	1.91456	0.124794	0.224419	122.908	4.6143	0.000207444	0.000468762	GO:0015031;GO:0005829;GO:0005085;GO:0016020;GO:0032012;GO:0005802	K18442	hypothetical protein FH972_021614 [Carpinus fangiana]	NA	Brefeldin A-inhibited guanine nucleotide-exchange protein 4 OS=Arabidopsis thaliana
X1_01763	126.983	-0.636893	0.0222536	0.0543501	126.983	-10.2557	2.53E-22	2.37E-21	GO:0000160;GO:0004069;GO:0009736;GO:0006520;GO:0009058;GO:0030170;GO:0005829	K14455;K14454	aspartate aminotransferase, mitochondrial-like [Quercus suber]	NA	Aspartate aminotransferase, mitochondrial OS=Arabidopsis thaliana
X1_01776	5471.72	0.0240453	0.809733	0.883929	5471.72	-2.27743	1.80E-112	2.56E-110	GO:0022857;GO:0016021	K08192	uncharacterized transporter C460.05-like [Quercus suber]	NA	NA
X1_01784	41.6655	5.00004	3.61E-07	2.79E-06	41.6655	7.5411	9.21E-15	5.01E-14	GO:0022857;GO:1990961;GO:0016021;GO:0042910	K08157	hypothetical protein FH972_021712 [Carpinus fangiana]	NA	Probable peptide/nitrate transporter At3g43790 OS=Arabidopsis thaliana
X1_01789	84.1142	1.84774	1.72E-05	9.40E-05	84.1142	3.58659	2.32E-17	1.54E-16	GO:1990961;GO:0022857;GO:0016021;GO:0042910	K08157	hypothetical protein FH972_021712 [Carpinus fangiana]	NA	Probable peptide/nitrate transporter At3g43790 OS=Arabidopsis thaliana
X1_01791	20155.3	0.265792	3.53E-05	0.000180728	20155.3	-2.1613	5.95E-244	5.24E-241	GO:0022857;GO:0016021	K08192;K08193;K13171	uncharacterized transporter C460.05-like [Quercus suber]	NA	NA
X1_01797	16824.3	0.265155	0.00268192	0.0087302	16824.3	-3.60947	0	0	GO:0022857;GO:0016021	K08192;K08193;K14306	uncharacterized transporter C460.05-like [Quercus suber]	NA	NA
X1_01803	140.557	0.836698	4.76E-06	2.93E-05	140.557	1.78832	4.37E-24	4.57E-23	NA	K06670	olpB [Symbiodinium natans]	NA	Sister chromatid cohesion 1 protein 3 OS=Arabidopsis thaliana
X1_01804	29.6576	0.770196	0.390347	0.534768	29.6576	2.54985	0.00401854	0.0075731	GO:0007062;GO:0005509;GO:0007049;GO:0008278;GO:0005634	K06670	meiotic recombination protein 8, partial [Prasiolopsis sp. SAG 84.81]	NA	Sister chromatid cohesion 1 protein 3 OS=Arabidopsis thaliana
X1_01805	125.529	0.634619	0.00179859	0.00614691	125.529	1.75347	3.33E-19	2.52E-18	NA	K06670	unnamed protein product [Polarella glacialis]	NA	Sister chromatid cohesion 1 protein 3 OS=Arabidopsis thaliana
X1_01806	532.351	0.541826	7.37E-08	6.49E-07	532.351	1.71959	1.62E-70	9.26E-69	NA	K06670	SELP [Symbiodinium natans]	NA	Sister chromatid cohesion 1 protein 3 OS=Arabidopsis thaliana
X1_01807	569.874	0.847379	1.38E-16	4.41E-15	569.874	1.8004	8.83E-73	5.42E-71	GO:0004252	K06670	unnamed protein product [Polarella glacialis]	NA	Sister chromatid cohesion 1 protein 3 OS=Arabidopsis thaliana
X1_01808	44.302	1.00525	0.0258945	0.0617771	44.302	3.74026	1.50E-18	1.09E-17	GO:0009116;GO:0009231;GO:0005525;GO:0003935	NA	putative GTP cyclohydrolase URC1 [Quercus suber]	XM_009040664.1	NA
X1_01811	8.14216	2.12886	0.124633	0.224196	8.14216	5.22523	8.92E-05	0.000210652	GO:0003935;GO:0009231;GO:0009116;GO:0005525	K14652;K14306;K13171	hypothetical protein GUITHDRAFT_161461 [Guillardia theta CCMP2712]	NA	Proline-rich receptor-like protein kinase PERK9 OS=Arabidopsis thaliana
X1_01812	17.6599	2.9633	0.128305	0.229458	17.6599	8.50017	4.63E-06	1.25E-05	GO:0009116;GO:0005525;GO:0003935;GO:0009231	K13171;K14325	putative GTP cyclohydrolase URC1 [Quercus suber]	NA	Proline-rich receptor-like protein kinase PERK9 OS=Arabidopsis thaliana
X1_01813	129.241	0.980385	2.40E-05	0.000127604	129.241	3.47566	1.15E-57	4.42E-56	GO:0005509;GO:0042626;GO:0016787;GO:0005525;GO:0009231;GO:0016021;GO:0005524;GO:0003935;GO:0009116	K13171	hypothetical protein GUITHDRAFT_161461 [Guillardia theta CCMP2712]	XM_009040664.1	Sulfated surface glycoprotein 185 OS=Volvox carteri
X1_01814	23.1532	0.81794	0.285338	0.424649	23.1532	2.63889	0.000432482	0.000938213	GO:0009231;GO:0009116;GO:0005525;GO:0003935	K13171;K14652;K09566	hypothetical protein GUITHDRAFT_161461 [Guillardia theta CCMP2712]	NA	Proline-rich receptor-like protein kinase PERK9 OS=Arabidopsis thaliana
X1_01815	453.595	0.849419	1.97E-06	1.31E-05	453.595	4.00379	3.34E-122	5.46E-120	GO:0003935;GO:0009231;GO:0009116;GO:0005525	K14652;K13171	hypothetical protein GUITHDRAFT_161461 [Guillardia theta CCMP2712]	NA	Proline-rich receptor-like protein kinase PERK9 OS=Arabidopsis thaliana
X1_01817	4.12362	3.06161	0.18355	0.303754	4.12362	6.31561	0.00470022	0.00875226	GO:0005509;GO:0016787;GO:0042626;GO:0009116;GO:0005524;GO:0009231;GO:0005525;GO:0003935;GO:0016021	NA	hypothetical protein FH972_023478 [Carpinus fangiana]	XM_009040664.1	NA
X1_01826	3.57771	3.61909	0.0588664	0.12214	3.57771	5.93118	0.00146971	0.00296112	GO:0043666;GO:0019903	K15458;K15501	hypothetical protein Csa_011619, partial [Cucumis sativus]	NA	NA
X1_01827	10.8606	0.708837	0.790526	0.869999	10.8606	7.84908	0.00146956	0.00296093	GO:0043666;GO:0019903	K15458;K15501;K14306	extragenic suppressor of kinetochore protein 1-like [Quercus suber]	NA	NA
X1_01828	16.2756	0.833018	0.0495487	0.105973	16.2756	1.97134	7.07E-07	2.08E-06	GO:0051118	NA	hypothetical protein SELMODRAFT_73523 [Selaginella moellendorffii]	NA	NA
X1_01843	9.51214	3.62512	0.000310213	0.00128678	9.51214	4.89847	6.78E-07	2.00E-06	GO:0019903;GO:0043666	K15458	hypothetical protein Csa_011619, partial [Cucumis sativus]	NA	NA
X1_01845	16.2354	2.01776	0.119041	0.21607	16.2354	4.03583	0.00162957	0.00326305	GO:0043666;GO:0019903	K15458	hypothetical protein FH972_021307 [Carpinus fangiana]	NA	NA
X1_01847	235.011	-1.46413	6.50E-33	7.01E-31	235.011	-1.93806	5.55E-55	1.95E-53	NA	NA	olpB [Symbiodinium natans]	NA	NA
X1_01849	687.227	-0.479074	1.69E-10	2.35E-09	687.227	-1.49577	4.21E-81	3.18E-79	GO:0051082;GO:0016272;GO:0006457	K09548	hypothetical protein Ahy_A08g040529 isoform B [Arachis hypogaea]	NA	NA
X1_01868	68.3192	-8.7094	3.92E-07	3.00E-06	68.3192	-0.112606	0.935106	0.954577	GO:0003677;GO:0006310;GO:0006260;GO:0051103;GO:0005524;GO:0003910	K10777;K10747	DNA ligase 4-like [Quercus suber]	NA	DNA ligase 1 OS=Arabidopsis thaliana
X1_01878	347.389	-1.08347	5.47E-07	4.08E-06	347.389	-0.803747	0.000177241	0.000403719	GO:0005524;GO:0007165;GO:0046872;GO:0004114	K03128;K13293	hypothetical protein GUITHDRAFT_70918, partial [Guillardia theta CCMP2712]	NA	DNA ligase 1 OS=Arabidopsis thaliana
X1_01882	232.586	0.837045	7.37E-07	5.34E-06	232.586	1.76892	8.58E-27	1.04E-25	GO:0016810	K08192;K03448;K14306;K09566	uncharacterized protein YJL213W-like [Quercus suber]	NA	NA
X1_01883	492.319	0.655863	9.08E-10	1.11E-08	492.319	1.28067	2.43E-34	4.21E-33	GO:0016810	K08192;K09566;K14306	uncharacterized protein YJL213W-like [Quercus suber]	NA	NA
X1_01893	9.66604	0.663452	0.438209	0.580936	9.66604	2.47777	0.00252474	0.00490716	NA	K13171	hypothetical protein EMIHUDRAFT_463393, partial [Emiliania huxleyi CCMP1516]	NA	NA
X1_01895	262.71	0.452867	1.27E-06	8.76E-06	262.71	1.46225	8.65E-65	4.10E-63	NA	NA	NA	NA	Formin-like protein 14 OS=Arabidopsis thaliana
X1_01900	38.453	0.885642	0.0053851	0.0160239	38.453	1.51524	9.22E-07	2.68E-06	GO:0005634;GO:0003723;GO:0004482	K00565	hypothetical protein SASPL_154364 [Salvia splendens]	NA	mRNA cap guanine-N7 methyltransferase 1 OS=Arabidopsis thaliana
X1_01901	80.7036	0.428698	0.114158	0.208932	80.7036	1.28399	1.14E-06	3.30E-06	GO:0005845;GO:0006370;GO:0004482;GO:0005634;GO:0003723	K00565	mRNA cap guanine-N7 methyltransferase 1-like isoform X1 [Physcomitrium patens]	NA	mRNA cap guanine-N7 methyltransferase 1 OS=Arabidopsis thaliana
X1_01902	24.8579	2.06476	0.0186876	0.0468703	24.8579	3.22939	0.000207229	0.000468302	GO:0005845;GO:0004482;GO:0005634;GO:0006370;GO:0003723	K00565	mRNA cap guanine-N7 methyltransferase 1 isoform X1 [Amborella trichopoda]	NA	mRNA cap guanine-N7 methyltransferase 1 OS=Arabidopsis thaliana
X1_01904	30.7264	1.39159	0.000238721	0.00101528	30.7264	2.29111	4.38E-10	1.68E-09	GO:0006370;GO:0003723;GO:0004482;GO:0005845;GO:0005634	K00565	mRNA cap guanine-N7 methyltransferase 1 isoform X1 [Amborella trichopoda]	NA	mRNA cap guanine-N7 methyltransferase 1 OS=Arabidopsis thaliana
X1_01905	15.2422	1.73086	0.323943	0.466626	15.2422	5.18631	0.00266527	0.00516143	GO:0005634;GO:0004482;GO:0003723	K00565	hypothetical protein Ahy_B03g068265 isoform A [Arachis hypogaea]	NA	mRNA cap guanine-N7 methyltransferase 1 OS=Arabidopsis thaliana
X1_01906	17.8988	2.75056	0.018129	0.0456723	17.8988	4.48163	0.000101076	0.000237315	GO:0005634;GO:0005845;GO:0004482;GO:0006370;GO:0016021;GO:0003723	K00565	mRNA cap guanine-N7 methyltransferase 1 isoform X1 [Amborella trichopoda]	NA	mRNA cap guanine-N7 methyltransferase 1 OS=Oryza sativa subsp. japonica
X1_01912	75.6039	0.470486	0.00802111	0.0226207	75.6039	1.13806	1.09E-11	4.74E-11	GO:0005634;GO:0006370;GO:0005845;GO:0004482;GO:0003723;GO:0016021	K00565	hypothetical protein KC19_3G030900 [Ceratodon purpureus]	NA	mRNA cap guanine-N7 methyltransferase 1 OS=Oryza sativa subsp. japonica
X1_01915	197.737	0.838483	8.33E-08	7.27E-07	197.737	1.49721	9.56E-23	9.22E-22	GO:0004482;GO:0003723;GO:0005845;GO:0006370;GO:0005634	K00565	mRNA cap guanine-N7 methyltransferase 1 isoform X1 [Amborella trichopoda]	NA	mRNA cap guanine-N7 methyltransferase 1 OS=Arabidopsis thaliana
X1_01916	148.269	0.111925	0.518082	0.653687	148.269	-10.2422	3.72E-23	3.68E-22	NA	K13171;K13172	hypothetical protein Vafri_19949, partial [Volvox africanus]	NA	NA
X1_01922	29.9855	0	1	1	29.9855	9.3222	3.38E-13	1.64E-12	GO:0000155;GO:0016021	K19691	LOW QUALITY PROTEIN: hybrid signal transduction histidine kinase J-like, partial [Ricinus communis]	NA	Probable ethylene response sensor 1 OS=Oryza sativa subsp. japonica
X1_01926	731.436	1.91984	5.60E-88	3.84E-85	731.436	2.15223	6.18E-112	8.65E-110	NA	K19691;K14489	Hybrid signal transduction histidine kinase [Salix suchowensis]	NA	Ethylene receptor 1 OS=Brassica oleracea
X1_01927	10.7632	0	1	1	10.7632	7.79786	9.90E-06	2.59E-05	GO:0000155;GO:0016021	K19691;K14489	histidine protein kinase NIK1-like [Quercus suber]	NA	Ethylene receptor 1 OS=Brassica oleracea
X1_01931	618.891	0.651681	4.51E-06	2.79E-05	618.891	1.1209	1.75E-15	1.00E-14	GO:0000155;GO:0016021	K19691;K14489	histidine protein kinase NIK1-like [Quercus suber]	NA	Ethylene receptor 1 OS=Brassica oleracea
X1_01932	124.69	5.22533	1.05E-12	2.06E-11	124.69	6.31621	6.27E-18	4.34E-17	NA	K19691;K14489	Hybrid signal transduction histidine kinase [Salix suchowensis]	NA	Ethylene receptor 1 OS=Brassica oleracea
X1_01945	41.3273	0.521218	0.0551516	0.115809	41.3273	1.17015	6.42E-06	1.71E-05	GO:0044205;GO:0009116;GO:0004588;GO:0006207;GO:0004590	K00762;K13421	orotate phosphoribosyltransferase [Sphaeroforma arctica JP610]	NA	Uridine 5'-monophosphate synthase (Fragment) OS=Nicotiana tabacum
X1_01951	94.5652	-0.776685	8.44E-06	4.95E-05	94.5652	-2.08744	4.54E-28	5.87E-27	GO:0016746	NA	acyltransferase LovD-like [Quercus suber]	NA	NA
X1_01956	8.68211	1.02886	0.117154	0.213321	8.68211	1.8863	0.0028247	0.00544649	GO:0055085;GO:0016021	NA	hypothetical protein E3N88_18023 [Mikania micrantha]	NA	NA
X1_01960	60.5388	-1.90476	2.73E-06	1.77E-05	60.5388	-0.110561	0.774354	0.82026	GO:0009654;GO:0005509;GO:0015979;GO:0009535;GO:0019898	K08901	oxygen-evolving enhancer protein 3 [Volvox carteri f. nagariensis]	NA	Oxygen-evolving enhancer protein 3, chloroplastic OS=Volvox carteri
X1_01961	110.045	-2.02962	1.70E-05	9.30E-05	110.045	-1.69591	0.000289669	0.000642759	GO:0009654;GO:0019898;GO:0015979;GO:0009535;GO:0005509	K08901	oxygen-evolving enhancer protein 3 [Volvox carteri f. nagariensis]	NA	Oxygen-evolving enhancer protein 3, chloroplastic OS=Volvox carteri
X1_01988	43.5036	0.620818	0.0356567	0.0808249	43.5036	1.61113	1.03E-08	3.53E-08	NA	K08486	PREDICTED: protein SSO1-like [Pyrus x bretschneideri]	XM_025117004.1	Syntaxin-132 OS=Arabidopsis thaliana
X1_01992	11.1405	1.2999	0.0132923	0.0349974	11.1405	2.50151	4.33E-07	1.30E-06	GO:0016021;GO:0055085	K17987;K13680	hypothetical protein Csa_011619, partial [Cucumis sativus]	NA	Protein TRACHEARY ELEMENT DIFFERENTIATION-RELATED 7A OS=Zinnia violacea
X1_02002	15.0439	2.16522	0.162362	0.276126	15.0439	4.82834	0.00160817	0.0032222	GO:0016021;GO:0055085	K11323	uncharacterized protein DDB_G0271670, partial [Zea mays]	NA	Protein TRACHEARY ELEMENT DIFFERENTIATION-RELATED 7A OS=Zinnia violacea
X1_02025	2582.48	-0.309959	0.00709803	0.0203522	2582.48	-1.03371	3.34E-19	2.53E-18	GO:0003824	K14753	guanine nucleotide-binding protein [Capsaspora owczarzaki ATCC 30864]	XM_004343746.2	Guanine nucleotide-binding protein subunit beta-like protein OS=Chlamydomonas reinhardtii
X1_02027	15155.9	-0.262129	2.52E-05	0.000133323	15155.9	-1.11553	1.35E-71	8.03E-70	GO:0003824	K14753	guanine nucleotide-binding protein subunit beta-like protein [Quercus suber]	XM_004343746.2	Guanine nucleotide-binding protein subunit beta-like protein OS=Chlamydomonas reinhardtii
X1_02028	3471.75	-0.572545	4.73E-09	5.14E-08	3471.75	-1.50466	5.83E-53	1.93E-51	GO:0003824	K14753	guanine nucleotide-binding protein subunit beta-like protein [Quercus suber]	XM_004343746.2	Guanine nucleotide-binding protein subunit beta-like protein OS=Chlamydomonas reinhardtii
X1_02029	22.1948	-0.211775	0.526635	0.66129	22.1948	-7.65779	6.11E-13	2.90E-12	GO:0003824	K14753	guanine nucleotide-binding protein [Capsaspora owczarzaki ATCC 30864]	XM_004343746.2	Guanine nucleotide-binding protein subunit beta-like protein OS=Chlamydomonas reinhardtii
X1_02030	862.937	-0.751908	1.18E-10	1.68E-09	862.937	-13.0695	3.89E-37	7.60E-36	GO:0003824	K14753	guanine nucleotide-binding protein [Capsaspora owczarzaki ATCC 30864]	XM_004343746.2	Guanine nucleotide-binding protein subunit beta-like protein OS=Chlamydomonas reinhardtii
X1_02032	9767.12	-0.288558	3.50E-09	3.89E-08	9767.12	-1.19941	1.40E-131	2.68E-129	GO:0003824	K14753	guanine nucleotide-binding protein subunit beta-like protein [Quercus suber]	XM_004343746.2	Receptor for activated C kinase 1C OS=Arabidopsis thaliana
X1_02034	123.743	0.693609	0.00409407	0.0126168	123.743	1.40482	3.15E-09	1.13E-08	NA	K14753	guanine nucleotide-binding protein [Capsaspora owczarzaki ATCC 30864]	XM_004343746.2	Guanine nucleotide-binding protein subunit beta-like protein OS=Chlamydomonas reinhardtii
X1_02038	1408.52	-0.590552	3.21E-05	0.000165868	1408.52	-1.63626	2.57E-30	3.73E-29	NA	K14753	guanine nucleotide-binding protein [Capsaspora owczarzaki ATCC 30864]	XM_004343746.2	Guanine nucleotide-binding protein subunit beta-like protein OS=Chlamydomonas reinhardtii
X1_02039	33.8524	0.824811	0.00602455	0.0176578	33.8524	1.63405	1.06E-08	3.65E-08	NA	K14753	guanine nucleotide-binding protein subunit beta-like protein, partial [Quercus suber]	AK108115.1	Guanine nucleotide-binding protein subunit beta-like protein OS=Chlamydomonas reinhardtii
X1_02042	38.7032	1.78368	0.000338124	0.00139003	38.7032	1.98502	5.99E-05	0.000144394	GO:0016491	K20221	hypothetical protein CAOG_003773 [Capsaspora owczarzaki ATCC 30864]	NA	NA
X1_02060	33.7582	3.46977	0.0155495	0.0400792	33.7582	4.39329	0.00215149	0.00422553	NA	NA	olpB [Symbiodinium natans]	NA	NA
X1_02070	39.1193	4.68708	1.33E-05	7.49E-05	39.1193	6.54399	9.83E-10	3.67E-09	GO:0016021	NA	hypothetical protein Ae201684_001046 [Aphanomyces euteiches]	NA	NA
X1_02072	7.74648	2.17472	0.129973	0.231836	7.74648	4.38412	0.0017887	0.00355735	NA	K11294;K17046	hypothetical protein EMIHUDRAFT_439210, partial [Emiliania huxleyi CCMP1516]	NA	Histone deacetylase HDT2 OS=Arabidopsis thaliana
X1_02073	55.5486	1.55391	0.0787329	0.154873	55.5486	2.50702	0.00443416	0.00829031	NA	K11294;K17046	hypothetical protein EMIHUDRAFT_439210, partial [Emiliania huxleyi CCMP1516]	NA	DEK domain-containing chromatin-associated protein 4 OS=Arabidopsis thaliana
X1_02080	47.8057	1.55778	0.137408	0.242174	47.8057	2.97608	0.00439758	0.00822671	NA	K11294;K17046	hypothetical protein EMIHUDRAFT_460685, partial [Emiliania huxleyi CCMP1516]	NA	DEK domain-containing chromatin-associated protein 4 OS=Arabidopsis thaliana
X1_02081	193.244	0.549962	0.00178044	0.00609329	193.244	1.22107	1.28E-12	5.93E-12	NA	K11294;K13171;K17046	hypothetical protein EMIHUDRAFT_439210, partial [Emiliania huxleyi CCMP1516]	LR862141.1	DEK domain-containing chromatin-associated protein 3 OS=Arabidopsis thaliana
X1_02083	294.52	0.742332	6.20E-09	6.61E-08	294.52	1.41796	3.66E-30	5.27E-29	NA	K11294;K17046	hypothetical protein EMIHUDRAFT_460685, partial [Emiliania huxleyi CCMP1516]	NA	Histone deacetylase HDT2 OS=Arabidopsis thaliana
X1_02090	21.9375	-1.36869	0.0752088	0.149329	21.9375	-8.18304	9.89E-11	4.00E-10	GO:0015936;GO:0004420;GO:0016021	K14306	hypothetical protein JKP88DRAFT_295093, partial [Tribonema minus]	NA	Protein TIC 214 OS=Cucumis sativus
X1_02092	79.7467	0.675247	0.00431659	0.0132108	79.7467	1.42871	4.58E-10	1.76E-09	GO:0046872;GO:0016491	K14306	hypothetical protein JKP88DRAFT_295093, partial [Tribonema minus]	NA	Protein TIC 214 OS=Cucumis sativus
X1_02094	67.3365	-0.621464	0.0282767	0.0666123	67.3365	-1.10567	0.000103911	0.000243636	GO:0004420;GO:0015936;GO:0016021	K14306	hypothetical protein JKP88DRAFT_295093, partial [Tribonema minus]	NA	Protein TIC 214 OS=Cucumis sativus
X1_02095	49.7723	-0.659794	0.0110064	0.0297173	49.7723	-1.65606	1.08E-09	4.01E-09	GO:0004420;GO:0016021;GO:0015936	K14306	hypothetical protein JKP88DRAFT_295093, partial [Tribonema minus]	NA	Protein TIC 214 OS=Cucumis sativus
X1_02096	13.1363	-0.74862	0.630419	0.748888	13.1363	-6.91687	0.000180402	0.000410489	GO:0055085;GO:0016021	K14306	hypothetical protein JKP88DRAFT_295093, partial [Tribonema minus]	NA	Protein TIC 214 OS=Cucumis sativus
X1_02098	11.1655	4.06744	0.106907	0.198199	11.1655	7.60394	0.00227546	0.00445299	GO:0005634;GO:0006397	K14408	mRNA 3'-end-processing protein [Salix suchowensis]	NA	Cleavage stimulation factor subunit 77 OS=Arabidopsis thaliana
X1_02103	79.8505	1.76997	0.00270934	0.00880472	79.8505	2.73396	3.21E-06	8.84E-06	GO:0006397;GO:0005634	K14408	hypothetical protein, variant [Capsaspora owczarzaki ATCC 30864]	NA	Cleavage stimulation factor subunit 77 OS=Arabidopsis thaliana
X1_02106	13.7508	-7.93245	3.56E-05	0.000182052	13.7508	-8.28714	1.57E-05	4.02E-05	GO:0005634;GO:0006397	K14408	hypothetical protein NADE_006059 [Chlorella desiccata (nom. nud.)]	NA	Cleavage stimulation factor subunit 77 OS=Arabidopsis thaliana
X1_02112	9.46149	2.20935	0.00456434	0.0138745	9.46149	3.67455	1.05E-06	3.04E-06	GO:0006397;GO:0005634	K14408	mRNA 3'-end-processing protein [Salix suchowensis]	NA	Cleavage stimulation factor subunit 77 OS=Arabidopsis thaliana
X1_02121	27.7568	0.836348	0.0532625	0.112503	27.7568	2.03075	1.14E-06	3.27E-06	NA	NA	hypothetical protein KFL_008430020 [Klebsormidium nitens]	NA	NA
X1_02125	29.1808	0.447828	0.309598	0.451012	29.1808	1.76311	2.91E-05	7.25E-05	NA	K17987;K14306	hypothetical protein GUITHDRAFT_119564 [Guillardia theta CCMP2712]	XM_002954616.1	Proline-rich receptor-like protein kinase PERK14 OS=Arabidopsis thaliana
X1_02126	70.6405	-0.164666	0.62331	0.743178	70.6405	1.13689	0.000465023	0.00100481	GO:0055085;GO:0016021;GO:0032041	K17987;K14306;K20195	hypothetical protein HYH02_001502 [Chlamydomonas schloesseri]	XM_002954616.1	Classical arabinogalactan protein 6 OS=Arabidopsis thaliana
X1_02132	8.76333	0.501574	0.417065	0.560726	8.76333	2.27343	5.83E-05	0.000140675	GO:0003924;GO:0007264;GO:0005525	K07975;K04513	transforming protein RhoA, variant [Sphaeroforma arctica JP610]	NA	Rac-like GTP-binding protein ARAC3 OS=Arabidopsis thaliana
X1_02133	48.58	0.639259	0.0196709	0.0489705	48.58	1.6932	8.68E-11	3.52E-10	GO:0007264;GO:0005525;GO:0003924	K07975;K04513	guanine nucleotide-binding protein Rho [Capsaspora owczarzaki ATCC 30864]	NA	Rac-like GTP-binding protein ARAC3 OS=Arabidopsis thaliana
X1_02134	20.2568	1.6232	0.000106985	0.000492177	20.2568	2.62118	6.96E-11	2.84E-10	GO:0007264;GO:0005525;GO:0003924	K07975;K04513	GTP-binding protein RHO3-like [Quercus suber]	NA	Rac-like GTP-binding protein 4 OS=Oryza sativa subsp. japonica
X1_02135	66.8245	0.893645	3.11E-06	1.99E-05	66.8245	2.10176	1.57E-32	2.52E-31	GO:0007264;GO:0003924;GO:0005525	K07975;K04513	GTP-binding protein RHO3-like [Quercus suber]	NA	Rac-like GTP-binding protein 7 OS=Oryza sativa subsp. japonica
X1_02136	72.5157	0.848123	0.000367626	0.0014976	72.5157	2.26659	6.35E-24	6.57E-23	GO:0007264;GO:0003924;GO:0005525	K07975;K04513	ras-like GTP-binding protein RHO [Rhodamnia argentea]	NA	Rac-like GTP-binding protein 7 OS=Oryza sativa subsp. japonica
X1_02137	25.4617	1.36557	0.0295562	0.0691302	25.4617	-7.20393	1.59E-09	5.85E-09	NA	K14306	dentin sialophosphoprotein-like, partial [Nicotiana tomentosiformis]	NA	Acidic leucine-rich nuclear phosphoprotein 32-related protein 1 OS=Oryza sativa subsp. japonica
X1_02138	256.924	0.926385	8.33E-10	1.03E-08	256.924	-10.7159	2.56E-25	2.86E-24	NA	K14306	dentin sialophosphoprotein-like, partial [Nicotiana tomentosiformis]	NA	Acidic leucine-rich nuclear phosphoprotein 32-related protein 1 OS=Oryza sativa subsp. japonica
X1_02145	115.449	-1.19035	1.21E-07	1.03E-06	115.449	-1.902	1.11E-16	7.01E-16	NA	K13171	uncharacterized protein DDB_G0271670, partial [Zea mays]	NA	NA
X1_02146	269.461	-1.6035	5.92E-10	7.51E-09	269.461	-2.13145	2.34E-16	1.44E-15	NA	K14325;K13171	uncharacterized protein DDB_G0271670, partial [Zea mays]	NA	NA
X1_02147	292.635	-1.14417	1.58E-08	1.57E-07	292.635	-1.43588	1.20E-12	5.58E-12	GO:0008270;GO:0003676	K14325;K13171	uncharacterized protein DDB_G0271670, partial [Zea mays]	NA	NA
X1_02148	305.474	-0.887565	2.28E-22	1.25E-20	305.474	-1.1498	4.44E-37	8.65E-36	NA	K13171;K14325	uncharacterized protein DDB_G0271670, partial [Zea mays]	NA	NA
X1_02149	1460.83	-1.65738	2.57E-52	6.31E-50	1460.83	-3.2022	3.38E-177	1.16E-174	NA	K14325;K13171	uncharacterized protein DDB_G0271670, partial [Zea mays]	NA	NA
X1_02154	15.1472	2.06516	0.00961294	0.0264667	15.1472	4.14945	7.56E-08	2.42E-07	GO:0005524;GO:0004672	K08287	hypothetical protein FH972_025019 [Carpinus fangiana]	NA	Serine/threonine-protein kinase AFC2 OS=Arabidopsis thaliana
X1_02156	272.434	0.539779	3.79E-05	0.000192989	272.434	1.68451	3.94E-41	8.99E-40	GO:0004672;GO:0005524	K08287	hypothetical protein FH972_025019 [Carpinus fangiana]	AB775460.1	Peptidyl-prolyl cis-trans isomerase OS=Catharanthus roseus
X1_02159	685.414	0.612619	2.94E-12	5.39E-11	685.414	1.48693	3.55E-68	1.88E-66	GO:0005524;GO:0004672	K08287	hypothetical protein FH972_025019 [Carpinus fangiana]	AB775460.1	Peptidyl-prolyl cis-trans isomerase CYP20-1 OS=Arabidopsis thaliana
X1_02160	8.0279	4.83419	0.0135882	0.0356618	8.0279	7.15905	0.000219838	0.000495291	NA	K13171;K17987;K13172	hypothetical protein JKP88DRAFT_287531, partial [Tribonema minus]	NA	Acidic leucine-rich nuclear phosphoprotein 32-related protein 2 OS=Oryza sativa subsp. japonica
X1_02163	118.422	0.392411	0.0874778	0.16849	118.422	1.13059	4.76E-07	1.42E-06	NA	K13171;K17987	hypothetical protein Csa_011619, partial [Cucumis sativus]	NA	Acidic leucine-rich nuclear phosphoprotein 32-related protein 2 OS=Oryza sativa subsp. japonica
X1_02168	58.3155	0.787904	0.00838657	0.0235184	58.3155	1.62768	2.15E-08	7.20E-08	GO:0003777;GO:0009507;GO:0005871;GO:0005524;GO:0008017;GO:0005874;GO:0007018	K11498	cenpe protein [Capsaspora owczarzaki ATCC 30864]	NA	Kinesin-like protein KIN-7O OS=Arabidopsis thaliana
X1_02170	68.2096	0.656945	0.000504738	0.00198297	68.2096	1.74121	1.99E-23	2.00E-22	GO:0005524;GO:0008017;GO:0007018	K11498	hypothetical protein CHLRE_13g568450v5 [Chlamydomonas reinhardtii]	XM_005784037.1	Kinesin-like protein KIN-7O OS=Arabidopsis thaliana
X1_02171	208.514	0.544404	4.69E-05	0.00023386	208.514	1.11946	4.91E-18	3.43E-17	GO:0008017;GO:0005524;GO:0007018	K11498	cenpe protein [Capsaspora owczarzaki ATCC 30864]	NA	Kinesin-like protein KIN-7M, chloroplastic OS=Arabidopsis thaliana
X1_02174	46.9059	-0.229808	0.385179	0.529636	46.9059	1.13246	3.18E-06	8.75E-06	NA	K13172	hypothetical protein FisN_20Lu281 [Fistulifera solaris]	NA	NA
X1_02177	86.758	-0.213341	0.273412	0.411523	86.758	1.14024	1.94E-10	7.68E-10	NA	K13172	hypothetical protein JKP88DRAFT_351826 [Tribonema minus]	NA	NA
X1_02179	448.841	0.658832	4.66E-09	5.07E-08	448.841	1.12666	1.56E-24	1.67E-23	GO:0042626;GO:0010181;GO:0005524;GO:0016021;GO:0046872;GO:0016491;GO:0050660;GO:0020037;GO:0016627	K23490	Cytochrome b5-like heme/steroid binding domain [Macleaya cordata]	NA	Cytochrome b5 OS=Nicotiana tabacum
X1_02181	16.1979	1.95398	0.00491187	0.0147921	16.1979	4.27159	8.38E-11	3.40E-10	GO:0050464;GO:0042128;GO:0006809;GO:0030151;GO:0046872;GO:0016627;GO:0050660;GO:0016021;GO:0020037	K23490;K10534	Cytochrome b5-like heme/steroid binding domain [Macleaya cordata]	NA	Nitrate reductase [NADH] 1 OS=Nicotiana tabacum
X1_02183	5.72254	0.550831	0.409459	0.553448	5.72254	-5.57684	3.23E-06	8.89E-06	NA	K14325	NA	NA	NA
X1_02184	89.647	0.69037	0.00141475	0.00497111	89.647	-9.39865	1.77E-19	1.37E-18	GO:0055085;GO:0016021	K01179;K00430;K03163;K13680	hypothetical protein E3N88_18023 [Mikania micrantha]	NA	Vegetative cell wall protein gp1 OS=Chlamydomonas reinhardtii
X1_02186	64.0469	0.817906	0.0420172	0.0925552	64.0469	1.46376	0.000226479	0.00050945	NA	K12662	U4/U6 small nuclear ribonucleoprotein Prp4 [Capsaspora owczarzaki ATCC 30864]	NA	Guanylate kinase 1 OS=Oryza sativa subsp. japonica
X1_02203	22.3032	-2.15914	2.19E-06	1.44E-05	22.3032	-1.12681	0.00731758	0.0132054	NA	NA	SF1 [Scenedesmus sp. PABB004]	XM_001699369.1	Light-harvesting complex-like protein 3 isotype 1, chloroplastic OS=Arabidopsis thaliana
X1_02204	252.255	-1.53426	4.39E-05	0.000220124	252.255	-1.1254	0.0025806	0.00500821	GO:0009535	K14944	low molecular mass early light-induced [Micractinium conductrix]	XM_001699369.1	Light-harvesting complex-like protein 3 isotype 1, chloroplastic OS=Arabidopsis thaliana
X1_02212	6.87054	1.15784	0.217675	0.346615	6.87054	2.53172	0.00512366	0.00948328	GO:0001522;GO:0003723;GO:0009982	K06176	multisubstrate pseudouridine synthase 7 isoform X1 [Pistacia vera]	NA	NA
X1_02220	125.365	1.7382	2.17E-16	6.82E-15	125.365	-8.61848	1.25E-16	7.84E-16	NA	NA	cell wall protein DAN4-like [Brassica napus]	NA	NA
X1_02222	150.3	0.0252006	0.901083	0.946034	150.3	1.13851	5.79E-09	2.03E-08	GO:0055085;GO:0016021	K01180	hypothetical protein E3N88_18023 [Mikania micrantha]	NA	Vegetative cell wall protein gp1 OS=Chlamydomonas reinhardtii
X1_02225	306.701	0.265037	0.0672694	0.136328	306.701	1.18976	2.83E-17	1.87E-16	GO:0016021;GO:0055085	K01180	hypothetical protein E3N88_18023 [Mikania micrantha]	NA	Vegetative cell wall protein gp1 OS=Chlamydomonas reinhardtii
X1_02232	92.5096	-1.80541	5.78E-05	0.000282582	92.5096	-0.441158	0.314248	0.387548	NA	K10846	beta-lactamase superfamily domain-containing protein [Dunaliella salina]	NA	NA
X1_02233	111.297	-1.4958	1.34E-07	1.13E-06	111.297	-1.35764	1.11E-06	3.21E-06	NA	NA	beta-lactamase superfamily domain-containing protein [Dunaliella salina]	NA	NA
X1_02238	151.365	-0.286896	0.173461	0.290582	151.365	-1.16015	6.26E-08	2.02E-07	GO:0005524	K06947	hypothetical protein KFL_000390230 [Klebsormidium nitens]	NA	Polynucleotide 5'-hydroxyl-kinase NOL9 OS=Arabidopsis thaliana
X1_02240	95.0517	-0.0602756	0.852439	0.913886	95.0517	-1.24774	0.000160091	0.00036655	GO:0016301;GO:0005524	K06947	polynucleotide 5 -hydroxyl-kinase NOL9 [Chlorella sorokiniana]	NA	Polynucleotide 5'-hydroxyl-kinase NOL9 OS=Arabidopsis thaliana
X1_02251	28.747	0.837535	0.113725	0.208325	28.747	1.53927	0.0031555	0.00603874	GO:0016021;GO:0009055	K01309	hypothetical protein FH972_006147 [Carpinus fangiana]	CP044591.1	NA
X1_02252	348.161	-0.819635	0.00805069	0.0226917	348.161	-1.77466	1.13E-08	3.89E-08	GO:0016021;GO:0005524;GO:0004674;GO:0009055	K00430;K03126	hypothetical protein FH972_006147 [Carpinus fangiana]	CP046681.1	Vegetative cell wall protein gp1 OS=Chlamydomonas reinhardtii
X1_02255	94.8216	-0.683623	0.0274928	0.0650348	94.8216	-1.07572	0.000528706	0.00113283	GO:0016021;GO:0007166;GO:0004420;GO:0004930;GO:0015936	K01309	hypothetical protein JKP88DRAFT_287531, partial [Tribonema minus]	CP044591.1	NA
X1_02258	178.229	4.68357	9.78E-10	1.19E-08	178.229	5.06846	3.61E-11	1.51E-10	GO:0016021;GO:0004674;GO:0009055;GO:0005524	K00430;K03126	hypothetical protein FH972_006147 [Carpinus fangiana]	CP046681.1	Vegetative cell wall protein gp1 OS=Chlamydomonas reinhardtii
X1_02262	16.1942	1.13777	0.206253	0.332437	16.1942	3.22009	0.000238769	0.000535625	GO:0007166;GO:0015936;GO:0004930;GO:0016021;GO:0004420	K01309	hypothetical protein JKP88DRAFT_287531, partial [Tribonema minus]	CP044591.1	NA
X1_02265	240.068	1.12562	0.00708814	0.0203269	240.068	1.96339	2.46E-06	6.84E-06	GO:0009055;GO:0016021	K01309	hypothetical protein FH972_006147 [Carpinus fangiana]	CP044591.1	NA
X1_02269	21.5847	0.863712	0.0204086	0.050517	21.5847	2.58948	1.72E-14	9.17E-14	NA	NA	olpB [Symbiodinium natans]	NA	NA
X1_02274	495.739	1.09299	2.15E-12	4.02E-11	495.739	1.36373	1.14E-18	8.34E-18	GO:0003824;GO:0003825;GO:0005992	K16055	hypothetical protein FH972_023190 [Carpinus fangiana]	NA	Probable alpha,alpha-trehalose-phosphate synthase [UDP-forming] 10 OS=Arabidopsis thaliana
X1_02278	88.4592	1.79591	0.0186907	0.046873	88.4592	2.97397	9.39E-05	0.000221159	GO:0005992;GO:0003825;GO:0003824	K16055	hypothetical protein FH972_023190 [Carpinus fangiana]	NA	Probable alpha,alpha-trehalose-phosphate synthase [UDP-forming] 10 OS=Arabidopsis thaliana
X1_02279	227.062	0.869581	2.87E-07	2.26E-06	227.062	1.45107	2.65E-18	1.89E-17	GO:0003825;GO:0003824;GO:0005992	K16055	hypothetical protein FH972_023190 [Carpinus fangiana]	NA	Probable alpha,alpha-trehalose-phosphate synthase [UDP-forming] 10 OS=Arabidopsis thaliana
X1_02280	69.4937	2.51923	0.0193937	0.0483713	69.4937	3.47406	0.00124265	0.00252983	GO:0005992;GO:0003824;GO:0003825	K16055	hypothetical protein FH972_023190 [Carpinus fangiana]	NA	Probable alpha,alpha-trehalose-phosphate synthase [UDP-forming] 10 OS=Arabidopsis thaliana
X1_02285	344.162	0.915928	3.89E-13	8.10E-12	344.162	1.2241	6.41E-23	6.24E-22	GO:0003824;GO:0005992;GO:0003825	K16055	hypothetical protein FH972_023190 [Carpinus fangiana]	NA	Probable alpha,alpha-trehalose-phosphate synthase [UDP-forming] 10 OS=Arabidopsis thaliana
X1_02287	107.046	-2.55912	0.14637	0.254288	107.046	-24.2235	8.17E-33	1.33E-31	GO:0005992;GO:0003825;GO:0003824	K16055	hypothetical protein FH972_023190 [Carpinus fangiana]	NA	Probable alpha,alpha-trehalose-phosphate synthase [UDP-forming] 10 OS=Arabidopsis thaliana
X1_02288	441.501	1.24291	6.02E-39	8.69E-37	441.501	1.95925	7.67E-100	8.55E-98	GO:0005992;GO:0003825;GO:0003824	K16055	hypothetical protein FH972_023190 [Carpinus fangiana]	NA	Probable alpha,alpha-trehalose-phosphate synthase [UDP-forming] 10 OS=Arabidopsis thaliana
X1_02290	39.8067	-8.06986	1.24E-08	1.26E-07	39.8067	-3.97297	0.000148956	0.000342414	GO:0005992;GO:0003824;GO:0003825	K16055	hypothetical protein FH972_023190 [Carpinus fangiana]	NA	Probable alpha,alpha-trehalose-phosphate synthase [UDP-forming] 10 OS=Arabidopsis thaliana
X1_02292	29.0156	-0.796609	0.635083	0.752694	29.0156	-7.30073	0.000186809	0.000424478	GO:0003825;GO:0005992;GO:0003824	K16055	hypothetical protein FH972_023190 [Carpinus fangiana]	NA	Probable alpha,alpha-trehalose-phosphate synthase [UDP-forming] 10 OS=Arabidopsis thaliana
X1_02293	27.0447	7.77082	4.67E-05	0.000232949	27.0447	7.78725	4.47E-05	0.000109273	GO:0005992;GO:0003825;GO:0003824	K16055	hypothetical protein FH972_023190 [Carpinus fangiana]	NA	Probable alpha,alpha-trehalose-phosphate synthase [UDP-forming] 10 OS=Arabidopsis thaliana
X1_02297	123.706	0.458267	0.0330569	0.0759356	123.706	1.79242	4.65E-18	3.25E-17	GO:0022857;GO:0042273;GO:0016021;GO:0043023;GO:0043022;GO:0005737;GO:0003743;GO:0042256;GO:0005730	K20168	GTPase-activating protein GYP7-like [Quercus suber]	NA	Rab GTPase-activating protein 22 OS=Arabidopsis thaliana
X1_02300	237.455	0.275274	0.333075	0.476384	237.455	1.69709	1.50E-09	5.51E-09	GO:0016021;GO:0042273;GO:0005730;GO:0003743;GO:0042256;GO:0022857;GO:0043023;GO:0043022;GO:0005737	K20168	GTPase activating protein [Klebsormidium nitens]	NA	Transcription factor IIIA OS=Arabidopsis thaliana
X1_02304	8.81119	2.88242	0.00830567	0.0233299	8.81119	4.11203	0.000130037	0.000300967	GO:0042256;GO:0022857;GO:0016021;GO:0003743;GO:0042273;GO:0043023;GO:0043022;GO:0005737;GO:0005730	K20168	GTPase activating protein [Klebsormidium nitens]	NA	Formin-like protein 3 OS=Oryza sativa subsp. japonica
X1_02305	520.089	0.286355	0.142555	0.249244	520.089	1.78047	2.72E-20	2.23E-19	GO:0003743;GO:0016021;GO:0022857;GO:0042273;GO:0043023;GO:0043022;GO:0005730;GO:0005737;GO:0042256	K20168	GTPase activating protein [Klebsormidium nitens]	NA	Rab GTPase-activating protein 22 OS=Arabidopsis thaliana
X1_02309	248.288	0.094257	0.436878	0.579791	248.288	1.09229	2.44E-21	2.15E-20	GO:0043022;GO:0003743;GO:0005737;GO:0005730;GO:0042273;GO:0022857;GO:0043023;GO:0016021;GO:0042256	K20168	hypothetical protein FH972_024902 [Carpinus fangiana]	NA	Rab GTPase-activating protein 22 OS=Arabidopsis thaliana
X1_02312	173.612	0.782823	0.000457188	0.00181613	173.612	2.17381	1.83E-23	1.85E-22	GO:0005730;GO:0042256;GO:0043022;GO:0043023;GO:0003743;GO:0005737;GO:0042273;GO:0022857;GO:0016021	K20168	GTPase-activating protein gyp7-like isoform X1 [Physcomitrium patens]	NA	Transcription factor IIIA OS=Arabidopsis thaliana
X1_02317	719.044	1.67937	1.85E-137	3.10E-134	719.044	1.27757	4.29E-80	3.16E-78	GO:0046872;GO:0005524;GO:0016874	K01968	Methylcrotonoyl-CoA carboxylase subunit alpha [Phytophthora fragariae]	XM_005762038.1	Methylcrotonoyl-CoA carboxylase subunit alpha, mitochondrial OS=Glycine max
X1_02321	145.858	1.25046	0.000273335	0.00114826	145.858	1.42003	3.38E-05	8.37E-05	GO:0046872;GO:0005524;GO:0016874	K01968	Methylcrotonoyl-CoA carboxylase subunit alpha [Phytophthora fragariae]	XM_013040923.1	Methylcrotonoyl-CoA carboxylase subunit alpha, mitochondrial OS=Glycine max
X1_02323	13.7674	-7.42261	9.15E-10	1.12E-08	13.7674	-7.7773	1.40E-10	5.59E-10	GO:0043022;GO:0003743;GO:0005737;GO:0043023;GO:0042273;GO:0042256;GO:0005730;GO:0016021;GO:0022857	K20168	hypothetical protein FH972_024902 [Carpinus fangiana]	NA	Rab GTPase-activating protein 22 OS=Arabidopsis thaliana
X1_02324	44.8486	1.44449	0.26601	0.403108	44.8486	3.74643	0.00374349	0.00708806	GO:0005730;GO:0005737;GO:0016021;GO:0042273;GO:0043023;GO:0003743;GO:0042256;GO:0043022;GO:0022857	K20168	GTPase-activating protein gyp7-like isoform X1 [Physcomitrium patens]	NA	Transcription factor IIIA OS=Arabidopsis thaliana
X1_02325	819.508	1.23318	9.48E-27	7.32E-25	819.508	1.31143	2.62E-30	3.81E-29	GO:0046872;GO:0005524;GO:0016874	K01968	Methylcrotonoyl-CoA carboxylase subunit alpha [Phytophthora fragariae]	XM_013040923.1	Methylcrotonoyl-CoA carboxylase subunit alpha, mitochondrial OS=Glycine max
X1_02326	54.755	-0.674513	0.525343	0.660126	54.755	-8.53151	6.08E-09	2.13E-08	GO:0003743;GO:0005737;GO:0043023;GO:0016021;GO:0042273;GO:0043022;GO:0022857;GO:0042256;GO:0005730	K20168	GTPase-activating protein gyp7-like isoform X1 [Physcomitrium patens]	NA	Transcription factor IIIA OS=Arabidopsis thaliana
X1_02330	91.8223	0.742035	0.00501635	0.0150638	91.8223	2.18283	1.11E-17	7.57E-17	GO:0005730;GO:0043022;GO:0016021;GO:0042273;GO:0005737;GO:0043023;GO:0003743;GO:0022857;GO:0042256	K20168	GTPase activating protein [Klebsormidium nitens]	NA	Transcription factor IIIA OS=Arabidopsis thaliana
X1_02332	34.8913	-2.16574	0.000148691	0.00066377	34.8913	-8.1573	1.02E-12	4.78E-12	NA	K01051;K00430;K01115	hypothetical protein Vafri_22323 [Volvox africanus]	NA	Vegetative cell wall protein gp1 OS=Chlamydomonas reinhardtii
X1_02333	678.831	0.201935	0.0452331	0.0982503	678.831	1.29948	3.96E-40	8.71E-39	GO:0005737;GO:0016021;GO:0022857;GO:0043023;GO:0003743;GO:0005730;GO:0042273;GO:0042256;GO:0043022	K20168	GTPase activating protein [Klebsormidium nitens]	NA	Transcription factor IIIA OS=Arabidopsis thaliana
X1_02335	31.7971	0.424799	0.239323	0.372002	31.7971	1.17898	0.000703293	0.0014824	NA	K10728	DNA topoisomerase 2-binding protein 1 isoform X2 [Punica granatum]	NA	NA
X1_02337	27.7171	1.87457	0.000759072	0.00286495	27.7171	3.07322	1.72E-08	5.80E-08	NA	K03507;K10728	S-M checkpoint control protein rad4-like [Quercus suber]	NA	NA
X1_02340	140.751	0.688842	3.79E-06	2.39E-05	140.751	1.14828	1.52E-15	8.73E-15	NA	K03507;K10728	S-M checkpoint control protein rad4-like [Quercus suber]	NA	NA
X1_02342	1583.69	-0.891255	1.59E-15	4.51E-14	1583.69	-1.70428	7.97E-52	2.55E-50	GO:0003735;GO:0005840;GO:0006412	K02866	60S ribosomal L10-3 [Chlorella sorokiniana]	XM_025953258.1	60S ribosomal protein L10 OS=Solanum melongena
X1_02350	197.94	0.112617	0.706054	0.808573	197.94	1.05418	0.000361526	0.000792255	GO:0019346;GO:0071266;GO:0030170;GO:0004121	K01760	cystathionine beta-lyase-like [Quercus suber]	NA	Cystathionine beta-lyase, chloroplastic OS=Arabidopsis thaliana
X1_02360	20.5631	-0.739773	0.0729425	0.145648	20.5631	-1.52973	0.000339025	0.000745636	GO:0009507;GO:0005524;GO:0006430;GO:0003676;GO:0004824;GO:0005737	K04567	lysyl-tRNA synthetase [Capsaspora owczarzaki ATCC 30864]	XM_009040789.1	Lysine--tRNA ligase OS=Oryza sativa subsp. japonica
X1_02364	7.85904	18.4435	9.87E-07	6.97E-06	7.85904	15.2145	6.71E-05	0.000160791	GO:0004824;GO:0006430;GO:0003677;GO:0005524;GO:0003676;GO:0005737	K04567	lysyl-tRNA synthetase [Sphaeroforma arctica JP610]	XM_009040789.1	Lysine--tRNA ligase OS=Oryza sativa subsp. japonica
X1_02397	253.886	0.710593	0.000110695	0.00050745	253.886	1.30798	5.03E-13	2.41E-12	GO:0055085;GO:0006865;GO:0016021	K16261	hypothetical protein PC116_g28960 [Phytophthora cactorum]	NA	Ubiquitin carboxyl-terminal hydrolase 1 OS=Arabidopsis thaliana
X1_02398	230.494	1.05278	2.26E-09	2.59E-08	230.494	0.780814	8.99E-06	2.37E-05	GO:0006865;GO:0016021;GO:0055085	K16261	hypothetical protein PC116_g28960 [Phytophthora cactorum]	NA	Ubiquitin carboxyl-terminal hydrolase 1 OS=Arabidopsis thaliana
X1_02402	6.47268	1.45374	0.241502	0.374539	6.47268	3.67922	0.00197706	0.00390332	NA	K24730	hypothetical protein Vafri_21871 [Volvox africanus]	NA	Probable cytosolic iron-sulfur protein assembly protein CIAO1 homolog OS=Chlamydomonas reinhardtii
X1_02403	6.46079	1.75596	0.0914689	0.174705	6.46079	3.21991	0.00142767	0.00288222	GO:0097361;GO:0016226	K24730	Transducin [Klebsormidium nitens]	NA	Probable cytosolic iron-sulfur protein assembly protein CIAO1 homolog OS=Chlamydomonas reinhardtii
X1_02404	146.117	1.03719	3.75E-10	4.91E-09	146.117	1.20214	1.64E-13	8.15E-13	NA	K24730	hypothetical protein Vafri_21871 [Volvox africanus]	NA	Probable cytosolic iron-sulfur protein assembly protein CIAO1 homolog OS=Chlamydomonas reinhardtii
X1_02407	236.549	0.608527	0.000432737	0.00172919	236.549	1.00711	3.46E-09	1.24E-08	GO:0016226;GO:0097361	K24730	hypothetical protein Vafri_21871 [Volvox africanus]	NA	Probable cytosolic iron-sulfur protein assembly protein CIAO1 homolog OS=Chlamydomonas reinhardtii
X1_02411	293.346	0.470725	0.000162495	0.00071929	293.346	1.0925	2.19E-19	1.68E-18	GO:0016226;GO:0097361	K24730	hypothetical protein Vafri_21871 [Volvox africanus]	NA	Probable cytosolic iron-sulfur protein assembly protein CIAO1 homolog OS=Chlamydomonas reinhardtii
X1_02414	615.604	1.05868	1.50E-19	6.43E-18	615.604	1.00701	5.61E-18	3.90E-17	GO:0097361;GO:0016226	K24730	hypothetical protein Vafri_21871 [Volvox africanus]	NA	Probable cytosolic iron-sulfur protein assembly protein CIAO1 homolog OS=Chlamydomonas reinhardtii
X1_02415	346.664	0.229861	0.0646591	0.131925	346.664	1.24096	3.78E-25	4.16E-24	GO:0016226;GO:0097361	K24730	hypothetical protein Vafri_21871 [Volvox africanus]	NA	Probable cytosolic iron-sulfur protein assembly protein CIAO1 homolog OS=Chlamydomonas reinhardtii
X1_02417	183.22	1.26898	0.000932132	0.00343856	183.22	1.93636	3.90E-07	1.17E-06	GO:0016021	K12840	hypothetical protein HYH03_007373 [Edaphochlamys debaryana]	NA	Extensin OS=Nicotiana tabacum
X1_02421	110.454	1.64814	5.39E-05	0.000265287	110.454	2.62106	9.34E-11	3.78E-10	GO:0016021	K12840	hypothetical protein BU14_0125s0002 [Porphyra umbilicalis]	NA	Extensin OS=Nicotiana tabacum
X1_02423	52.783	1.58872	0.000541116	0.00211206	52.783	3.56379	1.55E-15	8.95E-15	NA	K12840	hypothetical protein HYH03_018906 [Edaphochlamys debaryana]	NA	Formin-like protein 3 OS=Oryza sativa subsp. japonica
X1_02433	7.45101	-3.78853	0.0374377	0.0840928	7.45101	-6.9513	0.000470326	0.00101553	NA	K02184;K11292;K01309	hypothetical protein Vafri_19183 [Volvox africanus]	XR_004638612.1	Glycine-rich cell wall structural protein 1 OS=Petunia hybrida
X1_02434	14.5835	0.96978	0.45758	0.59861	14.5835	3.87653	0.00235768	0.00460198	NA	K02184;K01309;K11292	hypothetical protein Vafri_19183 [Volvox africanus]	NA	Glycine-rich cell wall structural protein OS=Arabidopsis thaliana
X1_02438	16.2245	0.537667	0.180926	0.300323	16.2245	2.08162	1.09E-08	3.73E-08	NA	NA	unnamed protein product [Pseudo-nitzschia multistriata]	NA	NA
X1_02442	58.3227	-1.69606	0.000190416	0.000829312	58.3227	-0.175337	0.687883	0.743884	GO:0016021;GO:0003854;GO:0006694	K07748;K23558	hypothetical protein VOLCADRAFT_86632 [Volvox carteri f. nagariensis]	NA	NA
X1_02444	53.6737	0.268477	0.390326	0.534754	53.6737	1.13324	0.000182673	0.000415445	GO:0042626;GO:0005524;GO:0019441;GO:0016021;GO:0004061	K15628;K05677	hypothetical protein FH972_025233 [Carpinus fangiana]	NA	ABC transporter D family member 1 OS=Arabidopsis thaliana
X1_02445	27.0429	1.3255	0.00136782	0.00482562	27.0429	1.21235	0.00320854	0.00613396	GO:0042626;GO:0016021;GO:0004061;GO:0019441;GO:0005524	K15628;K05677	ATP-binding cassette sub-family D member 1-like [Quercus suber]	NA	ABC transporter C family member 13 OS=Arabidopsis thaliana
X1_02446	198.161	0.54158	0.00282854	0.00914028	198.161	1.6373	1.53E-20	1.28E-19	GO:0016021;GO:0042626;GO:0005524	K15628;K05677	hypothetical protein, variant [Capsaspora owczarzaki ATCC 30864]	NA	ABC transporter D family member 2, chloroplastic OS=Arabidopsis thaliana
X1_02447	57.5736	0.779741	0.00046913	0.00185771	57.5736	1.02839	2.17E-06	6.08E-06	GO:0042626;GO:0019441;GO:0005524;GO:0004061;GO:0016021	K15628;K05677	ATP-binding cassette sub-family D member 1-like [Quercus suber]	NA	ABC transporter C family member 13 OS=Arabidopsis thaliana
X1_02463	87.5863	0.218946	0.458446	0.599529	87.5863	1.56777	4.34E-08	1.42E-07	NA	K13171;K13108	hypothetical protein AURANDRAFT_71291, partial [Aureococcus anophagefferens]	NA	NA
X1_02465	13.9044	5.28589	0.00443513	0.0135233	13.9044	7.94379	1.59E-05	4.08E-05	GO:0016021;GO:0004420;GO:0015936	K14325	dentin sialophosphoprotein-like, partial [Nicotiana tomentosiformis]	NA	NA
X1_02468	159.493	0.400089	0.0241464	0.0582184	159.493	1.02161	3.26E-09	1.17E-08	GO:0016021;GO:0055085	K13171;K09566	hypothetical protein E3N88_18023 [Mikania micrantha]	CP046679.1	NA
X1_02469	3.62135	2.37951	0.27964	0.418292	3.62135	6.17358	0.00302716	0.00580923	GO:0016021;GO:0004420;GO:0015936	K13171;K13108	hypothetical protein Csa_011619, partial [Cucumis sativus]	NA	NA
X1_02470	32.3644	2.7311	3.06E-07	2.40E-06	32.3644	3.43786	6.77E-11	2.77E-10	GO:0006397	K13171;K13108	hypothetical protein AURANDRAFT_71291, partial [Aureococcus anophagefferens]	NA	NA
X1_02478	11.9737	5.70306	2.84E-06	1.83E-05	11.9737	7.52939	3.58E-10	1.39E-09	GO:0050135;GO:0007165;GO:0045087;GO:0004632;GO:0005737;GO:0061809;GO:0015937;GO:0016874;GO:0005634	K01922	hypothetical protein VOLCADRAFT_103968 [Volvox carteri f. nagariensis]	NA	Phosphopantothenate--cysteine ligase 2 OS=Oryza sativa subsp. japonica
X1_02501	13.6655	1.08451	0.0657428	0.133764	13.6655	2.03582	0.000374817	0.000819612	GO:0009881;GO:0010224;GO:0042803	K10615;K24810	ultraviolet-B receptor UVR8 [Ricinus communis]	NA	RCC1 domain-containing protein RUG3, mitochondrial OS=Arabidopsis thaliana
X1_02504	40.8283	0.589545	0.0289007	0.0678357	40.8283	1.40538	3.97E-08	1.30E-07	NA	K10615;K24810	Herc4, partial [Symbiodinium microadriaticum]	NA	Ultraviolet-B receptor UVR8 OS=Arabidopsis thaliana
X1_02507	420.124	0.5684	0.0040414	0.012474	420.124	3.41273	1.13E-71	6.68E-70	GO:0006457;GO:0046872;GO:0051082;GO:0009408;GO:0005524;GO:0031072	K03686	predicted protein [Hordeum vulgare subsp. vulgare]	NA	Chaperone protein dnaJ A6, chloroplastic OS=Arabidopsis thaliana
X1_02510	470.403	0.286435	0.0590419	0.122445	470.403	1.41129	2.32E-21	2.04E-20	GO:0006457;GO:0009408;GO:0046872;GO:0005524;GO:0051082;GO:0016021;GO:0031072	K03686	hypothetical protein FH972_025990 [Carpinus fangiana]	NA	Chaperone protein dnaJ A6, chloroplastic OS=Arabidopsis thaliana
X1_02512	183.848	0.554034	0.000268063	0.00112765	183.848	1.8519	1.02E-37	2.05E-36	GO:0009408;GO:0031072;GO:0005524;GO:0046872;GO:0051082;GO:0006457	K03686	hypothetical protein FH972_025990 [Carpinus fangiana]	NA	Chaperone protein dnaJ A7A, chloroplastic OS=Oryza sativa subsp. japonica
X1_02513	145.083	0.725987	0.00134529	0.00475619	145.083	1.94282	9.97E-19	7.33E-18	GO:0031072;GO:0046872;GO:0006457;GO:0009408;GO:0051082;GO:0005524	K03686	hypothetical protein FH972_025990 [Carpinus fangiana]	NA	Chaperone protein dnaJ A7A, chloroplastic OS=Oryza sativa subsp. japonica
X1_02515	199.339	0.771398	0.00178713	0.00611292	199.339	2.04998	3.08E-17	2.03E-16	GO:0031072;GO:0005524;GO:0046872;GO:0051082;GO:0006457;GO:0009408	K03686	predicted protein [Hordeum vulgare subsp. vulgare]	NA	Chaperone protein dnaJ A6, chloroplastic OS=Arabidopsis thaliana
X1_02516	30.4276	7.652	2.11E-11	3.41E-10	30.4276	8.77981	1.24E-14	6.69E-14	GO:0005524;GO:0006457;GO:0031072;GO:0016021;GO:0046872;GO:0009408;GO:0051082	K03686	hypothetical protein FH972_025990 [Carpinus fangiana]	NA	Chaperone protein dnaJ A6, chloroplastic OS=Arabidopsis thaliana
X1_02522	26.6052	2.56655	5.12E-08	4.64E-07	26.6052	1.32253	0.00580788	0.0106543	GO:0019676;GO:0016040;GO:0048589;GO:0051538;GO:0046686;GO:0010181;GO:0006537;GO:0050660;GO:0097054;GO:0009570;GO:0016491;GO:0015930;GO:0005506	K00264	putative glutamate synthase [NADPH] [Quercus suber]	XM_008913962.1	Glutamate synthase 1 [NADH], chloroplastic OS=Oryza sativa subsp. japonica
X1_02525	7.8644	-3.50719	0.000723911	0.00274465	7.8644	-6.917	2.11E-07	6.50E-07	GO:0016021	NA	hypothetical protein DUNSADRAFT_15578, partial [Dunaliella salina]	NA	ENHANCER OF AG-4 protein 2 OS=Arabidopsis thaliana
X1_02526	47.349	-1.42102	0.00626272	0.0182584	47.349	-2.49382	2.74E-06	7.61E-06	NA	NA	hypothetical protein Vafri_225 [Volvox africanus]	NA	ENHANCER OF AG-4 protein 2 OS=Arabidopsis thaliana
X1_02530	12.1786	6.74519	0.00109326	0.00395806	12.1786	6.99885	0.000694529	0.00146485	NA	K15174;K00430;K14325	hypothetical protein Vafri_16468 [Volvox africanus]	NA	Vegetative cell wall protein gp1 OS=Chlamydomonas reinhardtii
X1_02540	18.2102	0.0871954	0.870324	0.925909	18.2102	1.63233	0.00125482	0.00255313	NA	K15174;K00430	striatin-interacting protein 1 homolog [Rhodamnia argentea]	NA	Proline-rich extensin-like protein EPR1 OS=Arabidopsis thaliana
X1_02549	32.1695	-0.635349	0.252155	0.387337	32.1695	-8.27846	7.11E-13	3.37E-12	GO:0008270;GO:0043138;GO:0006310;GO:0005737;GO:0005634;GO:0000724;GO:0005694;GO:0009378;GO:0006281;GO:0032508;GO:0006268;GO:0005524;GO:0003676	K20305	hypothetical protein CHLRE_15g634701v5 [Chlamydomonas reinhardtii]	NA	NA
X1_02552	218.329	0.514987	0.00114324	0.00411709	218.329	1.70818	3.96E-29	5.43E-28	GO:0000166;GO:0019985;GO:0016035;GO:0046872;GO:0006260;GO:0003677;GO:0003887;GO:0005634;GO:0051539	K02350	hypothetical protein KC19_9G031500 [Ceratodon purpureus]	NA	DNA polymerase alpha catalytic subunit OS=Arabidopsis thaliana
X1_02555	772.495	0.177211	0.0294662	0.0689556	772.495	1.16687	3.48E-50	1.06E-48	GO:0005634;GO:0019985;GO:0051539;GO:0003887;GO:0000166;GO:0046872;GO:0003677;GO:0016035;GO:0006260	K02350	hypothetical protein KC19_9G031500 [Ceratodon purpureus]	NA	DNA polymerase zeta catalytic subunit OS=Arabidopsis thaliana
X1_02556	59.152	1.09843	0.000135456	0.000609647	59.152	2.96662	6.01E-28	7.73E-27	GO:0016021;GO:0008610;GO:0051996;GO:0004310	NA	probable glycosyl transferase FCK3 [Quercus suber]	NA	NA
X1_02557	55.0204	1.68458	3.57E-07	2.76E-06	55.0204	3.12708	1.33E-22	1.27E-21	GO:0010181;GO:0004310;GO:0008610;GO:0051996;GO:0016021	K09566	probable glycosyl transferase FCK3 [Quercus suber]	NA	NA
X1_02559	25.2637	-3.50765	0.00266699	0.00869098	25.2637	-2.45807	0.0300947	0.0484838	GO:0016035;GO:0003677;GO:0019985;GO:0051539;GO:0006260;GO:0003887;GO:0005634;GO:0046872;GO:0000166	K02350	LOW QUALITY PROTEIN: DNA polymerase zeta catalytic subunit-like [Quercus suber]	NA	DNA polymerase alpha catalytic subunit OS=Arabidopsis thaliana
X1_02563	248.92	0.261069	0.0297948	0.0696141	248.92	1.05911	3.72E-20	3.03E-19	GO:0004037;GO:0000256	K01477;K01483	allantoicase-like [Quercus suber]	NA	NA
X1_02566	35.7789	2.65008	1.04E-06	7.32E-06	35.7789	4.44306	4.84E-17	3.14E-16	GO:0000256;GO:0004037;GO:0005634	K01477;K01483	hypothetical protein FH972_022925 [Carpinus fangiana]	NA	NA
X1_02567	66.2522	1.30881	0.00840323	0.0235565	66.2522	1.64727	0.000860743	0.0017913	GO:0000256;GO:0004037;GO:0005634	K01477;K01483	allantoicase-like [Quercus suber]	NA	NA
X1_02568	269.735	0.515284	4.56E-05	0.000228186	269.735	1.47673	6.96E-34	1.19E-32	GO:0004037;GO:0000256	K01477;K01483	allantoicase-like [Quercus suber]	NA	NA
X1_02569	98.9178	0.624754	0.00955935	0.026338	98.9178	1.79529	1.43E-14	7.70E-14	NA	K01477;K01483	allantoicase-like [Quercus suber]	NA	NA
X1_02571	258.849	-0.860505	2.49E-10	3.36E-09	258.849	-2.60505	1.38E-68	7.43E-67	GO:0016021	NA	hypothetical protein FH972_021515 [Carpinus fangiana]	NA	NA
X1_02572	175.935	-0.345129	0.236515	0.368546	175.935	-3.29782	3.50E-26	4.08E-25	NA	NA	uncharacterized protein LOC112025993 [Quercus suber]	NA	NA
X1_02576	28.6481	0.849751	0.0137039	0.0359298	28.6481	-7.78178	4.01E-13	1.94E-12	GO:0008237;GO:0008180;GO:0000338;GO:0070122;GO:0005737	K12179	hypothetical protein HYH03_013030 [Edaphochlamys debaryana]	NA	COP9 signalosome complex subunit 6b OS=Arabidopsis thaliana
X1_02577	48.4833	-0.967276	0.000458038	0.00181885	48.4833	-8.96384	1.39E-17	9.38E-17	NA	K12179	COP9 signalosome complex subunit 6a [Selaginella moellendorffii]	NA	COP9 signalosome complex subunit 6b OS=Arabidopsis thaliana
X1_02588	281.293	1.65219	1.07E-16	3.46E-15	281.293	2.16809	4.73E-28	6.11E-27	GO:0008270;GO:0016491	K00008	L-arabinitol 4-dehydrogenase-like [Quercus suber]	NA	L-idonate 5-dehydrogenase OS=Vitis vinifera
X1_02600	42.0769	1.3473	4.74E-06	2.92E-05	42.0769	1.95452	7.45E-12	3.27E-11	GO:0004553;GO:0005975	NA	hypothetical protein FH972_024394 [Carpinus fangiana]	NA	Acid beta-fructofuranosidase OS=Solanum lycopersicum
X1_02602	25.2432	0.459572	0.619362	0.739872	25.2432	3.49789	0.000100742	0.000236537	GO:0008270;GO:0016491	K00008	L-arabinitol 4-dehydrogenase-like [Quercus suber]	NA	L-idonate 5-dehydrogenase OS=Vitis vinifera
X1_02603	119	1.48141	1.25E-07	1.06E-06	119	1.88578	1.12E-11	4.84E-11	GO:0004553;GO:0005975	K12900;K14306	hypothetical protein FH972_024394 [Carpinus fangiana]	NA	NA
X1_02604	34.291	1.5304	0.00734664	0.0209701	34.291	1.81075	0.00142547	0.00287814	GO:0008270;GO:0016491	K00008	L-arabinitol 4-dehydrogenase-like [Quercus suber]	NA	L-idonate 5-dehydrogenase OS=Vitis vinifera
X1_02605	87.5996	1.74703	0.00104915	0.00381398	87.5996	2.80703	1.17E-07	3.68E-07	GO:0004553;GO:0008270;GO:0005975;GO:0016491	K00008	L-arabinitol 4-dehydrogenase-like [Quercus suber]	NA	L-idonate 5-dehydrogenase OS=Vitis vinifera
X1_02613	4.20641	1.22542	0.278673	0.417217	4.20641	3.10816	0.00361116	0.00685449	GO:0016021;GO:0008235;GO:0055085	K05994	PREDICTED: uncharacterized protein DDB_G0271670-like, partial [Cucumis melo]	NA	NA
X1_02614	28.0298	0.412673	0.293034	0.43324	28.0298	1.99091	5.81E-08	1.88E-07	GO:0008235;GO:0016021	K05994;K12900	hypothetical protein FH972_026117 [Carpinus fangiana]	NA	NA
X1_02616	109.416	1.15352	3.94E-08	3.64E-07	109.416	1.70254	1.30E-16	8.14E-16	GO:0004252	K01113;K14306;K09566;K12900	MUC19 [Symbiodinium sp. CCMP2592]	NA	Pectinesterase inhibitor 10 OS=Arabidopsis thaliana
X1_02617	442.065	1.38639	7.13E-25	4.85E-23	442.065	2.42827	2.06E-75	1.35E-73	NA	K01113;K09566;K14306	uncharacterized protein LOC111983733 [Quercus suber]	NA	NA
X1_02618	188.902	1.23035	8.63E-20	3.78E-18	188.902	2.10977	2.74E-59	1.10E-57	NA	K01113;K14306	MUC19 [Symbiodinium sp. CCMP2592]	NA	Pectinesterase inhibitor 10 OS=Arabidopsis thaliana
X1_02625	125.17	0.879824	0.00179441	0.00613509	125.17	1.72679	4.99E-10	1.91E-09	GO:0008017;GO:0005737;GO:0005524;GO:0007018	K10392;K10394;K20196	kinesin-3, variant [Capsaspora owczarzaki ATCC 30864]	NA	Kinesin-like protein KIN-12D OS=Arabidopsis thaliana
X1_02634	130.97	0.700993	0.00157353	0.00546256	130.97	1.08727	6.43E-07	1.90E-06	GO:0008017;GO:0005524;GO:0005737;GO:0007018	K10392;K10394;K20196	kinesin-3, variant [Capsaspora owczarzaki ATCC 30864]	NA	Kinesin-like protein KIN-12D OS=Arabidopsis thaliana
X1_02644	297.547	0.519796	5.46E-06	3.33E-05	297.547	1.30512	1.09E-32	1.77E-31	GO:0043531;GO:0016021;GO:0055085	K10846;K14306	hypothetical protein F8388_001615 [Cannabis sativa]	NA	NA
X1_02648	68.296	1.01151	1.36E-06	9.34E-06	68.296	1.01647	8.10E-07	2.37E-06	GO:0003746;GO:0005525;GO:0009536;GO:0003924	K02358	elongation factor Tu [Sphaeroforma arctica JP610]	NA	Elongation factor Tu, mitochondrial OS=Arabidopsis thaliana
X1_02652	192.712	1.79406	7.42E-11	1.09E-09	192.712	1.90928	3.54E-12	1.59E-11	GO:0070125;GO:0005525;GO:0005739;GO:0003746;GO:0006414;GO:0003924	K02358	elongation factor Tu [Sphaeroforma arctica JP610]	XM_004299099.2	Elongation factor Tu, mitochondrial OS=Arabidopsis thaliana
X1_02654	9.62307	1.38903	0.0211217	0.0520173	9.62307	1.7817	0.00239003	0.0046606	NA	NA	NA	NA	Cytochrome c oxidase subunit 6b-1 OS=Arabidopsis thaliana
X1_02666	70.5666	0.85773	0.00415779	0.0127875	70.5666	1.05298	0.000372105	0.00081397	NA	K02267	NA	NA	Cytochrome c oxidase subunit 6b-1 OS=Arabidopsis thaliana
X1_02677	14.8756	1.48771	0.0176835	0.044695	14.8756	1.83004	0.00315423	0.00603674	GO:0032259;GO:0016021;GO:0004608;GO:0006656;GO:0005975	K16369;K17822	phosphatidylethanolamine N-methyltransferase [Capsaspora owczarzaki ATCC 30864]	NA	Probable prefoldin subunit 3 OS=Arabidopsis thaliana
X1_02679	85.7213	1.28163	5.48E-08	4.95E-07	85.7213	1.93199	4.85E-17	3.15E-16	GO:0051443;GO:0031624;GO:0045116;GO:0097602;GO:0032182;GO:0000151	K17822	DCN1-like protein 2 isoform X3 [Helianthus annuus]	NA	Probable prefoldin subunit 3 OS=Arabidopsis thaliana
X1_02684	35.1301	8.83326	6.00E-12	1.05E-10	35.1301	8.20005	1.73E-10	6.86E-10	GO:0016021;GO:0004608;GO:0006656;GO:0005975;GO:0032259	K16369;K17822	phosphatidylethanolamine N-methyltransferase [Capsaspora owczarzaki ATCC 30864]	NA	Probable prefoldin subunit 3 OS=Arabidopsis thaliana
X1_02697	1313.09	0.953812	1.58E-48	3.40E-46	1313.09	1.05843	1.58E-60	6.58E-59	NA	K22382	hypothetical protein Vafri_8287 [Volvox africanus]	NA	Transcription initiation factor TFIID subunit 5 OS=Arabidopsis thaliana
X1_02698	101.015	0.746641	0.00101656	0.00370939	101.015	1.05505	2.37E-06	6.62E-06	GO:0015165;GO:0016021;GO:0000139;GO:0016192;GO:0015031	K14306;K13171	hypothetical protein FRX49_05582 [Trebouxia sp. A1-2]	NA	NA
X1_02699	321.874	1.17456	3.14E-21	1.56E-19	321.874	0.751633	1.53E-09	5.61E-09	GO:0016021;GO:0006397	K13171;K09566	serine/arginine repetitive matrix protein 1-like [Pyrus ussuriensis x Pyrus communis]	NA	NA
X1_02701	784.269	0.783532	6.48E-25	4.43E-23	784.269	1.24876	2.43E-63	1.10E-61	NA	K22382	hypothetical protein CBR_g8662 [Chara braunii]	NA	Transcription initiation factor TFIID subunit 5 OS=Arabidopsis thaliana
X1_02704	409.762	0.798345	1.88E-10	2.59E-09	409.762	1.11922	1.38E-19	1.07E-18	NA	K22382	uncharacterized protein C12G12.12-like [Quercus suber]	NA	Transcription initiation factor TFIID subunit 5 OS=Arabidopsis thaliana
X1_02712	38.8677	0.666258	0.0156134	0.0402209	38.8677	1.13113	2.09E-05	5.30E-05	NA	K14306	hypothetical protein JKP88DRAFT_295093, partial [Tribonema minus]	XM_021430511.1	NA
X1_02713	61.1229	0.608936	0.0805906	0.157755	61.1229	1.48254	1.40E-05	3.62E-05	GO:0055085;GO:0016021	K14325;K13171	hypothetical protein E3N88_18023 [Mikania micrantha]	NA	NA
X1_02719	64.1403	0.477817	0.152703	0.263031	64.1403	-9.16275	1.20E-17	8.17E-17	NA	NA	unnamed protein product [Polarella glacialis]	NA	NA
X1_02728	14.6702	2.44394	0.00408948	0.0126031	14.6702	2.86865	0.000689503	0.00145479	GO:0008299;GO:0008412;GO:0006744;GO:0016021;GO:0002083;GO:0004659;GO:0031305;GO:0047293	K06125	hypothetical protein GUITHDRAFT_158409 [Guillardia theta CCMP2712]	NA	4-hydroxybenzoate polyprenyltransferase, mitochondrial OS=Arabidopsis thaliana
X1_02729	37.2298	2.47593	9.89E-09	1.02E-07	37.2298	3.15136	1.32E-13	6.62E-13	GO:0008299;GO:0047293;GO:0031305;GO:0016021;GO:0002083;GO:0004659;GO:0006744;GO:0008412	K06125	hypothetical protein GUITHDRAFT_158409 [Guillardia theta CCMP2712]	NA	4-hydroxybenzoate polyprenyltransferase, mitochondrial OS=Arabidopsis thaliana
X1_02731	42.01	0.82469	0.0841739	0.163441	42.01	2.0996	7.04E-06	1.87E-05	GO:0006744;GO:0008412;GO:0031305;GO:0002083;GO:0008299;GO:0047293	K06125	4-hydroxybenzoate polyprenyl transferase [Coccomyxa subellipsoidea C-169]	NA	4-hydroxybenzoate polyprenyltransferase, mitochondrial OS=Arabidopsis thaliana
X1_02736	920.811	3.07632	6.74E-179	2.35E-175	920.811	1.85764	2.95E-65	1.43E-63	GO:0006559;GO:0009800;GO:0005737;GO:0045548	K10775	phenylalanine aminomutase (L-beta-phenylalanine forming)-like [Quercus suber]	NA	Phenylalanine ammonia-lyase 3 OS=Petroselinum crispum
X1_02737	869.018	2.06994	1.73E-37	2.39E-35	869.018	1.50909	1.18E-20	9.91E-20	GO:0045548;GO:0006559;GO:0005737;GO:0009800	K10775	phenylalanine aminomutase (L-beta-phenylalanine forming)-like [Quercus suber]	NA	Phenylalanine ammonia-lyase 3 OS=Petroselinum crispum
X1_02738	100.906	2.89055	7.73E-20	3.41E-18	100.906	2.06035	1.02E-10	4.11E-10	GO:0009800;GO:0005737;GO:0045548;GO:0006559	K10775	phenylalanine aminomutase (L-beta-phenylalanine forming)-like [Quercus suber]	NA	Phenylalanine ammonia-lyase 3 OS=Petroselinum crispum
X1_02739	991.71	2.30693	8.04E-163	1.87E-159	991.71	1.51248	4.45E-70	2.51E-68	GO:0045548;GO:0005737;GO:0006559;GO:0009800	K10775	phenylalanine aminomutase (L-beta-phenylalanine forming)-like [Quercus suber]	NA	Phenylalanine ammonia-lyase 3 OS=Petroselinum crispum
X1_02743	1414.59	1.23373	3.25E-59	1.04E-56	1414.59	0.732222	7.40E-22	6.74E-21	GO:0045548;GO:0009800;GO:0005737;GO:0006559	K10775	phenylalanine aminomutase (L-beta-phenylalanine forming)-like [Quercus suber]	NA	Phenylalanine ammonia-lyase 3 OS=Petroselinum crispum
X1_02745	2694.71	2.3856	2.76E-253	3.53E-249	2694.71	1.43241	1.26E-91	1.21E-89	GO:0045548;GO:0006559;GO:0005737;GO:0009800	K10775	phenylalanine aminomutase (L-beta-phenylalanine forming)-like [Quercus suber]	NA	Phenylalanine ammonia-lyase 3 OS=Petroselinum crispum
X1_02746	24.8008	-1.79711	0.000182302	0.000797467	24.8008	-1.67674	0.000354721	0.000778022	GO:0046872;GO:0016791	K17508	Serine/threonine phosphatase, family 2C [Volvox carteri f. nagariensis]	NA	Probable protein phosphatase 2C 55 OS=Arabidopsis thaliana
X1_02747	883.535	1.23173	2.45E-26	1.85E-24	883.535	0.805539	3.96E-12	1.77E-11	GO:0006559;GO:0009800;GO:0045548;GO:0005737	K10775	phenylalanine aminomutase (L-beta-phenylalanine forming)-like [Quercus suber]	NA	Phenylalanine ammonia-lyase 3 OS=Petroselinum crispum
X1_02748	184.556	2.46622	2.08E-50	4.84E-48	184.556	1.49559	4.46E-19	3.35E-18	GO:0009800;GO:0045548;GO:0006559;GO:0005737	K10775	phenylalanine aminomutase (L-beta-phenylalanine forming)-like [Quercus suber]	NA	Phenylalanine ammonia-lyase 3 OS=Petroselinum crispum
X1_02750	221.189	0.381112	0.191823	0.314296	221.189	-1.32533	8.09E-06	2.14E-05	GO:0043531	K14306	hypothetical protein F8388_001615 [Cannabis sativa]	NA	Pentatricopeptide repeat-containing protein At3g13150 OS=Arabidopsis thaliana
X1_02753	165.832	-0.327564	0.371935	0.516154	165.832	1.36551	0.000157528	0.000361074	GO:0043531	K14306	olpB [Symbiodinium natans]	XM_019247348.1	Pentatricopeptide repeat-containing protein At3g13150 OS=Arabidopsis thaliana
X1_02754	145.654	0.756269	0.00216374	0.00724246	145.654	1.60757	3.38E-11	1.41E-10	GO:0043531	K14306	hypothetical protein F8388_001615 [Cannabis sativa]	NA	Pentatricopeptide repeat-containing protein At3g13150 OS=Arabidopsis thaliana
X1_02755	216.487	0.469047	0.00124389	0.00443827	216.487	1.08117	1.86E-14	9.88E-14	GO:0055085;GO:0016021	K14306	hypothetical protein E3N88_18023 [Mikania micrantha]	XM_019247348.1	Pentatricopeptide repeat-containing protein At3g13150 OS=Arabidopsis thaliana
X1_02761	84.1086	1.50811	1.90E-12	3.58E-11	84.1086	-0.442578	0.0537046	0.0819432	GO:0009734;GO:0006865;GO:0016021;GO:0015293	K14306	amino acid transporter, AAAP family [Galdieria sulphuraria]	NA	Nuclear pore complex protein NUP62 OS=Arabidopsis thaliana
X1_02763	58.6221	1.96618	9.88E-22	5.11E-20	58.6221	0.756754	0.000405285	0.000882437	GO:0009734;GO:0006865;GO:0015293;GO:0016021	K14306	hypothetical protein FH972_023581 [Carpinus fangiana]	NA	Nuclear pore complex protein NUP62 OS=Arabidopsis thaliana
X1_02764	61.698	1.19324	0.00152691	0.00531923	61.698	-0.100272	0.79354	0.836673	GO:0016021;GO:0006865;GO:0009734;GO:0015293	K14306	hypothetical protein FH972_023581 [Carpinus fangiana]	NA	Nuclear pore complex protein NUP62 OS=Arabidopsis thaliana
X1_02766	153.424	2.1907	1.46E-30	1.38E-28	153.424	1.12122	6.96E-09	2.43E-08	GO:0006865;GO:0009734;GO:0015293;GO:0016021	K14306	hypothetical protein FH972_023581 [Carpinus fangiana]	NA	Nuclear pore complex protein NUP62 OS=Arabidopsis thaliana
X1_02767	307.45	1.76047	7.11E-40	1.06E-37	307.45	0.566121	3.20E-05	7.95E-05	GO:0015293;GO:0009734;GO:0016021;GO:0006865	K14306	hypothetical protein FH972_023581 [Carpinus fangiana]	NA	Nuclear pore complex protein NUP62 OS=Arabidopsis thaliana
X1_02768	117.487	2.28446	9.01E-33	9.66E-31	117.487	1.07005	5.14E-08	1.67E-07	GO:0009734;GO:0015293;GO:0006865;GO:0016021	K14306	amino acid transporter, AAAP family [Galdieria sulphuraria]	NA	Nuclear pore complex protein NUP62 OS=Arabidopsis thaliana
X1_02772	171.87	0.597073	0.00046299	0.00183642	171.87	1.156	3.79E-12	1.70E-11	GO:0003677;GO:0005663;GO:0005524;GO:0003689;GO:0006281;GO:0006260;GO:0005634	K10754	replication factor C subunit 1-like [Quercus suber]	NA	Nucleolin 1 OS=Arabidopsis thaliana
X1_02790	1571.08	-0.826183	1.02E-19	4.45E-18	1571.08	-2.18007	2.60E-120	4.13E-118	GO:0022857;GO:0016021	K03457	hypothetical protein FH972_022987 [Carpinus fangiana]	NA	Purine-uracil permease NCS1 OS=Arabidopsis thaliana
X1_02792	1706.15	-0.625037	5.47E-34	6.27E-32	1706.15	-1.49578	6.72E-175	2.20E-172	GO:0022857;GO:0016021	K03457	hypothetical protein BHE74_00054282 [Ensete ventricosum]	NA	Purine-uracil permease NCS1 OS=Arabidopsis thaliana
X1_02794	679.955	-0.538391	0.000189703	0.000826344	679.955	-1.65121	1.70E-29	2.38E-28	GO:0022857;GO:0016021	K03457	hypothetical protein FH972_022987 [Carpinus fangiana]	NA	Purine-uracil permease NCS1 OS=Arabidopsis thaliana
X1_02797	435.423	-0.415737	8.54E-06	5.01E-05	435.423	-1.7461	5.94E-68	3.12E-66	NA	NA	hypothetical protein Csa_011619, partial [Cucumis sativus]	NA	Purine-uracil permease NCS1 OS=Arabidopsis thaliana
X1_02801	117.69	-0.426975	0.0602868	0.124586	117.69	-2.31796	3.86E-21	3.36E-20	GO:0022857;GO:0005886;GO:0016021;GO:0015205;GO:0015851	K03457	permease for cytosine/purines, uracil, thiamine, allantoin-domain-containing protein [Scenedesmus sp. NREL 46B-D3]	NA	NA
X1_02803	68.707	1.37239	1.48E-07	1.24E-06	68.707	1.49133	7.37E-09	2.57E-08	GO:0016021;GO:0022857	K03457	hypothetical protein FH972_022987 [Carpinus fangiana]	NA	Purine-uracil permease NCS1 OS=Arabidopsis thaliana
X1_02805	55.2554	1.1446	7.14E-07	5.19E-06	55.2554	0.525789	0.024594	0.0403325	GO:0015205;GO:0005886;GO:0022857;GO:0015851;GO:0016021	K03457	permease for cytosine/purines, uracil, thiamine, allantoin-domain-containing protein [Scenedesmus sp. NREL 46B-D3]	NA	NA
X1_02807	5290.48	-0.461991	2.39E-10	3.25E-09	5290.48	-1.76065	2.75E-126	4.85E-124	NA	NA	hypothetical protein Csa_011619, partial [Cucumis sativus]	NA	Purine-uracil permease NCS1 OS=Arabidopsis thaliana
X1_02808	20.6438	-0.222947	0.570262	0.699157	20.6438	-1.72358	5.18E-05	0.000125887	NA	NA	hypothetical protein Csa_011619, partial [Cucumis sativus]	NA	Purine-uracil permease NCS1 OS=Arabidopsis thaliana
X1_02809	218.095	-0.0329692	0.842866	0.907091	218.095	-1.11642	6.50E-11	2.66E-10	NA	NA	hypothetical protein Ccrd_017138, partial [Cynara cardunculus var. scolymus]	NA	Purine-uracil permease NCS1 OS=Arabidopsis thaliana
X1_02810	2356.2	-0.325538	0.000137689	0.000618634	2356.2	-1.27005	3.18E-49	9.43E-48	GO:0022857;GO:0016021	K03457	hypothetical protein FH972_022987 [Carpinus fangiana]	NA	Purine-uracil permease NCS1 OS=Arabidopsis thaliana
X1_02814	64.3645	-0.444667	0.0813697	0.159017	64.3645	-2.21372	1.33E-15	7.67E-15	GO:0016491	K07512	hypothetical protein L917_14272 [Phytophthora parasitica]	NA	Enoyl-[acyl-carrier-protein] reductase, mitochondrial OS=Arabidopsis thaliana
X1_02816	20.8102	0.0509229	0.922975	0.960511	20.8102	1.55172	0.00200921	0.00396142	GO:0006631;GO:0019166;GO:0005739	K07512	hypothetical protein JKP88DRAFT_295093, partial [Tribonema minus]	XM_005828302.1	Enoyl-[acyl-carrier-protein] reductase, mitochondrial OS=Arabidopsis thaliana
X1_02817	39.7077	1.16761	0.00494243	0.0148685	39.7077	1.89019	3.65E-06	1.00E-05	GO:0016491	K07512	hypothetical protein JKP88DRAFT_295093, partial [Tribonema minus]	NA	Proline-rich receptor-like protein kinase PERK9 OS=Arabidopsis thaliana
X1_02820	8.7895	2.40261	0.197043	0.320998	8.7895	7.51106	1.23E-05	3.18E-05	GO:0019166;GO:0005739;GO:0006631	K07512	hypothetical protein JKP88DRAFT_295093, partial [Tribonema minus]	XM_005828302.1	Enoyl-[acyl-carrier-protein] reductase, mitochondrial OS=Arabidopsis thaliana
X1_02827	35.7617	0.248951	0.451724	0.593121	35.7617	1.40437	7.42E-06	1.97E-05	GO:0016491	K07512	hypothetical protein JKP88DRAFT_295093, partial [Tribonema minus]	XM_005828302.1	Enoyl-[acyl-carrier-protein] reductase, mitochondrial OS=Arabidopsis thaliana
X1_02830	54.4679	1.39087	0.0199914	0.0496637	54.4679	2.40135	5.12E-05	0.000124255	NA	K07512	hypothetical protein JKP88DRAFT_295093, partial [Tribonema minus]	NA	Proline-rich receptor-like protein kinase PERK9 OS=Arabidopsis thaliana
X1_02833	255.642	0.903174	0.000770861	0.00290389	255.642	1.48559	2.59E-08	8.62E-08	GO:0006631;GO:0005739;GO:0016021;GO:0019166	K07512	hypothetical protein JKP88DRAFT_295093, partial [Tribonema minus]	NA	Enoyl-[acyl-carrier-protein] reductase, mitochondrial OS=Arabidopsis thaliana
X1_02834	100.059	2.51274	8.04E-23	4.63E-21	100.059	2.39021	6.27E-21	5.37E-20	NA	NA	hypothetical protein FH972_021136 [Carpinus fangiana]	NA	NA
X1_02836	76.5693	3.28795	0.000106853	0.000491656	76.5693	3.13233	0.000222236	0.000500385	GO:0003824;GO:0006807	K01501;K13035	Aliphatic nitrilase [Phytophthora cinnamomi]	NA	Nitrilase 2 OS=Arabidopsis thaliana
X1_02837	49.2852	4.91194	3.53E-05	0.000180579	49.2852	5.31848	7.37E-06	1.96E-05	GO:0006807;GO:0003824	K01501;K13035	Arylacetonitrilase, partial [Phytophthora rubi]	NA	Bifunctional nitrilase/nitrile hydratase NIT4 OS=Oryza sativa subsp. japonica
X1_02843	18.7869	7.10769	8.52E-06	5.00E-05	18.7869	8.04001	4.48E-07	1.34E-06	GO:0005829;GO:0080061;GO:0080109;GO:0003824;GO:0047427;GO:0003729;GO:0006807;GO:0046686	K01501;K13035	unnamed protein product [Arabidopsis arenosa]	NA	Bifunctional nitrilase/nitrile hydratase NIT4 OS=Oryza sativa subsp. japonica
X1_02846	309.679	1.20275	2.33E-31	2.31E-29	309.679	1.43395	1.63E-45	4.31E-44	NA	K01426	acetamidase-like [Quercus suber]	NA	Glutamyl-tRNA(Gln) amidotransferase subunit A, chloroplastic/mitochondrial OS=Arabidopsis thaliana
X1_02849	14.7535	1.91408	0.0911415	0.174197	14.7535	3.90059	0.000475883	0.00102698	NA	K01426	acetamidase-like [Quercus suber]	NA	Bifunctional nitrilase/nitrile hydratase NIT4 OS=Oryza sativa subsp. japonica
X1_02850	11.7587	4.57087	0.067791	0.137189	11.7587	7.7246	0.00184933	0.0036691	NA	K01426	acetamidase-like [Quercus suber]	NA	Bifunctional nitrilase/nitrile hydratase NIT4 OS=Arabidopsis thaliana
X1_02854	24.5131	1.47208	0.0763166	0.151068	24.5131	2.86561	0.000484078	0.00104343	NA	K01426	acetamidase-like [Quercus suber]	NA	Glutamyl-tRNA(Gln) amidotransferase subunit A, chloroplastic/mitochondrial OS=Arabidopsis thaliana
X1_02857	20.9751	1.10644	0.0150417	0.0389376	20.9751	2.78752	7.20E-11	2.94E-10	NA	K01426	acetamidase-like [Quercus suber]	NA	Glutamyl-tRNA(Gln) amidotransferase subunit A, chloroplastic/mitochondrial OS=Oryza sativa subsp. japonica
X1_02858	6.6099	3.49576	0.000327782	0.00135141	6.6099	4.48605	2.57E-06	7.14E-06	GO:0003824;GO:0006807	K01501;K13035	Arylacetonitrilase, partial [Phytophthora rubi]	NA	Nitrilase 2 OS=Arabidopsis thaliana
X1_02860	369.916	1.28589	1.51E-24	1.01E-22	369.916	0.54915	1.47E-05	3.79E-05	GO:0006807;GO:0003824	K01501	Arylacetonitrilase, partial [Phytophthora rubi]	NA	Nitrilase 2 OS=Arabidopsis thaliana
X1_02871	32.2591	0.361098	0.25907	0.395281	32.2591	1.36208	7.58E-06	2.01E-05	NA	K01426	acetamidase-like [Quercus suber]	NA	Nitrilase 2 OS=Arabidopsis thaliana
X1_02873	19.8101	6.75842	1.64E-09	1.93E-08	19.8101	8.2221	1.46E-13	7.31E-13	NA	K01426	acetamidase-like [Quercus suber]	NA	Bifunctional nitrilase/nitrile hydratase NIT4 OS=Arabidopsis thaliana
X1_02874	32.2187	-9.13093	0.000886282	0.00328837	32.2187	-9.48562	0.000553417	0.00118237	NA	K01426	acetamidase-like [Quercus suber]	NA	Nitrilase 2 OS=Arabidopsis thaliana
X1_02886	22.6928	4.07618	5.71E-12	1.00E-10	22.6928	4.24954	5.09E-13	2.44E-12	GO:0010181;GO:0003959;GO:0050661	K13172;K05894	hypothetical protein CHLRE_01g050150v5 [Chlamydomonas reinhardtii]	NA	12-oxophytodienoate reductase 1 OS=Oryza sativa subsp. japonica
X1_02887	6.52862	1.2076	0.128381	0.229566	6.52862	2.58451	0.000605383	0.00128664	GO:0022857;GO:0016021	K08187	aspyridones efflux protein apdF-like [Quercus suber]	NA	NA
X1_02888	2.35109	-0.734005	0.65685	0.77035	2.35109	4.0387	0.00218854	0.0042942	GO:0022857;GO:0016021	NA	aspyridones efflux protein apdF-like [Quercus suber]	NA	NA
X1_02892	318.235	2.68141	2.26E-95	1.85E-92	318.235	3.05385	2.21E-126	3.91E-124	GO:0050661;GO:0003959;GO:0010181	K13172;K09566	hypothetical protein HYH02_013578 [Chlamydomonas schloesseri]	NA	12-oxophytodienoate reductase 1 OS=Oryza sativa subsp. japonica
X1_02894	19.742	1.35375	0.0301283	0.070246	19.742	2.47233	5.04E-05	0.000122595	GO:0016021;GO:0022857	K13171	aspyridones efflux protein apdF-like [Quercus suber]	NA	NA
X1_02895	44.7822	0.482511	0.101205	0.189637	44.7822	2.06409	4.08E-14	2.12E-13	GO:0022857;GO:0016021	K13171	hypothetical protein FH972_025671 [Carpinus fangiana]	NA	NA
X1_02896	236.674	2.28777	1.96E-52	4.84E-50	236.674	2.67535	5.48E-73	3.38E-71	GO:0050661;GO:0010181;GO:0003959	K13172;K05894	hypothetical protein CHLRE_01g050150v5 [Chlamydomonas reinhardtii]	NA	12-oxophytodienoate reductase 1 OS=Oryza sativa subsp. japonica
X1_02897	46.436	3.43285	1.79E-09	2.09E-08	46.436	3.53235	5.39E-10	2.06E-09	GO:0003959;GO:0010181;GO:0050661	K09566;K13172	hypothetical protein HYH02_013578 [Chlamydomonas schloesseri]	NA	12-oxophytodienoate reductase 1 OS=Oryza sativa subsp. japonica
X1_02900	352.906	-0.171596	0.416335	0.560086	352.906	-1.04266	9.40E-07	2.73E-06	GO:0016021;GO:0055085	NA	hypothetical protein Vafri_15812 [Volvox africanus]	NA	Formin-like protein 5 OS=Oryza sativa subsp. japonica
X1_02905	16.5753	-7.58593	0.00175584	0.0060185	16.5753	-2.74627	0.215465	0.281308	GO:0016021;GO:0055085	NA	hypothetical protein Vafri_15812 [Volvox africanus]	NA	Formin-like protein 5 OS=Oryza sativa subsp. japonica
X1_02910	416.91	-0.0611	0.812742	0.886056	416.91	-1.84613	1.85E-12	8.49E-12	NA	NA	mucin-2-like [Prosopis alba]	NA	Heavy metal-associated isoprenylated plant protein 41 OS=Arabidopsis thaliana
X1_02914	37.415	2.71521	0.293805	0.434121	37.415	9.62981	0.000119401	0.000277771	GO:0055085;GO:0016021	NA	hypothetical protein E3N88_18023 [Mikania micrantha]	NA	Formin-like protein 5 OS=Oryza sativa subsp. japonica
X1_02923	433.838	0.496952	3.38E-08	3.16E-07	433.838	1.02209	6.92E-32	1.08E-30	GO:0003677;GO:0006260;GO:0005524;GO:0016021	K10755	hypothetical protein FH972_024922 [Carpinus fangiana]	NA	Replication factor C subunit 4 OS=Oryza sativa subsp. japonica
X1_02924	182.082	0.546451	0.00469658	0.0142225	182.082	1.6373	2.82E-18	2.01E-17	GO:0016021;GO:0005524;GO:0006260;GO:0003677	K10755	replication factor C subunit 4-like [Quercus suber]	NA	Replication factor C subunit 2 OS=Arabidopsis thaliana
X1_02926	22.2054	0.909221	0.0525645	0.111314	22.2054	1.58134	0.000539376	0.00115419	GO:0005524;GO:0006260;GO:0016021;GO:0003677	K10755	replication factor C subunit 2 [Sphaeroforma arctica JP610]	NA	Replication factor C subunit 4 OS=Oryza sativa subsp. japonica
X1_02928	51.2051	0.967506	0.00107739	0.0039076	51.2051	1.49473	2.29E-07	7.03E-07	GO:0016021;GO:0006260;GO:0005524;GO:0003677	K10755	replication factor C subunit 4-like [Quercus suber]	NA	Replication factor C subunit 2 OS=Arabidopsis thaliana
X1_02933	6.04436	-0.140515	0.881391	0.933241	6.04436	2.48143	0.00350668	0.00666786	GO:0006260;GO:0003677;GO:0016021;GO:0005524	K10755	replication factor C subunit 4-like [Quercus suber]	NA	Replication factor C subunit 2 OS=Arabidopsis thaliana
X1_02941	31.5198	-0.16756	0.655527	0.769314	31.5198	1.0043	0.0047861	0.00890184	GO:0016491	K14779	hypothetical protein SARC_14112 [Sphaeroforma arctica JP610]	NA	Zinc finger transcription factor YY1 OS=Arabidopsis thaliana
X1_02947	48.7818	1.99132	3.71E-11	5.74E-10	48.7818	0.19649	0.537512	0.60695	NA	K09191	Zinc finger protein [Tetrabaena socialis]	NA	Zinc finger transcription factor YY1 OS=Arabidopsis thaliana
X1_02949	14.9836	0.723517	0.113685	0.208272	14.9836	2.1582	3.54E-07	1.07E-06	NA	K24826	hypothetical protein CEUSTIGMA_g1451.t1 [Chlamydomonas eustigma]	NA	NA
X1_02950	22.7881	0.348029	0.372985	0.517175	22.7881	1.15265	0.00205539	0.00404651	GO:0020037;GO:0046872	K21734;K23490	hypothetical protein GUITHDRAFT_96532, partial [Guillardia theta CCMP2712]	NA	Cytochrome b5 OS=Oryza sativa subsp. japonica
X1_02951	138.896	0.55409	0.000498347	0.00196127	138.896	1.24131	4.84E-16	2.89E-15	GO:0009793;GO:0005737	K24826	cysteine-rich PDZ-binding protein-like isoform X1 [Hibiscus syriacus]	NA	NA
X1_02953	7.77078	-0.222742	0.757768	0.847212	7.77078	2.58417	2.70E-05	6.75E-05	GO:0004128;GO:0020037;GO:0046872	K23490	hypothetical protein GPECTOR_22g853 [Gonium pectorale]	NA	Cytochrome b5 OS=Oryza sativa subsp. japonica
X1_02959	53.2559	0.144883	0.490325	0.628664	53.2559	-2.40736	5.59E-19	4.19E-18	NA	NA	hypothetical protein MARPO_0052s0062 [Marchantia polymorpha]	NA	NA
X1_02960	2260.41	-0.262295	0.0197418	0.0491182	2260.41	-1.61038	1.10E-45	2.92E-44	NA	K11816	probable indole-3-pyruvate monooxygenase YUCCA5 [Selaginella moellendorffii]	NA	Probable indole-3-pyruvate monooxygenase YUCCA3 OS=Arabidopsis thaliana
X1_02962	1294.89	-0.340699	0.000640936	0.00246177	1294.89	-1.56996	6.47E-54	2.20E-52	NA	K11816	hypothetical protein APUTEX25_002426, partial [Auxenochlorella protothecoides]	NA	Probable indole-3-pyruvate monooxygenase YUCCA8 OS=Arabidopsis thaliana
X1_02963	2811.45	-0.0435716	0.706686	0.809042	2811.45	-2.88982	2.19E-129	4.06E-127	GO:0006351;GO:0003677;GO:0005666;GO:0032549;GO:0003899;GO:0046872	K03021	hypothetical protein FH972_021946 [Carpinus fangiana]	XM_004342894.2	DNA-directed RNA polymerase III subunit 2 OS=Arabidopsis thaliana
X1_02966	112.916	0.344849	0.0184432	0.0463497	112.916	1.13974	5.99E-17	3.86E-16	GO:0006351;GO:0003899;GO:0003677;GO:0046872;GO:0032549	K03021	hypothetical protein FH972_021946 [Carpinus fangiana]	XM_009538525.1	DNA-directed RNA polymerase III subunit 2 OS=Arabidopsis thaliana
X1_02967	3658.03	0.147623	0.0858102	0.165927	3658.03	-1.54748	1.18E-70	6.79E-69	GO:0032549;GO:0006351;GO:0046872;GO:0003677;GO:0003899	K03021	hypothetical protein FH972_021946 [Carpinus fangiana]	XM_009538525.1	DNA-directed RNA polymerase III subunit 2 OS=Arabidopsis thaliana
X1_02968	113.491	0.183254	0.640448	0.756949	113.491	2.23048	6.11E-09	2.14E-08	GO:0006351;GO:0003899;GO:0003677;GO:0032549;GO:0046872	K03021	hypothetical protein FH972_021946 [Carpinus fangiana]	XM_009538525.1	DNA-directed RNA polymerase III subunit 2 OS=Arabidopsis thaliana
X1_02971	2263.96	-0.268076	0.0202002	0.0500911	2263.96	-1.70937	9.95E-49	2.91E-47	NA	K11816	hypothetical protein APUTEX25_002426, partial [Auxenochlorella protothecoides]	NA	Probable indole-3-pyruvate monooxygenase YUCCA8 OS=Arabidopsis thaliana
X1_02972	15651.4	-0.0111562	0.902588	0.947018	15651.4	-3.70365	0	0	NA	K11816	hypothetical protein SARC_11205 [Sphaeroforma arctica JP610]	NA	Probable indole-3-pyruvate monooxygenase YUCCA11 OS=Arabidopsis thaliana
X1_02977	34.7163	0.58976	0.455641	0.596826	34.7163	2.84806	0.000245749	0.000550406	GO:0005525	K16944;K16948	hypothetical protein FH972_021352 [Carpinus fangiana]	NA	NA
X1_02980	12.5948	1.94665	0.0750981	0.149172	12.5948	4.80357	5.49E-06	1.48E-05	GO:0005525	K16944;K16948	hypothetical protein FH972_021352 [Carpinus fangiana]	NA	NA
X1_02989	108.035	-0.224888	0.702118	0.805608	108.035	-6.65009	1.17E-17	7.91E-17	GO:0005525	K16944;K16948	hypothetical protein FH972_021352 [Carpinus fangiana]	NA	NA
X1_02994	238.041	0.0398553	0.834024	0.900857	238.041	1.27622	5.13E-12	2.28E-11	GO:0005525	K16944;K16948	hypothetical protein FH972_021352 [Carpinus fangiana]	NA	NA
X1_03008	76.6699	-0.583596	0.00235176	0.00778674	76.6699	-2.69019	2.70E-31	4.10E-30	GO:0061617	K17784	MICOS complex subunit mic10-like [Quercus suber]	NA	NA
X1_03009	26.4398	-0.777204	0.0057213	0.0168837	26.4398	-3.1566	2.12E-16	1.31E-15	NA	K17784	MICOS complex subunit mic10-like [Quercus suber]	NA	NA
X1_03015	4.78545	5.96664	0.000416021	0.00166943	4.78545	5.30617	0.00172927	0.00344823	GO:0004364;GO:0006749;GO:0003746	K03233	hypothetical protein DYB36_001500 [Aphanomyces astaci]	NA	Probable elongation factor 1-gamma 2 OS=Arabidopsis thaliana
X1_03016	19.6242	6.34143	0.00215935	0.00723026	19.6242	8.24811	6.27E-05	0.000150764	GO:0006749;GO:0003746;GO:0004364	K03233	hypothetical protein DYB36_001500 [Aphanomyces astaci]	NA	Probable elongation factor 1-gamma 2 OS=Arabidopsis thaliana
X1_03017	25.2729	3.37925	0.0305023	0.0709736	25.2729	4.36008	0.00515411	0.00953479	NA	K03233	elongation factor 1-gamma, putative [Phytophthora infestans T30-4]	NA	Probable elongation factor 1-gamma 2 OS=Arabidopsis thaliana
X1_03018	16.3368	2.34862	0.101212	0.189642	16.3368	4.52478	0.00143608	0.00289788	NA	K03233	elongation factor 1-gamma, putative [Phytophthora infestans T30-4]	NA	Probable elongation factor 1-gamma 2 OS=Arabidopsis thaliana
X1_03022	84.3919	0.1898	0.403846	0.548043	84.3919	1.27783	3.38E-09	1.21E-08	NA	NA	uncharacterized protein LOC112035942 [Quercus suber]	NA	NA
X1_03029	133.131	0.145829	0.65458	0.768594	133.131	1.08303	0.000757264	0.00158885	GO:0000105;GO:0004400;GO:0030170	K00817;K03006	histidinol-phosphate aminotransferase-like [Quercus suber]	NA	Histidinol-phosphate aminotransferase 1, chloroplastic OS=Arabidopsis thaliana
X1_03030	6.32289	1.48934	0.0692621	0.139648	6.32289	3.19529	2.68E-05	6.71E-05	NA	K13171	hypothetical protein CFC21_062148 [Triticum aestivum]	NA	NA
X1_03035	138.721	1.27796	1.17E-19	5.08E-18	138.721	0.729465	2.80E-07	8.53E-07	NA	NA	DUF1264-domain-containing protein [Trebouxia sp. A1-2]	NA	Oil body-associated protein 1B OS=Arabidopsis thaliana
X1_03043	19.8975	2.47942	1.21E-10	1.72E-09	19.8975	1.19227	0.00277333	0.00535576	GO:0007188;GO:0005525;GO:0003924;GO:0031683	K04640;K04630	guanine nucleotide-binding protein alpha-2 subunit-like [Quercus suber]	NA	Guanine nucleotide-binding protein alpha-1 subunit OS=Lupinus luteus
X1_03044	11.9482	2.59704	4.46E-07	3.38E-06	11.9482	1.95837	0.000160769	0.000368049	GO:0007188;GO:0005525;GO:0003924;GO:0031683	K04640;K04630	guanine nucleotide-binding protein subunit alpha [Quercus suber]	NA	Guanine nucleotide-binding protein alpha-2 subunit OS=Glycine max
X1_03045	16.1752	1.87487	4.13E-07	3.15E-06	16.1752	0.593952	0.126186	0.176082	GO:0007188;GO:0031683;GO:0005525;GO:0003924	K04640;K04630	guanine nucleotide-binding protein alpha-2 subunit-like [Quercus suber]	NA	Guanine nucleotide-binding protein alpha-1 subunit OS=Lupinus luteus
X1_03046	699.871	0.104073	0.457315	0.598341	699.871	-12.5117	5.46E-34	9.33E-33	NA	NA	mucin-2-like [Papaver somniferum]	NA	Basic leucine zipper 2 OS=Oryza sativa subsp. japonica
X1_03047	88.8445	-0.734818	0.0435432	0.0952799	88.8445	-7.64058	2.21E-21	1.95E-20	NA	NA	mucin-2-like [Papaver somniferum]	NA	Basic leucine zipper 2 OS=Oryza sativa subsp. japonica
X1_03050	30.4097	1.13331	0.000329278	0.00135714	30.4097	0.391974	0.222726	0.28944	GO:0016853	NA	Hypothetical Protein FCC1311_062192 [Hondaea fermentalgiana]	NA	NA
X1_03052	150.248	0.0330108	0.891326	0.939479	150.248	-2.06424	7.10E-16	4.20E-15	NA	NA	Hypothetical Protein FCC1311_062192 [Hondaea fermentalgiana]	NA	NA
X1_03054	6.61772	-5.44624	0.00258793	0.00846315	6.61772	-0.198888	0.895329	0.922436	GO:0016853	NA	Hypothetical Protein FCC1311_062192 [Hondaea fermentalgiana]	NA	NA
X1_03057	13.0548	6.40143	0.0006616	0.00253329	13.0548	7.51369	6.11E-05	0.000147083	GO:0016853	NA	dehydratase isomerase [Aurantiochytrium sp. PKUSW7]	NA	NA
X1_03058	59.9234	0.730582	0.0387873	0.0865874	59.9234	1.01044	0.00385495	0.00728359	NA	NA	Hypothetical Protein FCC1311_062192 [Hondaea fermentalgiana]	NA	NA
X1_03062	18.1467	-7.54613	0.00162841	0.00563018	18.1467	-7.90082	0.000970768	0.00200643	NA	NA	LOW QUALITY PROTEIN: hypothetical protein BU14_0066s0027 [Porphyra umbilicalis]	NA	NA
X1_03066	3.3971	4.7698	0.00676102	0.0195215	3.3971	5.25042	0.00267113	0.00517151	NA	NA	hypothetical protein Csa_011619, partial [Cucumis sativus]	NA	NA
X1_03070	107.384	1.17738	2.51E-11	4.01E-10	107.384	0.680374	0.000126287	0.000292727	GO:0016021;GO:0008270;GO:0055085;GO:0006351;GO:0000981;GO:0003677	NA	hypothetical protein CHLRE_01g055432v5 [Chlamydomonas reinhardtii]	NA	NA
X1_03073	134.262	0.836828	0.00130356	0.00462524	134.262	1.18991	3.89E-06	1.06E-05	NA	NA	hypothetical protein Csa_011619, partial [Cucumis sativus]	NA	NA
X1_03077	112.063	0.145304	0.441938	0.584391	112.063	1.30109	2.99E-13	1.46E-12	NA	K00471;K00430	olpB [Symbiodinium natans]	NA	Vegetative cell wall protein gp1 OS=Chlamydomonas reinhardtii
X1_03082	177.968	0.384213	0.0784948	0.154527	177.968	1.20203	1.97E-08	6.64E-08	GO:0016491;GO:0051213;GO:0046872	K00471	gamma-butyrobetaine dioxygenase [Capsaspora owczarzaki ATCC 30864]	NA	NA
X1_03096	28.2066	0.71694	0.271578	0.409461	28.2066	2.54899	6.13E-05	0.000147524	NA	NA	hypothetical protein Vafri_17057, partial [Volvox africanus]	NA	NA
X1_03103	310.715	-0.408209	0.00405755	0.0125178	310.715	-2.12295	3.75E-45	9.78E-44	NA	K11093;K12811	hypothetical protein L917_18288 [Phytophthora parasitica]	NA	U1 small nuclear ribonucleoprotein 70 kDa OS=Arabidopsis thaliana
X1_03104	104.582	0.785169	5.01E-05	0.000248366	104.582	1.35272	6.57E-13	3.12E-12	NA	K12811;K11093	hypothetical protein L914_18374 [Phytophthora parasitica]	NA	DEAD-box ATP-dependent RNA helicase 42 OS=Arabidopsis thaliana
X1_03114	397.135	-0.54209	0.0244026	0.0587508	397.135	-1.45098	2.09E-09	7.63E-09	GO:0000139;GO:0016021;GO:0005458	K15356	GDP-mannose transporter-like [Quercus suber]	NA	GDP-mannose transporter GONST2 OS=Arabidopsis thaliana
X1_03118	27.8039	0.755398	0.270382	0.408027	27.8039	2.25576	0.000815953	0.00170449	GO:0006511;GO:0016021;GO:0000139;GO:0031625;GO:0031461;GO:0005458	K15356	GDP-mannose transporter-like [Quercus suber]	NA	GDP-mannose transporter GONST2 OS=Arabidopsis thaliana
X1_03123	73.5163	1.2882	0.00531658	0.0158415	73.5163	2.62484	9.08E-09	3.14E-08	NA	K02209;K19525;K09338;K12349;K02469	hypothetical protein NADE_007306 [Chlorella desiccata (nom. nud.)]	NA	Uncharacterized mitochondrial protein AtMg00860 OS=Arabidopsis thaliana
X1_03131	5.17305	-1.8921	0.240239	0.373113	5.17305	-6.58797	0.000426622	0.000926328	NA	K02209;K19525;K09338;K12349;K02469	hypothetical protein NADE_007306 [Chlorella desiccata (nom. nud.)]	NA	Uncharacterized mitochondrial protein AtMg00860 OS=Arabidopsis thaliana
X1_03133	9.37066	0	1	1	9.37066	7.64438	1.13E-05	2.93E-05	NA	K02209;K19525;K02469;K12349;K09338	hypothetical protein NADE_007306 [Chlorella desiccata (nom. nud.)]	NA	Proline-rich receptor-like protein kinase PERK2 OS=Arabidopsis thaliana
X1_03136	416.878	-4.66123	0.020022	0.0497252	416.878	-12.9915	7.31E-09	2.55E-08	NA	K02209;K19525;K09338;K12349;K02469	hypothetical protein NADE_004677 [Chlorella desiccata (nom. nud.)]	NA	Proline-rich receptor-like protein kinase PERK2 OS=Arabidopsis thaliana
X1_03138	6.02867	-2.16308	0.00286526	0.00924805	6.02867	-0.259874	0.644994	0.70578	NA	NA	hypothetical protein BU14_0546s0009 [Porphyra umbilicalis]	NA	NA
X1_03153	17.0777	2.68302	2.05E-08	1.99E-07	17.0777	-5.66712	4.38E-07	1.31E-06	GO:0009536;GO:0003677;GO:0000786;GO:0015031;GO:0006334;GO:0016021	NA	hypothetical protein CBR_g26042 [Chara braunii]	NA	Vicilin-like seed storage protein At2g18540 OS=Arabidopsis thaliana
X1_03155	49.5048	0.540169	0.0252388	0.0604608	49.5048	-8.52768	3.36E-16	2.03E-15	NA	NA	Dek1-calpain-like protein [Blastocystis sp. ATCC 50177/Nand II]	NA	NA
X1_03168	7.76957	1.45943	0.175609	0.293413	7.76957	3.39663	0.00112371	0.00230342	GO:0016021	K01309;K02184;K01180	hypothetical protein CHLRE_06g309951v5 [Chlamydomonas reinhardtii]	NA	Proline-rich receptor-like protein kinase PERK2 OS=Arabidopsis thaliana
X1_03175	35.5826	0.825741	0.0529563	0.112009	35.5826	1.20694	0.00412536	0.00775873	GO:0005789;GO:0016021;GO:0016747	K22848	diacylglycerol acyltransferase type 2A [Capsaspora owczarzaki ATCC 30864]	NA	Quinone-oxidoreductase QR1, chloroplastic OS=Triphysaria versicolor
X1_03176	94.7086	0.604904	0.000920626	0.00340085	94.7086	1.00952	1.16E-08	3.96E-08	GO:0005789;GO:0016021;GO:0016747	K22848	diacylglycerol acyltransferase type 2A [Capsaspora owczarzaki ATCC 30864]	NA	2-methylene-furan-3-one reductase OS=Solanum lycopersicum
X1_03177	64.0544	1.57553	0.00345717	0.0108974	64.0544	2.02715	0.000157638	0.000361294	GO:0016747;GO:0016021;GO:0005789	K22848	diacylglycerol O-acyltransferase 2A-like [Quercus suber]	NA	Chloroplast envelope quinone oxidoreductase homolog OS=Arabidopsis thaliana
X1_03179	188.715	-0.788982	8.74E-11	1.28E-09	188.715	-1.34269	2.32E-27	2.89E-26	GO:0005789;GO:0016021;GO:0016747	K22848	diacylglycerol acyltransferase type 2A [Capsaspora owczarzaki ATCC 30864]	NA	2-methylene-furan-3-one reductase OS=Solanum lycopersicum
X1_03181	38.6169	-1.46622	0.270526	0.408197	38.6169	-9.31616	2.52E-08	8.41E-08	GO:0005789;GO:0016747;GO:0016021	K22848	diacylglycerol acyltransferase type 2A [Capsaspora owczarzaki ATCC 30864]	NA	2-methylene-furan-3-one reductase OS=Solanum lycopersicum
X1_03184	353.123	1.87725	0.000496169	0.0019537	353.123	2.70306	5.13E-07	1.53E-06	GO:0016747;GO:0005789;GO:0016021	K22848	diacylglycerol acyltransferase type 2A [Capsaspora owczarzaki ATCC 30864]	NA	Quinone-oxidoreductase QR1, chloroplastic OS=Triphysaria versicolor
X1_03194	46.8516	2.04516	0.063005	0.12922	46.8516	3.21855	0.00334433	0.00637806	GO:0022857;GO:0016021;GO:0006865	K14306;K12811	amino-acid permease BAT1 homolog isoform X1 [Olea europaea var. sylvestris]	NA	Amino-acid permease BAT1 homolog OS=Oryza sativa subsp. japonica
X1_03201	79.1175	-0.217781	0.438074	0.580797	79.1175	-1.30713	5.42E-06	1.46E-05	GO:0015812;GO:0015189;GO:0006865;GO:0022857;GO:0005313;GO:0015180;GO:0016021;GO:0015185	K14306	hypothetical protein H0E87_012052 [Populus deltoides]	NA	Cationic amino acid transporter 1 OS=Arabidopsis thaliana
X1_03208	49.0572	0.419595	0.345428	0.489045	49.0572	1.89151	1.28E-05	3.31E-05	GO:0006777;GO:0016829;GO:0030170;GO:0102867;GO:0030151;GO:0008265	K15631	Molybdenum cofactor sulfurase [Phytophthora fragariae]	NA	Molybdenum cofactor sulfurase OS=Arabidopsis thaliana
X1_03210	14.4116	-21.0471	3.80E-16	1.17E-14	14.4116	-21.5557	7.33E-17	4.69E-16	GO:0006777;GO:0003755;GO:0016829;GO:0008265;GO:0102867;GO:0030170;GO:0030151	K15631	hypothetical protein L914_02047 [Phytophthora parasitica]	NA	Molybdenum cofactor sulfurase OS=Arabidopsis thaliana
X1_03211	97.5615	6.54801	0.00274747	0.00891166	97.5615	10.1911	3.02E-06	8.35E-06	GO:0030170;GO:0102867;GO:0008265;GO:0016829;GO:0006777;GO:0030151	K15631	molybdenum cofactor sulfurase isoform X1 [Benincasa hispida]	NA	Molybdenum cofactor sulfurase OS=Arabidopsis thaliana
X1_03212	21.081	-0.470139	0.760492	0.849159	21.081	-7.92298	1.73E-05	4.41E-05	GO:0030170;GO:0006777;GO:0016829;GO:0008265;GO:0030151;GO:0102867	K15631	molybdenum cofactor sulfurase isoform X1 [Benincasa hispida]	NA	Molybdenum cofactor sulfurase OS=Arabidopsis thaliana
X1_03213	346.952	9.33948	3.08E-17	1.05E-15	346.952	12.7228	1.03E-30	1.53E-29	GO:0030170;GO:0006777;GO:0030151;GO:0008265;GO:0102867;GO:0016829	K15631	hypothetical protein DVH05_004554 [Phytophthora capsici]	NA	Molybdenum cofactor sulfurase OS=Arabidopsis thaliana
X1_03214	511.105	0.89867	3.05E-06	1.96E-05	511.105	1.58862	1.04E-16	6.57E-16	GO:0016829;GO:0008265;GO:0006777;GO:0102867;GO:0030170;GO:0030151	K15631	Molybdenum cofactor sulfurase [Phytophthora fragariae]	NA	Molybdenum cofactor sulfurase OS=Arabidopsis thaliana
X1_03218	253.287	0.816686	0.030091	0.0701719	253.287	1.335	0.000378116	0.000826443	GO:0030170;GO:0008265;GO:0006777;GO:0102867;GO:0016829;GO:0030151	K15631	hypothetical protein DVH05_004554 [Phytophthora capsici]	NA	Molybdenum cofactor sulfurase OS=Arabidopsis thaliana
X1_03219	76.791	-0.39368	0.258933	0.395104	76.791	-1.08242	0.00206333	0.00406095	GO:0016829;GO:0030151;GO:0006777;GO:0102867;GO:0008265;GO:0030170	K15631	hypothetical protein F443_02161 [Phytophthora parasitica P1569]	NA	Molybdenum cofactor sulfurase OS=Arabidopsis thaliana
X1_03220	785.114	0.764245	1.05E-08	1.08E-07	785.114	1.72538	5.52E-39	1.16E-37	GO:0003755;GO:0030170;GO:0030151;GO:0102867;GO:0006777;GO:0016829;GO:0008265	K15631	hypothetical protein L914_02047 [Phytophthora parasitica]	NA	Molybdenum cofactor sulfurase OS=Arabidopsis thaliana
X1_03221	35.53	5.40427	0.00128008	0.0045512	35.53	9.48417	1.09E-08	3.75E-08	GO:0006777;GO:0030151;GO:0102867;GO:0008265;GO:0016829;GO:0030170	K15631	molybdenum cofactor sulfurase isoform X7 [Benincasa hispida]	NA	Molybdenum cofactor sulfurase OS=Arabidopsis thaliana
X1_03223	452.581	0.530042	0.0298107	0.0696429	452.581	1.02115	2.64E-05	6.62E-05	GO:0016829;GO:0006777;GO:0102867;GO:0030151;GO:0030170;GO:0008265	K15631	Molybdenum cofactor sulfurase [Phytophthora fragariae]	NA	Molybdenum cofactor sulfurase OS=Arabidopsis thaliana
X1_03225	334.734	1.59951	0.00610971	0.017874	334.734	2.86975	8.36E-07	2.44E-06	GO:0030170;GO:0008265;GO:0006777;GO:0016829;GO:0030151;GO:0102867	K15631	Molybdenum cofactor sulfurase [Phytophthora cinnamomi]	NA	Molybdenum cofactor sulfurase OS=Arabidopsis thaliana
X1_03226	36.0855	6.65198	6.30E-09	6.71E-08	36.0855	9.38683	1.29E-16	8.09E-16	GO:0030151;GO:0006457;GO:0030170;GO:0003755;GO:0006777	K15631	molybdenum cofactor sulfurase-like [Quercus suber]	NA	Molybdenum cofactor sulfurase OS=Arabidopsis thaliana
X1_03228	60.3705	3.68946	0.167098	0.282343	60.3705	10.3175	8.73E-05	0.00020652	GO:0006777;GO:0030151;GO:0008265;GO:0030170;GO:0102867;GO:0016829	K15631	molybdenum cofactor sulfurase-like isoform X1 [Coffea arabica]	NA	Molybdenum cofactor sulfurase OS=Arabidopsis thaliana
X1_03230	132.771	2.03385	0.0265044	0.0630462	132.771	2.85355	0.0018324	0.0036383	GO:0030170;GO:0006777;GO:0016829;GO:0030151;GO:0102867;GO:0008265	K15631	Molybdenum cofactor sulfurase [Phytophthora fragariae]	NA	Molybdenum cofactor sulfurase OS=Arabidopsis thaliana
X1_03232	34.7895	-0.402057	0.102277	0.19124	34.7895	-8.52021	3.15E-16	1.91E-15	GO:0016491;GO:0009815;GO:0046872;GO:0051213	K24028;K23145	UPF0676 protein C1494.01-like [Quercus suber]	NA	Feruloyl CoA ortho-hydroxylase F6H1-2 OS=Ipomoea batatas
X1_03237	293.919	0.55713	0.000251274	0.00106367	293.919	1.16834	5.33E-15	2.96E-14	NA	K17987;K14306;K01051;K03128	hypothetical protein GUITHDRAFT_119564 [Guillardia theta CCMP2712]	NA	NA
X1_03242	237.389	0.429114	0.00126071	0.00449063	237.389	1.05729	2.28E-16	1.40E-15	NA	K15156	hypothetical protein HYH03_018906 [Edaphochlamys debaryana]	NA	NA
X1_03245	21.6569	7.87822	0.000451788	0.0017969	21.6569	7.82654	0.000491045	0.00105747	GO:0015936;GO:0016021;GO:0004420	K15156	hypothetical protein HYH03_018906 [Edaphochlamys debaryana]	NA	NA
X1_03249	485.676	0.57486	2.30E-05	0.000122835	485.676	2.08789	3.29E-56	1.21E-54	NA	K09885	aquaporin-2-like [Quercus suber]	NA	Aquaporin TIP2-1 OS=Arabidopsis thaliana
X1_03252	25.409	2.45343	0.0384343	0.0859618	25.409	4.49216	0.000133064	0.000307576	NA	K09885	aquaporin-2-like [Quercus suber]	NA	Aquaporin TIP2-1 OS=Arabidopsis thaliana
X1_03254	39.2802	7.29557	1.68E-07	1.38E-06	39.2802	9.36744	1.55E-11	6.65E-11	NA	K09885	aquaporin-2-like [Quercus suber]	NA	Aquaporin TIP2-1 OS=Arabidopsis thaliana
X1_03255	71.192	2.58353	3.48E-06	2.21E-05	71.192	4.23903	1.49E-14	8.00E-14	NA	K09885	aquaporin-2-like [Quercus suber]	NA	Aquaporin TIP2-1 OS=Arabidopsis thaliana
X1_03257	243.091	1.00881	1.78E-17	6.23E-16	243.091	1.72005	5.07E-51	1.59E-49	NA	K09885	aquaporin-2-like [Quercus suber]	NA	Aquaporin PIP2-2 OS=Zea mays
X1_03259	166.161	1.06558	3.27E-05	0.000168773	166.161	1.85898	2.35E-13	1.16E-12	NA	K09885	aquaporin-2-like [Quercus suber]	NA	Aquaporin TIP2-1 OS=Arabidopsis thaliana
X1_03260	121.516	0.0850443	0.770975	0.857057	121.516	-1.03154	0.0004947	0.00106486	GO:0003924;GO:0006417;GO:0005525	K14416	hypothetical protein CAOG_08779 [Capsaspora owczarzaki ATCC 30864]	NA	Elongation factor 1-alpha OS=Euglena gracilis
X1_03261	170.335	-0.587979	0.00415405	0.012777	170.335	-1.81539	8.21E-18	5.64E-17	GO:0006417;GO:0003924;GO:0005525	K14416	hypothetical protein CAOG_08779 [Capsaspora owczarzaki ATCC 30864]	NA	Elongation factor 1-alpha OS=Euglena gracilis
X1_03262	1129.77	1.27714	3.73E-57	1.10E-54	1129.77	1.14548	1.19E-46	3.24E-45	GO:0000398;GO:0019551;GO:0004352;GO:0005634	K15371;K12855	hypothetical protein FH972_023125 [Carpinus fangiana]	NA	Protein STABILIZED1 OS=Arabidopsis thaliana
X1_03263	401.13	2.31836	6.50E-14	1.50E-12	401.13	1.96687	2.01E-10	7.93E-10	GO:0000398;GO:0005634	K12855	pre-mRNA-processing factor 6-like protein [Chrysochromulina tobinii]	NA	Protein STABILIZED1 OS=Arabidopsis thaliana
X1_03270	234.267	2.81111	0.000111608	0.000511242	234.267	3.30251	5.56E-06	1.50E-05	GO:0005634;GO:0000398	K12855	pre-mRNA-processing factor 6-like protein [Chrysochromulina tobinii]	NA	Protein STABILIZED1 OS=Arabidopsis thaliana
X1_03271	326.987	0.668654	0.000221312	0.000949128	326.987	1.11414	5.17E-10	1.97E-09	GO:0000398;GO:0005634	K12855	pre-mRNA-processing factor 6-like protein [Chrysochromulina tobinii]	NA	Protein STABILIZED1 OS=Arabidopsis thaliana
X1_03272	76.2253	2.26643	0.0024311	0.00801823	76.2253	2.26081	0.00247169	0.00480978	GO:0019551;GO:0004352	K15371;K12855	hypothetical protein FH972_023125 [Carpinus fangiana]	NA	Protein STABILIZED1 OS=Arabidopsis thaliana
X1_03273	1610.94	1.00549	1.03E-32	1.09E-30	1610.94	1.04272	2.45E-35	4.43E-34	GO:0004352;GO:0019551	K15371;K12855	hypothetical protein FH972_023125 [Carpinus fangiana]	NA	Protein STABILIZED1 OS=Arabidopsis thaliana
X1_03274	1451.11	1.33285	4.95E-59	1.57E-56	1451.11	1.57233	1.68E-82	1.32E-80	GO:0005634;GO:0000398;GO:0019551;GO:0004352	K15371;K12855	hypothetical protein FH972_023125 [Carpinus fangiana]	NA	Protein STABILIZED1 OS=Arabidopsis thaliana
X1_03275	42.6842	4.16807	3.15E-08	2.97E-07	42.6842	4.75233	2.45E-10	9.61E-10	GO:0000398;GO:0005634	K12855	pre-mRNA-processing factor 6-like protein [Chrysochromulina tobinii]	NA	Protein STABILIZED1 OS=Arabidopsis thaliana
X1_03276	1504.78	1.74615	4.77E-149	9.39E-146	1504.78	1.47202	8.86E-107	1.12E-104	GO:0019551;GO:0004352	K15371;K12855	hypothetical protein FH972_023125 [Carpinus fangiana]	NA	Protein STABILIZED1 OS=Arabidopsis thaliana
X1_03277	48.0471	4.30062	4.75E-12	8.46E-11	48.0471	4.54256	2.44E-13	1.20E-12	GO:0006520;GO:0019551;GO:0004352;GO:0016491	K15371;K17987	hypothetical protein FH972_023125 [Carpinus fangiana]	NA	NA
X1_03279	254.056	2.15134	3.25E-83	2.00E-80	254.056	1.9514	1.65E-69	9.11E-68	GO:0016491;GO:0019551;GO:0004352;GO:0006520	K15371;K14306	NAD-specific glutamate dehydrogenase-like [Quercus suber]	NA	NA
X1_03280	185.646	3.59749	7.47E-84	4.74E-81	185.646	2.82578	8.32E-52	2.66E-50	GO:0006520;GO:0019551;GO:0016491;GO:0004352	K15371;K00261	hypothetical protein FH972_023125 [Carpinus fangiana]	NA	Glutamate dehydrogenase A OS=Nicotiana plumbaginifolia
X1_03281	619.648	2.67142	5.37E-74	2.79E-71	619.648	2.51306	6.90E-66	3.40E-64	GO:0019551;GO:0004352	K15371;K12855	hypothetical protein FH972_023125 [Carpinus fangiana]	NA	Protein STABILIZED1 OS=Arabidopsis thaliana
X1_03286	62.7383	0.931016	0.00775809	0.0219693	62.7383	2.24527	4.06E-11	1.69E-10	GO:0000398;GO:0005634	K12855	pre-mRNA-processing factor 6-like protein [Chrysochromulina tobinii]	NA	Protein STABILIZED1 OS=Arabidopsis thaliana
X1_03287	25.5347	3.02278	3.90E-07	2.99E-06	25.5347	2.89522	1.11E-06	3.20E-06	GO:0005634;GO:0000398	K12855	pre-mRNA-processing factor 6-like protein [Chrysochromulina tobinii]	NA	Protein STABILIZED1 OS=Arabidopsis thaliana
X1_03298	215.056	0.407551	0.159034	0.271591	215.056	-1.05677	0.000311297	0.00068799	GO:0055085;GO:0016021;GO:0043531	NA	hypothetical protein E3N88_18023 [Mikania micrantha]	NA	NA
X1_03303	5.09263	5.35581	0.0121066	0.0322616	5.09263	6.08173	0.00423047	0.00793891	GO:0005524;GO:0003724;GO:0016787;GO:0003723	K12813	pre-mRNA splicing factor [Salix suchowensis]	XM_020338687.2	Probable pre-mRNA-splicing factor ATP-dependent RNA helicase DEAH5 OS=Arabidopsis thaliana
X1_03304	21.768	-1.36923	0.519691	0.655041	21.768	-6.5518	0.00506443	0.00938361	GO:0055085;GO:0016021	NA	hypothetical protein E3N88_18023 [Mikania micrantha]	NA	NA
X1_03314	47.5429	4.37183	0.00112796	0.00406951	47.5429	-5.43335	0.001261	0.00256465	GO:0055085;GO:0016021	NA	hypothetical protein E3N88_18023 [Mikania micrantha]	NA	NA
X1_03319	830.844	0.643436	7.54E-22	3.96E-20	830.844	1.43681	9.21E-111	1.26E-108	GO:0006355;GO:0009873;GO:0018298;GO:0009584;GO:0005789;GO:0000155;GO:0016021;GO:0009881;GO:0005524	K12123;K19691;K12121	hypothetical protein FH972_023318 [Carpinus fangiana]	NA	Phytochrome E OS=Ipomoea nil
X1_03320	2578.23	0.622276	7.45E-30	6.72E-28	2578.23	1.27146	4.87E-123	8.05E-121	GO:0009873;GO:0009881;GO:0006355;GO:0005789;GO:0009584;GO:0016021;GO:0018298;GO:0000155;GO:0005524	K19691;K12121;K12123	bphB [Symbiodinium microadriaticum]	NA	Probable histidine kinase 4 OS=Oryza sativa subsp. japonica
X1_03321	2409.06	0.639268	1.02E-27	8.38E-26	2409.06	1.33853	2.29E-119	3.58E-117	GO:0005524;GO:0005789;GO:0009873;GO:0009881;GO:0018298;GO:0006355;GO:0000155;GO:0016021;GO:0009584	K19691;K12121;K12123	bphB [Symbiodinium microadriaticum]	NA	Probable histidine kinase 4 OS=Oryza sativa subsp. japonica
X1_03323	334.169	-0.0553346	0.674599	0.784458	334.169	-1.00863	6.46E-14	3.31E-13	GO:0005524;GO:0004672;GO:0046872;GO:0016813	K01480	putative agmatinase 1 [Quercus suber]	XM_014300686.1	Nuclear pore complex protein NUP155 OS=Arabidopsis thaliana
X1_03342	32.0809	0.393215	0.279938	0.41864	32.0809	1.43215	3.92E-05	9.64E-05	GO:0016021;GO:0004930;GO:0007166	NA	hypothetical protein CKAN_02739800 [Cinnamomum micranthum f. kanehirae]	NA	NA
X1_03343	36.3355	-0.465311	0.238981	0.371552	36.3355	-5.44803	1.91E-16	1.19E-15	GO:0007165;GO:0007166;GO:0016021;GO:0004930	K09566;K17987	hypothetical protein CAOG_008323 [Capsaspora owczarzaki ATCC 30864]	NA	NA
X1_03350	10.0186	5.70759	0.000751131	0.00283749	10.0186	7.25733	1.60E-05	4.09E-05	GO:0015936;GO:0004420;GO:0007166;GO:0004930;GO:0016021	K09566;K17987	hypothetical protein CAOG_06334 [Capsaspora owczarzaki ATCC 30864]	NA	NA
X1_03363	177.074	0.283656	0.2221	0.351996	177.074	-1.15095	1.24E-06	3.55E-06	GO:0016021;GO:0055085	NA	hypothetical protein E3N88_18023 [Mikania micrantha]	NA	NA
X1_03367	97.2648	1.84112	0.00370109	0.0115587	97.2648	3.3397	1.20E-07	3.78E-07	GO:0055085;GO:0016021	NA	hypothetical protein E3N88_18023 [Mikania micrantha]	NA	NA
X1_03370	45.022	0	1	1	45.022	9.90884	9.04E-20	7.14E-19	NA	NA	hypothetical protein CHLRE_10g425251v5 [Chlamydomonas reinhardtii]	NA	NA
X1_03375	15.6143	1.67719	0.00721314	0.0206461	15.6143	2.40988	8.40E-05	0.000198935	GO:0016021;GO:0055085	K06236	hypothetical protein CHLRE_01g055432v5 [Chlamydomonas reinhardtii]	NA	NA
X1_03384	24.8993	3.19809	0.0657233	0.133734	24.8993	6.02606	0.000481086	0.00103737	GO:0005730	K14556	hypothetical protein HYH03_001042 [Edaphochlamys debaryana]	XM_005840745.1	Protein Mut11 OS=Chlamydomonas reinhardtii
X1_03386	21.4592	6.10431	0.00974936	0.0267933	21.4592	8.42429	0.000346319	0.000760821	GO:0005730	K14556	hypothetical protein CBR_g3060 [Chara braunii]	XM_005840745.1	Katanin p80 WD40 repeat-containing subunit B1 homolog KTN80.2 OS=Arabidopsis thaliana
X1_03394	118.357	0.515077	0.297249	0.43792	118.357	1.42841	0.00362392	0.00687677	GO:0000445;GO:0006406;GO:0003729	K03125;K01051	hypothetical protein Csa_011619, partial [Cucumis sativus]	NA	Formin-like protein 16 OS=Oryza sativa subsp. japonica
X1_03399	34.3077	0.961982	0.0368754	0.0830534	34.3077	1.50249	0.00094338	0.00195304	NA	K01051;K10839;K01180;K00430	hypothetical protein Csa_011619, partial [Cucumis sativus]	NA	Formin-like protein 16 OS=Oryza sativa subsp. japonica
X1_03400	25.8069	-7.60789	1.65E-05	9.09E-05	25.8069	-7.96258	6.54E-06	1.74E-05	NA	K01051;K10839;K01180;K00430	hypothetical protein Csa_011619, partial [Cucumis sativus]	NA	Formin-like protein 16 OS=Oryza sativa subsp. japonica
X1_03408	5.48427	6.87189	0.00265789	0.00866611	5.48427	0	1	1	NA	K01051;K10839;K01180;K00430	hypothetical protein Csa_011619, partial [Cucumis sativus]	NA	Formin-like protein 16 OS=Oryza sativa subsp. japonica
X1_03421	8.53099	3.09271	0.00416901	0.0128169	8.53099	4.54069	1.81E-05	4.62E-05	GO:0004822;GO:0000049;GO:0006428;GO:0002161;GO:0005524	K01870	isoleucyl-tRNA synthetase [Chlorella sorokiniana]	NA	Valine--tRNA ligase, mitochondrial 1 OS=Arabidopsis thaliana
X1_03424	40.2676	-1.31965	0.000499049	0.00196373	40.2676	-0.435383	0.226447	0.293455	GO:0006428;GO:0005524;GO:0004822;GO:0000049;GO:0002161	K01870	hypothetical protein CEUSTIGMA_g1821.t1 [Chlamydomonas eustigma]	NA	Valine--tRNA ligase, mitochondrial 1 OS=Arabidopsis thaliana
X1_03436	11.5616	-0.608527	0.385005	0.529454	11.5616	-7.16092	4.60E-09	1.63E-08	GO:0055085;GO:0016021	K01414;K14833;K11244	hypothetical protein Vretifemale_15588, partial [Volvox reticuliferus]	CP046681.1	Nucleosome assembly protein 1;2 OS=Nicotiana tabacum
X1_03446	35.979	1.72962	0.000103797	0.000478688	35.979	2.08915	2.13E-06	5.98E-06	NA	K02184;K15174	hypothetical protein E3N88_18235 [Mikania micrantha]	CP044610.1	Formin-like protein 5 OS=Oryza sativa subsp. japonica
X1_03447	44.5435	0.608051	0.100608	0.188805	44.5435	1.16868	0.00128996	0.00261944	GO:0004252	K04773	SELP [Symbiodinium natans]	NA	Serine protease SPPA, chloroplastic OS=Arabidopsis thaliana
X1_03458	70.3867	-8.82924	9.89E-15	2.54E-13	70.3867	-9.18393	8.17E-16	4.81E-15	GO:0016192;GO:0016021;GO:0006886;GO:0005484	K08486	hypothetical protein PC116_g28926 [Phytophthora cactorum]	NA	Syntaxin-related protein KNOLLE OS=Arabidopsis thaliana
X1_03468	37.7697	3.40692	0.00358349	0.0112436	37.7697	5.40149	3.42E-06	9.38E-06	GO:0000149;GO:0005886;GO:0031201;GO:0016021;GO:0012505;GO:0006906;GO:0048278;GO:0006886;GO:0006887;GO:0016192;GO:0005484	K08486	hypothetical protein PC116_g28926 [Phytophthora cactorum]	NA	Syntaxin-related protein KNOLLE OS=Arabidopsis thaliana
X1_03471	13.8586	-5.25488	0.001607	0.00556576	13.8586	-5.60957	0.000758356	0.00159094	NA	K08486	syntaxin-like protein psy1 [Quercus suber]	NA	Syntaxin-related protein KNOLLE OS=Arabidopsis thaliana
X1_03472	26.8294	1.08919	0.00175669	0.0060206	26.8294	0.942929	0.00634381	0.0115668	NA	K08486	syntaxin-like protein psy1 [Quercus suber]	NA	Syntaxin-related protein KNOLLE OS=Arabidopsis thaliana
X1_03475	11.7372	-4.98535	0.0687327	0.138759	11.7372	-8.15468	0.0042607	0.00799171	NA	K08486	LOW QUALITY PROTEIN: syntaxin-121-like [Arachis ipaensis]	NA	Syntaxin-related protein KNOLLE OS=Arabidopsis thaliana
X1_03478	69.8608	4.01049	3.86E-06	2.42E-05	69.8608	3.61189	3.19E-05	7.92E-05	GO:0005886;GO:0012505;GO:0006886;GO:0016192;GO:0031201;GO:0006887;GO:0048278;GO:0005484;GO:0006906;GO:0000149;GO:0016021	K08486	hypothetical protein PC116_g28926 [Phytophthora cactorum]	NA	Syntaxin-related protein KNOLLE OS=Arabidopsis thaliana
X1_03486	129.149	-0.658588	1.02E-05	5.88E-05	129.149	-1.46144	4.64E-21	4.01E-20	GO:0006886;GO:0048278;GO:0016192;GO:0005484;GO:0012505;GO:0005886;GO:0006906;GO:0006887;GO:0016021;GO:0000149;GO:0031201	K08486	hypothetical protein PC116_g28926 [Phytophthora cactorum]	NA	Syntaxin-related protein KNOLLE OS=Arabidopsis thaliana
X1_03497	276.154	1.36108	5.93E-18	2.19E-16	276.154	1.24531	2.15E-15	1.22E-14	GO:0006412;GO:0003735;GO:0005840	K02962	hypothetical protein BT93_L4968 [Corymbia citriodora subsp. variegata]	XM_011400326.1	40S ribosomal protein S17-1 OS=Arabidopsis thaliana
X1_03498	262.568	1.36495	2.71E-31	2.67E-29	262.568	1.49867	1.73E-38	3.57E-37	GO:0005840;GO:0006412;GO:0003735	K02962	hypothetical protein BT93_L4968 [Corymbia citriodora subsp. variegata]	XM_011400326.1	40S ribosomal protein S17-1 OS=Arabidopsis thaliana
X1_03506	347.387	0.991778	0.00449047	0.0136722	347.387	1.55668	7.78E-06	2.06E-05	GO:0003743	K03236	Eukaryotic translation initiation factor 1A, Y-chromosomal [Porphyridium purpureum]	XM_014659909.2	Eukaryotic translation initiation factor 1A OS=Triticum aestivum
X1_03507	114.254	-1.8082	1.03E-06	7.24E-06	114.254	-0.872002	0.0159454	0.027086	GO:0016021;GO:0015078;GO:0046961;GO:0033179;GO:0005774	K02155	ATPvL1m [Scenedesmus sp. NREL 46B-D3]	XM_011401495.1	V-type proton ATPase 16 kDa proteolipid subunit OS=Avena sativa
X1_03508	281.836	-2.80721	9.48E-18	3.43E-16	281.836	-2.09316	7.92E-11	3.22E-10	GO:0005774;GO:0033179;GO:0046961;GO:0016021;GO:0015078	K02155	ATPvL1m [Scenedesmus sp. NREL 46B-D3]	XM_011401495.1	V-type proton ATPase 16 kDa proteolipid subunit OS=Avena sativa
X1_03519	41.4345	8.0497	6.25E-08	5.57E-07	41.4345	8.67031	5.36E-09	1.89E-08	GO:0003723	K17583	hypothetical protein JG688_00005441 [Phytophthora aleatoria]	NA	Pentatricopeptide repeat-containing protein At3g13150 OS=Arabidopsis thaliana
X1_03523	99.7705	1.47918	1.81E-05	9.88E-05	99.7705	1.35534	8.24E-05	0.000195355	GO:0003723	K17583	Hypothetical protein PINS_009614 [Pythium insidiosum]	NA	Pentatricopeptide repeat-containing protein At3g13150 OS=Arabidopsis thaliana
X1_03526	10.9598	2.54074	2.01E-05	0.00010844	10.9598	3.09302	1.06E-07	3.35E-07	GO:0003723	K17583	hypothetical protein CAOG_07380 [Capsaspora owczarzaki ATCC 30864]	NA	NA
X1_03537	165.253	0.46164	0.0379845	0.0851095	165.253	1.24471	1.17E-08	4.00E-08	GO:0003723	K17583	suppressor of glycerol defect protein 1-like [Quercus suber]	NA	Pectinesterase inhibitor 10 OS=Arabidopsis thaliana
X1_03539	15.2519	2.44708	0.0227659	0.0554146	15.2519	5.69573	3.51E-08	1.16E-07	GO:0016021	NA	hypothetical protein E3N88_18023 [Mikania micrantha]	NA	NA
X1_03540	31.5168	0.184803	0.692203	0.798068	31.5168	2.09199	2.66E-06	7.39E-06	GO:0016021	K14306	hypothetical protein E3N88_34844 [Mikania micrantha]	NA	NA
X1_03541	25.1242	-1.45845	0.000221927	0.000951498	25.1242	1.13072	0.00029194	0.00064744	GO:0016021	K14306	hypothetical protein E3N88_34844 [Mikania micrantha]	NA	NA
X1_03542	867.164	1.22651	3.02E-32	3.13E-30	867.164	1.57631	5.05E-53	1.68E-51	GO:0006146;GO:0000034	K21053;K01488;K14306	adenine deaminase-like [Quercus suber]	NA	NA
X1_03547	3.53296	2.89848	0.0199989	0.049679	3.53296	4.10553	0.000681307	0.00143852	GO:0006146;GO:0000034	K21053;K01488	adenine deaminase-like [Quercus suber]	NA	NA
X1_03548	53.7691	0.972677	0.00222392	0.00741418	53.7691	1.49773	1.55E-06	4.41E-06	GO:0006146;GO:0000034;GO:0016021	K21053;K01488	adenine deaminase-like [Quercus suber]	NA	NA
X1_03549	353.973	1.858	1.77E-35	2.19E-33	353.973	2.55957	1.17E-67	6.08E-66	GO:0006146;GO:0000034	K21053;K01488	adenine deaminase-like [Quercus suber]	NA	NA
X1_03550	112.638	4.63705	2.75E-07	2.17E-06	112.638	6.0338	2.07E-11	8.79E-11	GO:0006146;GO:0000034;GO:0016021	K21053;K01488	adenine deaminase-like [Quercus suber]	NA	NA
X1_03551	47.0759	2.11205	2.04E-07	1.65E-06	47.0759	3.44959	3.60E-18	2.54E-17	GO:0006146;GO:0000034	K21053;K01488	adenine deaminase-like [Quercus suber]	NA	NA
X1_03555	105.156	1.03791	2.79E-09	3.16E-08	105.156	1.71353	2.12E-24	2.25E-23	GO:0000034;GO:0006146;GO:0016021	K21053;K01488	adenine deaminase-like [Quercus suber]	NA	NA
X1_03558	19.1774	0.520607	0.307487	0.448803	19.1774	1.66672	0.000699899	0.00147563	GO:0016491;GO:0051287;GO:0050661	K00521	hypothetical protein CEUSTIGMA_g11103.t1 [Chlamydomonas eustigma]	NA	Early nodulin-like protein 2 OS=Arabidopsis thaliana
X1_03566	13.7508	1.84782	0.000340914	0.00140037	13.7508	2.79671	1.72E-08	5.82E-08	GO:0003755;GO:0016021;GO:0016491;GO:0046872	K00521	hypothetical protein FH972_021310 [Carpinus fangiana]	NA	NA
X1_03568	166.803	0.88717	5.13E-12	9.09E-11	166.803	1.42646	7.94E-31	1.18E-29	GO:0051287;GO:0016491;GO:0050661	K18121	hypothetical protein CEUSTIGMA_g11103.t1 [Chlamydomonas eustigma]	NA	Probable ferric reduction oxidase 1 OS=Arabidopsis thaliana
X1_03570	52.4731	1.19095	3.29E-05	0.000169679	52.4731	0.336569	0.247568	0.316771	GO:0050661;GO:0051287;GO:0016491	K18121	hypothetical protein HYH02_011019 [Chlamydomonas schloesseri]	NA	Glyoxylate/succinic semialdehyde reductase 2, chloroplastic OS=Arabidopsis thaliana
X1_03572	408.353	0.961085	2.74E-27	2.19E-25	408.353	1.59962	1.24E-77	8.52E-76	GO:0050661;GO:0051287;GO:0016491	K00521	hypothetical protein CEUSTIGMA_g11103.t1 [Chlamydomonas eustigma]	NA	Glyoxylate/succinic semialdehyde reductase 2, chloroplastic OS=Arabidopsis thaliana
X1_03574	38.4187	0.235571	0.632378	0.750495	38.4187	1.73759	0.000288361	0.000640052	GO:0005975;GO:0005524	K12608	hypothetical protein PC116_g29964, partial [Phytophthora cactorum]	NA	ABC transporter I family member 19 OS=Arabidopsis thaliana
X1_03580	7.87726	2.33563	0.11829	0.215021	7.87726	5.0863	0.000469517	0.00101389	GO:0080167;GO:0005524	K12608	hypothetical protein CHLNCDRAFT_139944 [Chlorella variabilis]	NA	ABC transporter I family member 19 OS=Arabidopsis thaliana
X1_03584	27.928	1.74158	0.0335834	0.0769449	27.928	3.18922	8.32E-05	0.000197236	GO:0005524;GO:0005975	K12608	hypothetical protein PC116_g29964, partial [Phytophthora cactorum]	NA	ABC transporter I family member 19 OS=Arabidopsis thaliana
X1_03586	13.0019	6.75342	1.41E-07	1.18E-06	13.0019	7.40475	6.82E-09	2.38E-08	GO:0005524;GO:0005975	K12608	hypothetical protein PC116_g29964, partial [Phytophthora cactorum]	NA	ABC transporter I family member 19 OS=Arabidopsis thaliana
X1_03587	5.41787	3.37212	0.120402	0.218071	5.41787	6.26912	0.00303059	0.00581538	GO:0005975;GO:0005524	K12608	hypothetical protein PC116_g29964, partial [Phytophthora cactorum]	NA	ABC transporter I family member 19 OS=Arabidopsis thaliana
X1_03594	154.843	1.00737	5.25E-06	3.21E-05	154.843	1.66758	1.89E-14	1.00E-13	GO:0005975;GO:0005524	K12608	hypothetical protein PC116_g29964, partial [Phytophthora cactorum]	NA	ABC transporter I family member 19 OS=Arabidopsis thaliana
X1_03599	273.441	-0.0494755	0.736735	0.831709	273.441	-10.5539	1.22E-24	1.32E-23	GO:0016021	K20367	hypothetical protein KFL_001980280 [Klebsormidium nitens]	XM_014037867.1	GATA transcription factor 12 OS=Arabidopsis thaliana
X1_03600	28.5671	-7.10684	1.09E-05	6.25E-05	28.5671	-7.46153	3.88E-06	1.06E-05	GO:0006355;GO:0043565;GO:0008270	K07941;K22184;K09184;K00020	PREDICTED: GATA zinc finger domain-containing protein 5-like isoform X1 [Fragaria vesca subsp. vesca]	NA	GATA transcription factor 20 OS=Arabidopsis thaliana
X1_03606	9.1986	1.44871	0.0283498	0.0667558	9.1986	2.42671	0.0001287	0.000298062	NA	NA	SAGA-associated factor 73-like [Quercus suber]	NA	SCA7 domain-containing protein SELMODRAFT_439258 OS=Selaginella moellendorffii
X1_03609	243.224	0.900229	6.79E-13	1.37E-11	243.224	1.91633	3.24E-57	1.23E-55	GO:0019628;GO:0006144;GO:0005777;GO:0004846	K00365	uricase-like [Quercus suber]	NA	Uricase-2 OS=Phaseolus vulgaris
X1_03610	5.04518	0.709161	0.534477	0.66805	5.04518	3.38208	0.00139866	0.00282736	GO:0004846;GO:0019628;GO:0006144;GO:0005777	K00365	uricase-like [Quercus suber]	NA	Uricase-2 OS=Phaseolus vulgaris
X1_03613	386.761	0.944882	3.13E-17	1.07E-15	386.761	1.66356	1.81E-52	5.89E-51	GO:0004846;GO:0006144;GO:0019628;GO:0005777	K00365	uricase-like [Quercus suber]	NA	Uricase-2 OS=Phaseolus vulgaris
X1_03614	823.972	0.921367	1.59E-24	1.05E-22	823.972	1.69294	9.91E-82	7.58E-80	GO:0016021	K00365	uncharacterized protein LOC112008072 [Quercus suber]	NA	Uricase-2 OS=Phaseolus vulgaris
X1_03615	316.536	0.903243	3.76E-09	4.15E-08	316.536	1.8737	8.10E-36	1.50E-34	GO:0016021	K00365	hypothetical protein PC116_g30929, partial [Phytophthora cactorum]	NA	Uricase-2 OS=Phaseolus vulgaris
X1_03616	89.6119	0.843157	0.000440446	0.00175735	89.6119	1.43097	1.14E-09	4.24E-09	GO:0005777;GO:0004846;GO:0006144;GO:0019628	K00365	uricase-like [Quercus suber]	NA	Uricase-2 OS=Phaseolus vulgaris
X1_03625	20.3811	2.06242	5.05E-05	0.000250448	20.3811	2.92903	3.36E-09	1.21E-08	NA	NA	olpB [Symbiodinium natans]	NA	NA
X1_03627	111.565	-1.9548	1.75E-17	6.14E-16	111.565	-0.615652	0.00337046	0.00642392	GO:0016671	K08059	hypothetical protein CHLNCDRAFT_52055 [Chlorella variabilis]	NA	Gamma-interferon-responsive lysosomal thiol protein OS=Arabidopsis thaliana
X1_03629	297.882	-0.333878	0.166766	0.281877	297.882	-1.15844	1.88E-06	5.31E-06	GO:0055085;GO:0016021	K09478;K14306	hypothetical protein Csa_011619, partial [Cucumis sativus]	NA	Protein TIC 214 OS=Cucumis sativus
X1_03634	4241.3	-1.01325	9.97E-25	6.74E-23	4241.3	-1.98157	1.15E-88	1.03E-86	GO:0003995;GO:0050660	K09478	hypothetical protein FH972_021710 [Carpinus fangiana]	NA	Isovaleryl-CoA dehydrogenase, mitochondrial OS=Oryza sativa subsp. japonica
X1_03635	372.27	-1.06339	2.20E-12	4.11E-11	372.27	-1.61541	3.52E-26	4.10E-25	GO:0055085;GO:0016021	K09478;K14306	Short/branched chain specific acyl-CoA dehydrogenase [Phytophthora idaei]	NA	Protein TIC 214 OS=Cucumis sativus
X1_03636	645.685	-1.11587	9.72E-16	2.83E-14	645.685	-2.00313	9.67E-46	2.57E-44	GO:0003995;GO:0050660	K09478;K11538	hypothetical protein FH972_021710 [Carpinus fangiana]	NA	Isovaleryl-CoA dehydrogenase, mitochondrial OS=Oryza sativa subsp. japonica
X1_03639	9.20552	5.50612	0.00205875	0.00693151	9.20552	6.57166	0.000215214	0.000485391	GO:0055085;GO:0016021	K14306	hypothetical protein Csa_011619, partial [Cucumis sativus]	NA	Protein TIC 214 OS=Cucumis sativus
X1_03645	148.526	-1.32556	2.34E-08	2.25E-07	148.526	-2.47299	3.15E-23	3.13E-22	GO:0003723;GO:0006865;GO:0005524;GO:0003743;GO:0006400;GO:0022857;GO:0016021;GO:0016879	K19564	hypothetical protein B456_012G123900 [Gossypium raimondii]	NA	Peptidyl-prolyl cis-trans isomerase CYP95 OS=Arabidopsis thaliana
X1_03646	63.4666	2.03884	6.92E-06	4.13E-05	63.4666	3.07092	7.43E-12	3.26E-11	GO:0003995;GO:0050660	K09478;K00253	short-chain specific acyl-CoA dehydrogenase, partial [Aurantiochytrium limacinum]	NA	Isovaleryl-CoA dehydrogenase, mitochondrial OS=Oryza sativa subsp. japonica
X1_03647	34.9847	1.58153	0.000240924	0.00102386	34.9847	1.8528	1.36E-05	3.50E-05	NA	K14306	hypothetical protein Csa_011619, partial [Cucumis sativus]	NA	Protein TIC 214 OS=Cucumis sativus
X1_03650	440.261	-0.49147	2.26E-06	1.48E-05	440.261	-1.01644	3.55E-22	3.30E-21	GO:0006400;GO:0003743;GO:0016021;GO:0022857;GO:0003723;GO:0006865	K19564	PREDICTED: amino-acid permease BAT1-like [Lupinus angustifolius]	NA	Peptidyl-prolyl cis-trans isomerase CYP95 OS=Arabidopsis thaliana
X1_03651	195.944	-0.407129	0.0247954	0.0595617	195.944	-1.40779	3.99E-14	2.07E-13	GO:0055085;GO:0016021	K09478;K14306	hypothetical protein Csa_011619, partial [Cucumis sativus]	NA	Protein TIC 214 OS=Cucumis sativus
X1_03652	17.4115	2.64528	3.48E-05	0.000178031	17.4115	3.5517	1.49E-08	5.07E-08	GO:0005524;GO:0004806;GO:0004825;GO:0006431;GO:0016042	K01874	probable methionine--tRNA ligase, mitochondrial [Quercus suber]	NA	Methionine--tRNA ligase, chloroplastic/mitochondrial OS=Arabidopsis thaliana
X1_03659	77.2105	-0.385418	0.0532309	0.112456	77.2105	-1.63031	2.57E-14	1.36E-13	GO:0016021;GO:0008375	K12733	unnamed protein product [Arabis nemorensis]	XM_012354337.1	Peptidyl-prolyl cis-trans isomerase CYP18-2 OS=Arabidopsis thaliana
X1_03666	89.4633	-0.666711	0.00156926	0.00544847	89.4633	-1.64083	8.49E-14	4.31E-13	GO:0006457;GO:0000413;GO:0005634;GO:0003755	K12733	Peptidyl-prolyl cis-trans isomerase-like 1, partial [Capsicum baccatum]	XM_012354337.1	Peptidyl-prolyl cis-trans isomerase CYP18-2 OS=Arabidopsis thaliana
X1_03669	43.3952	1.11556	0.0224572	0.0547796	43.3952	2.18385	5.56E-06	1.50E-05	GO:0016021;GO:0006431;GO:0005524;GO:0004825;GO:0016042;GO:0008324;GO:0004806	K01874;K07300	hypothetical protein FH972_022169 [Carpinus fangiana]	XM_012354337.1	Peptidyl-prolyl cis-trans isomerase CYP18-2 OS=Arabidopsis thaliana
X1_03685	27.4974	6.91901	8.24E-06	4.85E-05	27.4974	8.71788	1.71E-08	5.78E-08	GO:0055129;GO:0004350;GO:0050661	K00147;K12657	hypothetical protein FH972_023124 [Carpinus fangiana]	NA	Delta-1-pyrroline-5-carboxylate synthase 1 OS=Oryza sativa subsp. japonica
X1_03689	121.172	2.36507	1.20E-06	8.35E-06	121.172	3.14949	8.50E-11	3.45E-10	GO:0055129;GO:0004350;GO:0050661	K00147;K12657	hypothetical protein FH972_023124 [Carpinus fangiana]	NA	Delta-1-pyrroline-5-carboxylate synthase 1 OS=Oryza sativa subsp. japonica
X1_03697	119.327	0.613679	0.0776527	0.153222	119.327	1.59091	3.66E-06	1.00E-05	GO:0004590;GO:0006207;GO:0005576;GO:0016491;GO:0006811;GO:0005507	K14325	olpB [Symbiodinium natans]	NA	NA
X1_03706	17.5219	2.81772	0.000229124	0.000978748	17.5219	3.89233	2.21E-07	6.80E-07	NA	NA	olpB [Symbiodinium natans]	NA	NA
X1_03709	35.1796	1.41927	0.0446913	0.0973154	35.1796	3.17142	5.15E-06	1.39E-05	GO:0005507;GO:0006207;GO:0006811;GO:0005576;GO:0004590;GO:0016491	K14325	uncharacterized protein YJR098C-like [Quercus suber]	NA	NA
X1_03710	179.773	0.761299	3.68E-10	4.83E-09	179.773	1.14479	1.54E-22	1.46E-21	GO:0005507;GO:0006207;GO:0005576;GO:0004590;GO:0016491;GO:0006811	K14325	olpB [Symbiodinium natans]	NA	NA
X1_03722	46.091	0.89752	0.00514705	0.0154015	46.091	1.54845	7.23E-07	2.13E-06	GO:0006207;GO:0006811;GO:0005507;GO:0016491;GO:0004590;GO:0005576	NA	olpB [Symbiodinium natans]	NA	NA
X1_03725	135.49	1.52782	2.82E-05	0.000147258	135.49	3.18063	9.66E-19	7.11E-18	NA	K02880	60S ribosomal protein L17 [Selaginella moellendorffii]	NA	60S ribosomal protein L17 OS=Zea mays
X1_03740	69.4812	4.64883	6.72E-09	7.12E-08	69.4812	5.48013	7.27E-12	3.19E-11	GO:0015934;GO:0006412;GO:0003735	K02880	hypothetical protein Ahy_B03g066583 isoform B [Arachis hypogaea]	NA	60S ribosomal protein L17 OS=Zea mays
X1_03744	10.3629	19.5008	3.49E-06	2.21E-05	10.3629	19.9448	2.06E-06	5.80E-06	NA	K02880	60S ribosomal protein L17 [Selaginella moellendorffii]	NA	60S ribosomal protein L17 OS=Zea mays
X1_03761	158.465	1.15293	8.65E-06	5.06E-05	158.465	1.45761	1.48E-08	5.02E-08	GO:0015934;GO:0006412;GO:0003735	K02880	hypothetical protein Ahy_B03g066583 isoform B [Arachis hypogaea]	NA	60S ribosomal protein L17 OS=Zea mays
X1_03769	586.615	-1.9926	4.23E-44	7.56E-42	586.615	-13.0668	6.32E-37	1.22E-35	GO:0004252;GO:0016021	K17987;K14306	hypothetical protein SEVIR_8G218560v2 [Setaria viridis]	NA	Protein argonaute 3 OS=Arabidopsis thaliana
X1_03770	57.1637	-3.41587	9.16E-32	9.24E-30	57.1637	-10.165	2.29E-22	2.16E-21	GO:0004252	K17987;K14306	flocculation protein FLO11-like [Chenopodium quinoa]	NA	Protein argonaute 3 OS=Arabidopsis thaliana
X1_03777	320.966	-1.01956	6.50E-06	3.90E-05	320.966	-0.711015	0.00152522	0.00306673	NA	NA	hypothetical protein HYH02_009309 [Chlamydomonas schloesseri]	NA	NA
X1_03778	82.0283	0.641316	0.011148	0.0300491	82.0283	1.52161	5.63E-10	2.14E-09	NA	NA	uncharacterized protein LOC112022008 [Quercus suber]	NA	NA
X1_03783	443.888	0.0424639	0.763744	0.851602	443.888	1.18035	1.17E-17	7.95E-17	NA	NA	uncharacterized protein LOC112022008 [Quercus suber]	NA	NA
X1_03788	22.8042	-1.29492	0.000179053	0.000784715	22.8042	-2.42691	2.30E-10	9.04E-10	GO:0008080	NA	predicted protein [Chlamydomonas reinhardtii]	NA	NA
X1_03789	15.0507	4.73653	0.00256398	0.00839734	15.0507	6.35484	4.70E-05	0.000114746	NA	NA	uncharacterized protein LOC112022008 [Quercus suber]	NA	NA
X1_03790	110.004	0.915532	0.0193733	0.0483267	110.004	2.09431	6.40E-08	2.06E-07	NA	NA	hypothetical protein HYH02_009274 [Chlamydomonas schloesseri]	NA	NA
X1_03793	31.6347	4.08847	0.00279752	0.00905376	31.6347	5.43393	6.77E-05	0.000162155	NA	NA	hypothetical protein HYH02_009274 [Chlamydomonas schloesseri]	NA	NA
X1_03795	27.3121	1.25227	0.425524	0.568855	27.3121	4.61871	0.00297188	0.00571079	GO:0000105;GO:0016021;GO:0055085;GO:0004401	K04486;K17987	histidinol-phosphatase [Capsaspora owczarzaki ATCC 30864]	NA	Chromo domain-containing protein LHP1 OS=Arabidopsis thaliana
X1_03796	59.8055	1.19737	0.0259091	0.0618042	59.8055	3.13198	2.84E-09	1.03E-08	NA	K03128;K01309;K12824;K17987	hypothetical protein MNEG_15261 [Monoraphidium neglectum]	NA	Chromo domain-containing protein LHP1 OS=Arabidopsis thaliana
X1_03797	30.2439	2.17328	0.000360853	0.00147306	30.2439	2.67036	1.01E-05	2.64E-05	GO:0000105;GO:0004401	K04486;K01309;K11275	histidinol-phosphatase [Capsaspora owczarzaki ATCC 30864]	NA	Chromo domain-containing protein LHP1 OS=Arabidopsis thaliana
X1_03798	155.741	0.110718	0.428843	0.572168	155.741	-1.14478	1.32E-14	7.10E-14	GO:0055085;GO:0004401;GO:0016021;GO:0000105	K04486;K17987	histidinol-phosphatase [Capsaspora owczarzaki ATCC 30864]	NA	Chromo domain-containing protein LHP1 OS=Arabidopsis thaliana
X1_03800	61.9491	-8.75738	2.17E-11	3.49E-10	61.9491	-9.11207	3.27E-12	1.47E-11	GO:0000105;GO:0004401	K04486;K03128;K17987	histidinol-phosphatase [Capsaspora owczarzaki ATCC 30864]	NA	Chromo domain-containing protein LHP1 OS=Arabidopsis thaliana
X1_03801	35.613	-0.391355	0.705013	0.807781	35.613	-8.51479	4.08E-09	1.45E-08	GO:0000105;GO:0055085;GO:0016021;GO:0004401	K04486;K17987	histidinol-phosphatase [Capsaspora owczarzaki ATCC 30864]	NA	Chromo domain-containing protein LHP1 OS=Arabidopsis thaliana
X1_03809	466.863	-1.95454	1.49E-74	8.02E-72	466.863	-12.7489	1.56E-35	2.86E-34	GO:0004252	K13172;K03006	uncharacterized protein LOC112023989 [Quercus suber]	NA	Proline-rich receptor-like protein kinase PERK1 OS=Arabidopsis thaliana
X1_03810	311.809	0.518272	1.14E-06	7.91E-06	311.809	1.59756	2.06E-56	7.62E-55	GO:0003924;GO:0005525	K22140;K03006	dynamin GTPase mgm [Salix suchowensis]	NA	Dynamin-related protein 3A OS=Arabidopsis thaliana
X1_03811	2358.98	-0.626537	1.60E-10	2.24E-09	2358.98	-1.92917	1.73E-84	1.42E-82	NA	K03006	uncharacterized protein LOC112023989 [Quercus suber]	NA	Pectinesterase inhibitor 10 OS=Arabidopsis thaliana
X1_03813	243.168	-1.54622	3.12E-17	1.06E-15	243.168	-2.68707	1.23E-45	3.25E-44	NA	K03006	uncharacterized protein LOC112023989 [Quercus suber]	NA	Pectinesterase inhibitor 10 OS=Arabidopsis thaliana
X1_03816	498.32	0.358438	3.90E-05	0.00019766	498.32	1.18889	6.48E-46	1.73E-44	GO:0003924;GO:0005525	K22140;K17065	dynamin GTPase mgm [Salix suchowensis]	NA	Dynamin-related protein 3A OS=Arabidopsis thaliana
X1_03818	2474.3	-0.746933	3.23E-22	1.75E-20	2474.3	-1.50481	7.12E-84	5.76E-82	GO:0005525;GO:0003924	K22140;K17065	dynamin GTPase mgm [Salix suchowensis]	NA	Dynamin-related protein 3A OS=Arabidopsis thaliana
X1_03819	551.523	0.57143	8.26E-07	5.93E-06	551.523	1.34896	1.87E-32	3.00E-31	GO:0003924;GO:0005525	K22140;K03006	dynamin GTPase mgm [Salix suchowensis]	NA	Dynamin-related protein 3A OS=Arabidopsis thaliana
X1_03820	274.15	-0.0167285	0.881719	0.933421	274.15	1.139	3.51E-27	4.34E-26	GO:0005525;GO:0003924	K22140;K17065	dynamin GTPase mgm [Salix suchowensis]	NA	Dynamin-related protein 3A OS=Arabidopsis thaliana
X1_03826	134.468	0.606478	6.87E-05	0.000330328	134.468	1.2111	1.42E-16	8.90E-16	GO:0005634;GO:0005743;GO:0032981	K09008	NADH dehydrogenase [ubiquinone] 1 alpha subcomplex assembly factor 3-like [Cynara cardunculus var. scolymus]	NA	NA
X1_03835	10.2213	1.83239	0.00177424	0.00607396	10.2213	3.03507	5.47E-08	1.77E-07	GO:0005758;GO:0015031;GO:0046872;GO:0005743	NA	hypothetical protein SARC_04986 [Sphaeroforma arctica JP610]	NA	NA
X1_03842	124.97	0.574028	0.00496548	0.0149296	124.97	1.40838	1.34E-12	6.22E-12	NA	K09566	hypothetical protein Vafri_19272, partial [Volvox africanus]	NA	NA
X1_03843	34.0173	-8.09971	1.01E-06	7.13E-06	34.0173	-5.61459	0.000106498	0.000249359	NA	K11294;K03164	hypothetical protein FNF27_03024 [Cafeteria roenbergensis]	NA	Nucleolin 1 OS=Oryza sativa subsp. japonica
X1_03846	27.3358	8.14953	0.000432362	0.00172796	27.3358	7.6163	0.0010061	0.00207553	GO:0007165;GO:0016020	K11294;K14306	hypothetical protein FNF29_02044 [Cafeteria roenbergensis]	NA	Sister chromatid cohesion protein PDS5 homolog C OS=Arabidopsis thaliana
X1_03848	121.258	0.998376	0.00703068	0.0201817	121.258	2.68654	1.71E-13	8.49E-13	NA	K11294;K14306	olpB [Symbiodinium natans]	NA	NA
X1_03849	76.2679	0.344767	0.352281	0.495859	76.2679	-1.09677	0.00372146	0.00704905	GO:0055085;GO:0016021	K13172	hypothetical protein Vafri_19272, partial [Volvox africanus]	NA	NA
X1_03854	21.2997	3.7797	0.00704488	0.0202157	21.2997	6.02829	1.48E-05	3.81E-05	NA	K11294;K14306;K24224	hypothetical protein EMIHUDRAFT_460685, partial [Emiliania huxleyi CCMP1516]	NA	Sister chromatid cohesion protein PDS5 homolog C OS=Arabidopsis thaliana
X1_03856	282.779	0.128585	0.347594	0.491161	282.779	1.25375	1.51E-21	1.35E-20	NA	K11294;K14306	olpB [Symbiodinium natans]	NA	Sister chromatid cohesion protein PDS5 homolog C OS=Arabidopsis thaliana
X1_03862	274.149	0.472786	0.000480901	0.00189903	274.149	1.01669	1.48E-14	7.93E-14	GO:0016021	K11294;K24224;K19986;K13171	hypothetical protein FNF29_00096 [Cafeteria roenbergensis]	NA	NA
X1_03866	12.1784	1.15826	0.362417	0.506443	12.1784	3.9273	0.0015204	0.00305765	GO:0007165;GO:0016020	K11294;K14306	hypothetical protein EMIHUDRAFT_460685, partial [Emiliania huxleyi CCMP1516]	NA	Nucleolin 2 OS=Oryza sativa subsp. japonica
X1_03867	9.84687	2.47537	0.305294	0.446451	9.84687	6.80114	0.00384686	0.00726988	GO:0016021	K11294;K24224;K19986	hypothetical protein FNF29_00096 [Cafeteria roenbergensis]	NA	NA
X1_03868	22.949	4.58423	0.000548326	0.00213749	22.949	7.27875	2.90E-08	9.62E-08	NA	K24224	olpB [Symbiodinium natans]	NA	NA
X1_03874	176.569	-0.061171	0.870079	0.925718	176.569	1.06899	0.00392954	0.00741531	GO:0007165;GO:0016020	K11294;K14306	hypothetical protein FNF29_02044 [Cafeteria roenbergensis]	NA	NA
X1_03878	4.2111	1.83345	0.0336335	0.0770391	4.2111	3.11763	0.000133623	0.000308759	NA	K02184;K15174	hypothetical protein HYH02_013960 [Chlamydomonas schloesseri]	NA	Formin-like protein 14 OS=Arabidopsis thaliana
X1_03879	6.93088	0.822498	0.27005	0.407646	6.93088	2.13351	0.00252936	0.00491507	NA	K15174;K02184	hypothetical protein HYH02_003262 [Chlamydomonas schloesseri]	NA	Classical arabinogalactan protein 9 OS=Arabidopsis thaliana
X1_03880	212.063	0.553329	7.14E-05	0.000342266	212.063	2.2489	2.82E-67	1.45E-65	GO:0016021	K01309;K15174;K02184	hypothetical protein HYH02_003262 [Chlamydomonas schloesseri]	NA	Formin-like protein 14 OS=Arabidopsis thaliana
X1_03906	31.0241	1.0195	0.178779	0.297482	31.0241	2.59379	0.000524484	0.00112469	GO:0070290;GO:0008270	K13985;K18342	N-acyl-phosphatidylethanolamine-hydrolyzing phospholipase D-like [Quercus suber]	NA	OVARIAN TUMOR DOMAIN-containing deubiquitinating enzyme 5 OS=Arabidopsis thaliana
X1_03907	293.448	0.510185	0.0552363	0.115933	293.448	1.67802	1.94E-10	7.67E-10	GO:0070290;GO:0008270	K13985;K18342	hypothetical protein FH972_021968 [Carpinus fangiana]	NA	OVARIAN TUMOR DOMAIN-containing deubiquitinating enzyme 5 OS=Arabidopsis thaliana
X1_03908	316.754	1.26336	9.44E-15	2.43E-13	316.754	2.12631	3.89E-40	8.57E-39	GO:0008270;GO:0070290	K13985;K18342	predicted protein [Hordeum vulgare subsp. vulgare]	NA	OVARIAN TUMOR DOMAIN-containing deubiquitinating enzyme 5 OS=Arabidopsis thaliana
X1_03913	583.243	0.736115	4.80E-19	1.97E-17	583.243	1.29749	6.39E-59	2.55E-57	NA	K18342	OTU domain-containing protein 6B [Capsaspora owczarzaki ATCC 30864]	NA	OVARIAN TUMOR DOMAIN-containing deubiquitinating enzyme 5 OS=Arabidopsis thaliana
X1_03914	262.731	0.623895	0.00831037	0.0233422	262.731	1.1844	4.39E-07	1.31E-06	GO:0070290;GO:0008233;GO:0008270	K13985;K18342	OTU domain-containing protein 6B [Capsaspora owczarzaki ATCC 30864]	NA	OVARIAN TUMOR DOMAIN-containing deubiquitinating enzyme 5 OS=Arabidopsis thaliana
X1_03915	445.325	0.9821	5.75E-14	1.33E-12	445.325	2.1175	1.18E-61	5.08E-60	GO:0008270;GO:0070290	K13985	predicted protein [Hordeum vulgare subsp. vulgare]	NA	NA
X1_03918	44.5211	2.62431	0.00311257	0.00994641	44.5211	2.38646	0.00715909	0.012938	GO:0006508;GO:0046872	K01412;K14407;K17732	mitochondrial-processing peptidase subunit alpha-like [Quercus suber]	NA	Probable mitochondrial-processing peptidase subunit alpha-1, mitochondrial OS=Arabidopsis thaliana
X1_03936	52.8565	0.601326	0.086535	0.167009	52.8565	-1.01488	0.00511225	0.00946501	NA	K02950;K05573;K03046	hypothetical protein Mapa_017904 [Marchantia paleacea]	EU221508.1	NA
X1_03950	329.164	-1.47285	1.11E-23	6.89E-22	329.164	-3.16196	9.39E-88	8.24E-86	GO:0016491;GO:0009507;GO:0006633;GO:0051287;GO:0004316	K17742;K00059	hypothetical protein FH972_021554 [Carpinus fangiana]	NA	3-oxoacyl-[acyl-carrier-protein] reductase, chloroplastic OS=Arabidopsis thaliana
X1_03954	295.455	0.794758	2.85E-07	2.25E-06	295.455	1.15413	4.50E-14	2.33E-13	GO:0016491	K17742;K00059	probable NADP-dependent mannitol dehydrogenase [Quercus suber]	NA	3-oxoacyl-[acyl-carrier-protein] reductase, chloroplastic OS=Arabidopsis thaliana
X1_03958	593.532	-1.72485	1.25E-28	1.06E-26	593.532	-2.27357	5.09E-48	1.46E-46	GO:0016491;GO:0004316;GO:0009507;GO:0006633;GO:0051287	K17742;K08081;K00059	hypothetical protein FH972_021554 [Carpinus fangiana]	NA	3-oxoacyl-[acyl-carrier-protein] reductase, chloroplastic OS=Arabidopsis thaliana
X1_03959	2.74455	-0.296715	0.693436	0.799082	2.74455	-3.46252	0.00388309	0.00733386	NA	NA	MGAM2 [Symbiodinium natans]	NA	NA
X1_03980	27.6398	3.11743	4.84E-06	2.98E-05	27.6398	3.1905	2.68E-06	7.43E-06	NA	NA	olpB [Symbiodinium natans]	NA	NA
X1_03982	16.1077	4.17961	0.0309328	0.0718144	16.1077	8.29519	1.24E-05	3.22E-05	NA	NA	MUC19 [Symbiodinium sp. CCMP2592]	NA	NA
X1_03986	35.5976	2.55513	4.22E-08	3.87E-07	35.5976	2.11042	6.18E-06	1.65E-05	NA	NA	olpB [Symbiodinium natans]	NA	NA
X1_03987	61.1985	1.14824	3.89E-09	4.29E-08	61.1985	1.90323	6.45E-25	7.04E-24	NA	NA	olpB [Symbiodinium natans]	NA	NA
X1_03992	124.895	1.03219	0.00120754	0.0043233	124.895	1.24203	9.01E-05	0.000212586	NA	NA	mucin-5AC-like isoform X1 [Olea europaea var. sylvestris]	NA	NA
X1_03993	18.2399	3.07862	0.00141322	0.00496709	18.2399	3.46626	0.000306539	0.000677905	NA	NA	MUC19 [Symbiodinium sp. CCMP2592]	NA	NA
X1_03995	39.3572	1.05233	0.0369063	0.0831106	39.3572	2.9744	1.28E-09	4.74E-09	NA	NA	mucin-5AC-like isoform X1 [Olea europaea var. sylvestris]	NA	NA
X1_03996	37.3642	0.649418	0.358063	0.501855	37.3642	1.96759	0.00488031	0.00906486	NA	NA	mucin-5AC-like isoform X1 [Olea europaea var. sylvestris]	NA	NA
X1_04015	101.667	-1.33942	0.127462	0.228193	101.667	-10.1255	4.80E-14	2.48E-13	GO:0006406;GO:0005730;GO:0006397;GO:0016567;GO:0000347	K12879	predicted protein [Micromonas commoda]	NA	DEAD-box ATP-dependent RNA helicase 42 OS=Oryza sativa subsp. japonica
X1_04027	13.8011	0.709491	0.862145	0.920425	13.8011	-21.4747	3.37E-07	1.02E-06	GO:0000347;GO:0006406;GO:0006397	K12879	hypothetical protein CBR_g39719 [Chara braunii]	NA	DEAD-box ATP-dependent RNA helicase 42 OS=Oryza sativa subsp. japonica
X1_04040	46.9436	1.28363	0.000407452	0.00163941	46.9436	2.10455	3.28E-09	1.18E-08	GO:0000289;GO:0006397;GO:0003723;GO:0004672;GO:0005524;GO:0031251	K12572	PAN2-PAN3 deadenylation complex subunit pan3-like isoform X4 [Physcomitrium patens]	NA	NA
X1_04043	44.8361	1.19914	0.00567662	0.0167731	44.8361	1.86446	1.30E-05	3.36E-05	GO:0031251;GO:0005524;GO:0003723;GO:0000289;GO:0006397;GO:0004672;GO:0046872	K12572	PAN2-PAN3 deadenylation complex subunit pan3-like [Rhodamnia argentea]	NA	NA
X1_04054	525.405	-0.584368	3.37E-10	4.45E-09	525.405	-1.22933	6.32E-39	1.32E-37	GO:0016614;GO:0050660	K22464;K13171	dehydrogenase mpl7-like [Quercus suber]	NA	(R)-mandelonitrile lyase 2 OS=Prunus dulcis
X1_04055	93.6977	-0.297161	0.0972375	0.183681	93.6977	-1.21868	5.45E-11	2.25E-10	GO:0008812;GO:0050660;GO:0016614	K22464;K13171	dehydrogenase mpl7-like [Quercus suber]	NA	(R)-mandelonitrile lyase 2 OS=Prunus dulcis
X1_04058	472.086	0.468604	0.000508364	0.00199561	472.086	1.30672	5.57E-23	5.44E-22	GO:0035435;GO:0005315;GO:0031305;GO:1990547	K15102	probable mitochondrial phosphate carrier protein [Quercus suber]	NA	Mitochondrial phosphate carrier protein 3, mitochondrial OS=Arabidopsis thaliana
X1_04063	1828.46	0.252519	0.00097403	0.0035727	1828.46	1.33735	1.01E-70	5.83E-69	GO:0006542;GO:0016787;GO:0005509;GO:0051301;GO:0004356;GO:0005524	K13525	cell division cycle protein 48 [Emiliania huxleyi CCMP1516]	AK109969.1	Cell division control protein 48 homolog A OS=Arabidopsis thaliana
X1_04065	127.464	-0.57454	0.0195352	0.0486751	127.464	-1.1368	4.38E-06	1.19E-05	GO:0006412;GO:0003735;GO:0005840	K02877	hypothetical protein BT93_L4789 [Corymbia citriodora subsp. variegata]	NA	60S ribosomal protein L15-1 OS=Arabidopsis thaliana
X1_04074	19.8956	0.245812	0.580416	0.707837	19.8956	1.38779	0.000997677	0.00205923	GO:0016021;GO:0051377;GO:0016491;GO:0006506;GO:0005789	K05288	hypothetical protein Lal_00005778 [Lupinus albus]	NA	DeSI-like protein At4g17486 OS=Arabidopsis thaliana
X1_04079	42.0949	0.85098	0.33425	0.477453	42.0949	2.68693	0.00209813	0.00412578	GO:0016021;GO:0006506;GO:0051377;GO:0016491;GO:0005789	K05288	hypothetical protein Lal_00005778 [Lupinus albus]	NA	DeSI-like protein At4g17486 OS=Arabidopsis thaliana
X1_04080	32.7413	2.66332	0.00254398	0.00834146	32.7413	2.65063	0.00262742	0.0050928	NA	K12890	putative arrestin-related trafficking adapter C2D10.04 [Quercus suber]	NA	NA
X1_04123	157.209	-0.445205	0.018405	0.0462628	157.209	-2.55047	5.60E-35	9.95E-34	NA	NA	hypothetical protein FH972_024534 [Carpinus fangiana]	NA	NA
X1_04124	1520.78	0.0529445	0.617682	0.738592	1520.78	-1.85558	1.76E-65	8.60E-64	NA	NA	hypothetical protein FH972_024534 [Carpinus fangiana]	NA	NA
X1_04133	56.0607	1.14818	0.109089	0.201499	56.0607	2.55239	0.000332974	0.000733072	GO:0022625;GO:0003735;GO:0003723;GO:0006412	K02885	unnamed protein product [Chondrus crispus]	XM_002951896.1	60S ribosomal protein L19-1 OS=Arabidopsis thaliana
X1_04134	51.0764	1.06479	9.28E-06	5.40E-05	51.0764	1.60516	3.67E-12	1.65E-11	GO:0006412;GO:0003735;GO:0003723;GO:0022625	K02885	RPL19B [Scenedesmus sp. PABB004]	MT583892.1	60S ribosomal protein L19-3 OS=Arabidopsis thaliana
X1_04138	305.915	0.585606	0.107604	0.19925	305.915	2.02665	2.14E-08	7.17E-08	GO:0022625;GO:0003723;GO:0006412;GO:0003735	K02885	unnamed protein product [Chondrus crispus]	XM_002951896.1	60S ribosomal protein L19-1 OS=Arabidopsis thaliana
X1_04141	23.2533	2.58582	0.0013998	0.004926	23.2533	4.08467	3.14E-07	9.52E-07	GO:0022625;GO:0006412;GO:0003723;GO:0003735	K02885	unnamed protein product [Chondrus crispus]	XM_002951896.1	60S ribosomal protein L19-1 OS=Arabidopsis thaliana
X1_04156	755.635	1.07751	7.51E-77	4.11E-74	755.635	0.95209	8.75E-62	3.79E-60	GO:0005886;GO:0016021;GO:0005769;GO:0015095	K22733	uncharacterized protein LOC112005773 [Quercus suber]	NA	Probable magnesium transporter NIPA7 OS=Arabidopsis thaliana
X1_04163	32.3878	0.58892	0.0846985	0.164261	32.3878	1.03545	0.00184315	0.00365783	GO:0005840;GO:0006412;GO:0003735	K02938	predicted protein [Hordeum vulgare subsp. vulgare]	NA	60S ribosomal protein L8 OS=Solanum lycopersicum
X1_04175	79.6691	1.22554	1.05E-05	6.05E-05	79.6691	1.76924	9.54E-11	3.86E-10	GO:0006412;GO:0005840;GO:0003735	K02938	predicted protein [Hordeum vulgare subsp. vulgare]	NA	60S ribosomal protein L8 OS=Solanum lycopersicum
X1_04179	40.0377	0.67205	0.0145996	0.0379339	40.0377	1.41257	6.77E-08	2.17E-07	GO:0006412;GO:0005840;GO:0003735	K02938	predicted protein [Hordeum vulgare subsp. vulgare]	NA	60S ribosomal protein L8 OS=Solanum lycopersicum
X1_04182	74.6905	6.99525	1.54E-06	1.04E-05	74.6905	10.4937	4.33E-13	2.08E-12	GO:0006189;GO:0004639;GO:0005524	K01923;K13125	phosphoribosylaminoimidazole-succinocarboxamide synthase [Capsaspora owczarzaki ATCC 30864]	NA	Phosphoribosylaminoimidazole-succinocarboxamide synthase, chloroplastic (Fragment) OS=Vigna aconitifolia
X1_04183	77.6609	0.747477	0.00563621	0.0166757	77.6609	2.80615	2.24E-28	2.95E-27	GO:0016021;GO:0022857	K08150	inositol transporter 1 isoform X2 [Ipomoea triloba]	NA	Inositol transporter 1 OS=Arabidopsis thaliana
X1_04184	81.9506	2.61489	5.92E-16	1.77E-14	81.9506	3.09177	4.33E-22	4.00E-21	GO:0005975;GO:0009298;GO:0008270;GO:0004476	K01809	hypothetical protein AQUCO_04100015v1 [Aquilegia coerulea]	NA	Mannose-6-phosphate isomerase 2 OS=Arabidopsis thaliana
X1_04194	95.3893	1.00263	3.53E-10	4.65E-09	95.3893	0.932724	3.04E-09	1.09E-08	GO:0004252	K13171	flocculation protein FLO11-like [Spinacia oleracea]	NA	Proline-rich receptor-like protein kinase PERK10 OS=Arabidopsis thaliana
X1_04197	83.4697	0.993575	0.000123946	0.000561627	83.4697	1.40322	3.51E-08	1.16E-07	GO:0005789;GO:0016021	K20222;K14306;K17987;K06816	predicted protein [Micromonas commoda]	NA	Vesicle-associated protein 2-2 OS=Arabidopsis thaliana
X1_04201	400.013	0.882727	3.82E-23	2.28E-21	400.013	1.52732	4.68E-71	2.73E-69	GO:0004252;GO:0005044;GO:0009755;GO:0016020;GO:0016021;GO:0005886	K02184;K12183;K23612	hypothetical protein Vafri_8868 [Volvox africanus]	NA	Formin-like protein 5 OS=Oryza sativa subsp. japonica
X1_04231	137.019	0.270336	0.314531	0.456544	137.019	1.55575	3.18E-09	1.14E-08	NA	K12900;K13171	hypothetical protein E3N88_18023 [Mikania micrantha]	NA	Proline-rich receptor-like protein kinase PERK5 OS=Arabidopsis thaliana
X1_04235	116.47	-0.0144872	0.956667	0.98341	116.47	1.24357	1.53E-06	4.34E-06	NA	K12900;K13171	hypothetical protein E3N88_18023 [Mikania micrantha]	NA	Proline-rich receptor-like protein kinase PERK5 OS=Arabidopsis thaliana
X1_04243	58.0801	0.174115	0.602528	0.726117	58.0801	2.81682	4.20E-20	3.41E-19	NA	K12900;K13171	hypothetical protein E3N88_18023 [Mikania micrantha]	NA	Proline-rich receptor-like protein kinase PERK5 OS=Arabidopsis thaliana
X1_04244	67.4264	0.22427	0.505909	0.642989	67.4264	1.62994	5.81E-07	1.72E-06	NA	K12900;K13171	hypothetical protein JG688_00012197 [Phytophthora aleatoria]	NA	Proline-rich receptor-like protein kinase PERK5 OS=Arabidopsis thaliana
X1_04248	44.5365	1.50033	0.00221318	0.00738541	44.5365	2.30537	1.93E-06	5.43E-06	NA	K09566	hypothetical protein Vafri_8920, partial [Volvox africanus]	NA	NA
X1_04258	35.5853	2.17806	0.0878157	0.169043	35.5853	4.00883	0.00159326	0.00319425	GO:0004386	K11701;K14326	hypothetical protein L915_04335 [Phytophthora parasitica]	NA	Regulator of nonsense transcripts 1 homolog OS=Arabidopsis thaliana
X1_04259	13.607	0.771253	0.727349	0.824908	13.607	-6.80318	0.00515356	0.009534	GO:0004386	K13172;K11701	hypothetical protein L915_04335 [Phytophthora parasitica]	NA	Regulator of nonsense transcripts 1 homolog OS=Arabidopsis thaliana
X1_04271	11.8977	0.520201	0.377638	0.521948	11.8977	1.77131	0.00158682	0.00318253	GO:0032482;GO:0009507;GO:0005525;GO:0003924	K07877	hypothetical protein BT93_L4804 [Corymbia citriodora subsp. variegata]	NA	GTP-binding protein YPTC4 OS=Chlamydomonas reinhardtii
X1_04301	3.54157	1.39746	0.107808	0.199534	3.54157	-4.25592	0.00118947	0.00242859	GO:0005525;GO:0032482;GO:0003924	K07877	hypothetical protein BT93_L4804 [Corymbia citriodora subsp. variegata]	NA	GTP-binding protein yptV4 OS=Volvox carteri
X1_04308	8.99283	1.11935	0.0227926	0.0554708	8.99283	1.34948	0.00458283	0.00854835	GO:0016021	NA	hypothetical protein Csa_011619, partial [Cucumis sativus]	NA	NA
X1_04311	458.049	0.657102	3.13E-13	6.61E-12	458.049	1.04028	2.32E-32	3.70E-31	NA	K13172;K10406	hypothetical protein CHLRE_05g244050v5 [Chlamydomonas reinhardtii]	NA	Formin-like protein 16 OS=Oryza sativa subsp. japonica
X1_04312	140.843	0.997013	0.000199175	0.000863249	140.843	1.18273	8.84E-06	2.33E-05	NA	K13172;K10406	hypothetical protein CHLRE_05g244050v5 [Chlamydomonas reinhardtii]	NA	Formin-like protein 16 OS=Oryza sativa subsp. japonica
X1_04314	524.534	0.629937	7.54E-11	1.11E-09	524.534	1.01559	9.48E-27	1.14E-25	NA	K13172;K10406;K10750	hypothetical protein HYH02_008899 [Chlamydomonas schloesseri]	NA	Extensin OS=Nicotiana tabacum
X1_04316	85.1563	0.925277	0.000564947	0.00219581	85.1563	1.86646	8.46E-13	3.99E-12	NA	K13172;K10406	hypothetical protein CHLRE_05g244050v5 [Chlamydomonas reinhardtii]	NA	Formin-like protein 16 OS=Oryza sativa subsp. japonica
X1_04320	105.318	1.04719	0.000971869	0.00356545	105.318	1.27279	5.44E-05	0.000131865	GO:0055085;GO:0016021	NA	hypothetical protein E3N88_18023 [Mikania micrantha]	XM_009042562.1	NA
X1_04325	40.624	1.8351	0.000267582	0.00112591	40.624	3.23937	5.07E-11	2.09E-10	GO:0006397	K13171	serine/arginine repetitive matrix protein 1-like [Chenopodium quinoa]	NA	NA
X1_04328	42.647	1.32796	2.53E-05	0.000133832	42.647	2.21234	4.04E-13	1.95E-12	GO:0055085;GO:0016021	NA	hypothetical protein Csa_011619, partial [Cucumis sativus]	NA	NA
X1_04333	12.6925	5.62493	1.82E-06	1.22E-05	12.6925	7.7545	2.20E-11	9.31E-11	GO:0006749;GO:0004364;GO:0005737;GO:0016491	K00799	glutathione S-transferase [Klebsormidium nitens]	NA	Glutathione S-transferase U28 OS=Arabidopsis thaliana
X1_04337	73.4396	2.53689	1.52E-13	3.32E-12	73.4396	2.54357	1.03E-13	5.19E-13	GO:0006749;GO:0005737;GO:0016491;GO:0004364	K00799	glutathione S-transferase [Klebsormidium nitens]	NA	Glutathione S-transferase U28 OS=Arabidopsis thaliana
X1_04338	231.098	0.148925	0.460379	0.60136	231.098	-1.16545	1.53E-08	5.21E-08	GO:0016491;GO:0005737;GO:0006749;GO:0004364	K00799	glutathione S-transferase U7-like [Quercus suber]	NA	Glutathione S-transferase U28 OS=Arabidopsis thaliana
X1_04339	178.088	-0.948218	3.86E-05	0.000196011	178.088	-1.15815	4.49E-07	1.34E-06	GO:0006749;GO:0004364;GO:0005737;GO:0016491	K00799	glutathione S-transferase [Klebsormidium nitens]	NA	Glutathione S-transferase U28 OS=Arabidopsis thaliana
X1_04345	145.237	1.17031	4.37E-13	9.02E-12	145.237	0.487651	0.00285107	0.00549351	GO:0016491;GO:0005737;GO:0006749;GO:0004364	K00799	glutathione S-transferase [Klebsormidium nitens]	NA	Glutathione S-transferase U28 OS=Arabidopsis thaliana
X1_04346	6.32738	4.25117	0.00274204	0.00889744	6.32738	6.64142	1.35E-06	3.86E-06	GO:0016491;GO:0005737;GO:0004364;GO:0006749	K00799	glutathione S-transferase [Klebsormidium nitens]	NA	Glutathione S-transferase U28 OS=Arabidopsis thaliana
X1_04347	17.0624	2.97321	0.00293803	0.00945434	17.0624	2.83358	0.00453681	0.008469	GO:0005737;GO:0006749;GO:0004364;GO:0016491	K00799	glutathione S-transferase [Klebsormidium nitens]	NA	Glutathione S-transferase U28 OS=Arabidopsis thaliana
X1_04348	451.718	-0.495198	0.00484915	0.014623	451.718	-1.29565	2.54E-13	1.25E-12	GO:0006412;GO:0009507;GO:0005840;GO:0003735	K02889	hypothetical protein SPRG_14840 [Saprolegnia parasitica CBS 223.65]	XM_011399153.1	60S ribosomal protein L21-2 OS=Arabidopsis thaliana
X1_04356	32.5635	1.40325	3.60E-05	0.000183711	32.5635	1.54102	4.12E-06	1.12E-05	GO:0016021;GO:0006694;GO:0003854;GO:0005789	K23558	hypothetical protein AXG93_2727s1290 [Marchantia polymorpha subsp. ruderalis]	NA	3beta-hydroxysteroid-dehydrogenase/decarboxylase isoform 1 OS=Arabidopsis thaliana
X1_04379	15.936	0.624293	0.205798	0.331894	15.936	1.35343	0.00443742	0.00829603	NA	NA	hypothetical protein BT93_L0093 [Corymbia citriodora subsp. variegata]	NA	NA
X1_04383	10.1224	3.06263	0.00634779	0.0184727	10.1224	4.53824	3.82E-05	9.41E-05	GO:0035091	NA	hypothetical protein BT93_L0093 [Corymbia citriodora subsp. variegata]	NA	NA
X1_04392	119.675	0.888809	0.000593573	0.0022972	119.675	1.69801	2.49E-11	1.05E-10	GO:0004177;GO:0043231;GO:0008270;GO:0016020;GO:0008237	K13721;K08776	aminopeptidase 2-like [Quercus suber]	NA	Aminopeptidase M1-D OS=Oryza sativa subsp. japonica
X1_04403	247.843	0.70251	0.00702287	0.0201638	247.843	1.08514	2.83E-05	7.07E-05	GO:0016747;GO:0006749	K07513	hypothetical protein FH972_021255 [Carpinus fangiana]	NA	3-ketoacyl-CoA thiolase 5, peroxisomal OS=Arabidopsis thaliana
X1_04406	49.2242	0.796638	0.0094979	0.026195	49.2242	1.69758	1.08E-08	3.70E-08	GO:0008237;GO:0008270;GO:0043231	K13721;K08776	alanine/arginine aminopeptidase-like [Quercus suber]	NA	Aminopeptidase M1-A OS=Oryza sativa subsp. japonica
X1_04407	52.6646	1.76536	0.0029334	0.0094406	52.6646	2.74367	3.13E-06	8.63E-06	NA	K13721;K08776	aminopeptidase 2-like [Quercus suber]	NA	Aminopeptidase M1-D OS=Oryza sativa subsp. japonica
X1_04409	55.3567	1.29818	3.10E-08	2.92E-07	55.3567	1.51614	4.11E-11	1.71E-10	NA	K13721;K08776	aminopeptidase 2-like [Quercus suber]	NA	Aminopeptidase M1-D OS=Oryza sativa subsp. japonica
X1_04413	224.242	-0.376064	0.229475	0.360583	224.242	-1.6484	1.96E-07	6.05E-07	NA	K13721;K07513;K08776	aminopeptidase 2-like [Quercus suber]	NA	3-ketoacyl-CoA thiolase 5, peroxisomal OS=Arabidopsis thaliana
X1_04420	247.913	1.11743	0.0011452	0.0041226	247.913	2.35306	5.52E-12	2.45E-11	NA	K13721;K07513	alanine/arginine aminopeptidase-like [Quercus suber]	NA	3-ketoacyl CoA thiolase 1, peroxisomal OS=Petunia hybrida
X1_04430	5.63911	1.49048	0.128659	0.229978	5.63911	3.18131	0.000648923	0.00137397	GO:0016020;GO:0008270;GO:0016021;GO:0004177;GO:0043231;GO:0008237	K08776	hypothetical protein Lal_00005061 [Lupinus albus]	NA	Aminopeptidase M1-D OS=Oryza sativa subsp. japonica
X1_04437	86.2235	2.6169	3.42E-05	0.000175501	86.2235	1.59093	0.0119423	0.0207584	GO:0005975	K13171	hypothetical protein PC116_g33040, partial [Phytophthora cactorum]	NA	NA
X1_04439	98.0578	1.75884	3.20E-07	2.50E-06	98.0578	1.25142	0.000282314	0.000627359	GO:0005975	K13171	hypothetical protein FH972_022344 [Carpinus fangiana]	NA	NA
X1_04442	5.44458	4.96038	0.00400862	0.0123842	5.44458	5.26156	0.00214614	0.00421596	GO:0005975	NA	hypothetical protein PC116_g33040, partial [Phytophthora cactorum]	NA	NA
X1_04448	569.476	1.96115	1.68E-97	1.45E-94	569.476	1.34355	3.51E-46	9.46E-45	GO:0005975	K13171	hypothetical protein PC116_g33040, partial [Phytophthora cactorum]	NA	NA
X1_04454	22.4432	1.30856	0.00171996	0.00590745	22.4432	1.23698	0.00280002	0.00540294	GO:0005975	K13171	hypothetical protein PC116_g33040, partial [Phytophthora cactorum]	NA	NA
X1_04458	8.75823	1.57888	0.085644	0.165714	8.75823	2.70818	0.00251175	0.00488346	GO:0016021;GO:0022857	K08141;K24193	hypothetical protein PC116_g31471 [Phytophthora cactorum]	NA	Calmodulin OS=Heterocapsa triquetra
X1_04464	332.117	-0.422508	3.12E-06	1.99E-05	332.117	-1.16417	1.62E-35	2.95E-34	GO:0022857;GO:0016021	K08141;K08139	predicted protein [Hordeum vulgare subsp. vulgare]	NA	Monosaccharide-sensing protein 3 OS=Arabidopsis thaliana
X1_04468	47.643	0.965606	0.000939406	0.00346157	47.643	1.41241	7.64E-07	2.24E-06	GO:0006525;GO:0000050;GO:0046872;GO:0004053	K01480	arginase [Capsaspora owczarzaki ATCC 30864]	NA	Arginase 1, mitochondrial OS=Oryza sativa subsp. indica
X1_04470	8.88779	1.62002	0.0517696	0.109918	8.88779	3.22465	5.85E-05	0.000141229	GO:0006525;GO:0046872;GO:0004053;GO:0000050	K01480	arginase [Capsaspora owczarzaki ATCC 30864]	NA	Arginase 1, mitochondrial OS=Oryza sativa subsp. indica
X1_04471	51.742	1.38797	1.26E-07	1.06E-06	51.742	1.58104	9.38E-10	3.51E-09	GO:0006525;GO:0004053;GO:0000050;GO:0046872	K01480	arginase [Capsaspora owczarzaki ATCC 30864]	NA	Arginase 1, mitochondrial OS=Oryza sativa subsp. indica
X1_04488	75.7632	3.02154	1.22E-22	6.89E-21	75.7632	2.71816	1.20E-18	8.79E-18	GO:0016021;GO:0004252	K01180;K01179	hypothetical protein VOLCADRAFT_104492 [Volvox carteri f. nagariensis]	HG994368.1	Early nodulin-20 OS=Medicago truncatula
X1_04492	105.855	1.71176	5.56E-17	1.85E-15	105.855	2.01649	1.21E-23	1.23E-22	NA	NA	hypothetical protein Lal_00048005, partial [Lupinus albus]	NA	NA
X1_04500	12.9003	1.76244	0.00222451	0.00741548	12.9003	1.99731	0.000430597	0.000934377	NA	NA	putative protein TPRXL [Panicum virgatum]	NA	NA
X1_04507	84.7214	0.564793	0.00143693	0.00503937	84.7214	1.11662	3.92E-11	1.63E-10	GO:0102483;GO:0008422;GO:0005576;GO:0005975	K05349	probable beta-glucosidase A [Quercus suber]	NA	Probable beta-D-xylosidase 5 OS=Arabidopsis thaliana
X1_04508	19.6035	0.215712	0.600891	0.724783	19.6035	1.71958	5.77E-06	1.55E-05	GO:0005576;GO:0005975;GO:0102483;GO:0008422	K05349	probable beta-glucosidase M [Quercus suber]	NA	Beta-D-xylosidase 4 OS=Arabidopsis thaliana
X1_04509	12.2256	0.154509	0.76041	0.849104	12.2256	2.22329	5.22E-07	1.55E-06	GO:0102483;GO:0008422;GO:0005975;GO:0005576	K05349	probable beta-glucosidase M [Quercus suber]	NA	Beta-D-xylosidase 1 OS=Arabidopsis thaliana
X1_04511	30.3319	1.02856	0.00234089	0.00775623	30.3319	1.86471	8.99E-09	3.11E-08	GO:0102483;GO:0005576;GO:0005975;GO:0008422	K05349	hypothetical protein FH972_023988 [Carpinus fangiana]	NA	Probable beta-D-xylosidase 5 OS=Arabidopsis thaliana
X1_04512	56.3494	0.967615	7.39E-06	4.38E-05	56.3494	1.25068	2.42E-09	8.76E-09	NA	K05349	probable beta-glucosidase A [Quercus suber]	NA	Probable beta-D-xylosidase 5 OS=Arabidopsis thaliana
X1_04513	98.0346	-0.046415	0.816914	0.889142	98.0346	1.00184	1.26E-07	3.94E-07	GO:0005891;GO:0034765;GO:0005509;GO:0005245	K21864;K04851;K04837;K04344	hypothetical protein FH972_022182 [Carpinus fangiana]	NA	NA
X1_04514	182.578	-0.131513	0.543784	0.676345	182.578	1.17673	2.21E-08	7.40E-08	GO:0005245;GO:0034765;GO:0005509;GO:0005886;GO:0005261;GO:0016021;GO:0005891	K21864;K04851;K04344;K04837	hypothetical protein GPECTOR_4g931 [Gonium pectorale]	NA	NA
X1_04528	198.592	1.01115	1.37E-10	1.93E-09	198.592	0.11725	0.464026	0.53668	GO:0015123;GO:0005886;GO:0016021	K07034	ammonia transport outward protein 2-like [Physcomitrium patens]	NA	NA
X1_04532	121.235	1.28499	4.40E-10	5.70E-09	121.235	0.601919	0.00376969	0.0071343	GO:0015936;GO:0005886;GO:0004420;GO:0016021;GO:0015123	K07034	ammonia transport outward protein 2-like [Physcomitrium patens]	NA	Leucine-rich repeat extensin-like protein 5 OS=Arabidopsis thaliana
X1_04535	9.05122	0.629345	0.276848	0.41539	9.05122	2.08149	0.000103011	0.000241588	GO:0005829;GO:0051083;GO:0006450;GO:0030544;GO:0043022	K09522	zuotin-like [Quercus suber]	NA	NA
X1_04537	35.8281	2.3417	0.0371683	0.0836025	35.8281	4.56091	4.35E-05	0.000106523	GO:0005829;GO:0030544;GO:0006450;GO:0043022;GO:0051083	K09522	zuotin [Capsaspora owczarzaki ATCC 30864]	NA	NA
X1_04541	159.907	1.89298	5.34E-14	1.24E-12	159.907	2.64925	1.81E-26	2.15E-25	GO:0051083;GO:0016021;GO:0043022;GO:0006450;GO:0030544	K09522	zuotin-like [Quercus suber]	NA	NA
X1_04543	23.0486	7.722	0.000231463	0.000987367	23.0486	8.13443	0.000104022	0.000243889	GO:0006450;GO:0051083;GO:0043022;GO:0030544;GO:0005829	K09522	zuotin [Capsaspora owczarzaki ATCC 30864]	NA	Chitin-binding lectin 1 OS=Solanum tuberosum
X1_04548	21.7729	2.78819	0.0185104	0.0465018	21.7729	-6.01921	0.00011426	0.000266499	GO:0005829;GO:0051083;GO:0030544;GO:0006450;GO:0043022	K09522;K14961	zuotin-like [Quercus suber]	NA	Proline-rich receptor-like protein kinase PERK2 OS=Arabidopsis thaliana
X1_04551	20.2106	1.09479	0.0215205	0.0528335	20.2106	2.00981	1.29E-05	3.34E-05	GO:0051083;GO:0006450;GO:0030544;GO:0043022;GO:0005829	K09522	zuotin [Capsaspora owczarzaki ATCC 30864]	NA	Protein RBL OS=Arabidopsis thaliana
X1_04552	36.2648	-8.39583	9.47E-07	6.72E-06	36.2648	-9.47187	3.19E-08	1.06E-07	GO:0006325;GO:0030544;GO:0051083;GO:0006450;GO:0043022;GO:0005634;GO:0005829	K09522	zuotin [Capsaspora owczarzaki ATCC 30864]	NA	Chaperone protein dnaJ 16 OS=Arabidopsis thaliana
X1_04557	69.909	-0.207597	0.846333	0.909765	69.909	-3.55637	0.0011166	0.00229043	GO:0005829;GO:0043022;GO:0051083;GO:0006450;GO:0030544	K09522;K14961	zuotin [Capsaspora owczarzaki ATCC 30864]	NA	Pre-mRNA-processing factor 19 homolog 2 OS=Arabidopsis thaliana
X1_04559	65.0329	0.487908	0.0197457	0.0491264	65.0329	-8.91777	9.12E-18	6.24E-17	NA	K00236	hypothetical protein BT93_L0174 [Corymbia citriodora subsp. variegata]	NA	NA
X1_04560	425.01	-0.352817	0.00457756	0.0139087	425.01	-11.8997	4.88E-31	7.33E-30	GO:0006099;GO:0045281;GO:0009055;GO:0016021;GO:0005739;GO:0046872;GO:0008177	K00236	hypothetical protein BT93_L0174 [Corymbia citriodora subsp. variegata]	NA	Succinate dehydrogenase cytochrome b560 subunit OS=Porphyra purpurea
X1_04561	20.8754	0.11961	0.790273	0.869855	20.8754	-7.37249	2.61E-11	1.10E-10	GO:0016021;GO:0006099;GO:0008177;GO:0045281;GO:0009055;GO:0005739;GO:0046872	K00236	hypothetical protein BT93_L0174 [Corymbia citriodora subsp. variegata]	NA	Succinate dehydrogenase cytochrome b560 subunit OS=Porphyra purpurea
X1_04564	4.4701	-0.495281	0.762236	0.850444	4.4701	3.9388	0.00533876	0.00985117	GO:0045454;GO:0004791;GO:0003677;GO:0005789;GO:0006397	K22366	selT-like protein [Glycine max]	NA	NA
X1_04565	11.6553	-0.0958879	0.884987	0.935334	11.6553	2.33705	0.00010029	0.000235551	GO:0000398;GO:0016021	K12834	hypothetical protein G4B88_009516, partial [Cannabis sativa]	NA	PHD finger-like domain-containing protein 5A OS=Arabidopsis thaliana
X1_04566	16.4599	1.30989	0.00695952	0.0200085	16.4599	2.82182	7.00E-10	2.65E-09	GO:0006397;GO:0045454;GO:0003677;GO:0005789;GO:0004791	K22366	selT-like protein [Glycine max]	NA	NA
X1_04568	30.2616	0.202842	0.532445	0.666471	30.2616	1.0982	0.000362086	0.000793418	GO:0000398	K12834	Uncharacterized conserved protein, contains CXXC motifs [Plasmopara halstedii]	NA	PHD finger-like domain-containing protein 5A OS=Arabidopsis thaliana
X1_04569	165.001	0.149233	0.457272	0.598329	165.001	1.03999	9.47E-08	3.00E-07	GO:0000398	K12834	Uncharacterized conserved protein, contains CXXC motifs [Plasmopara halstedii]	NA	PHD finger-like domain-containing protein 5B OS=Arabidopsis thaliana
X1_04571	17.7249	0.203888	0.608715	0.730961	17.7249	1.3423	0.000278617	0.000619557	GO:0000398	K12834	hypothetical protein HXX76_015100 [Chlamydomonas incerta]	NA	PHD finger-like domain-containing protein 5A OS=Arabidopsis thaliana
X1_04573	314.518	0.742905	0.00142788	0.00501059	314.518	1.21763	1.47E-07	4.58E-07	NA	K11600	hypothetical protein Vretifemale_20935 [Volvox reticuliferus]	LR862129.1	Early nodulin-20 OS=Medicago truncatula
X1_04574	146.717	-0.387637	0.437212	0.580064	146.717	-1.9548	0.000107172	0.000250797	GO:0005840	K11600	hypothetical protein Vretifemale_20935 [Volvox reticuliferus]	NA	Proline-rich receptor-like protein kinase PERK9 OS=Arabidopsis thaliana
X1_04580	180.255	0.0559	0.862916	0.920948	180.255	1.81222	1.25E-08	4.26E-08	GO:0055085;GO:0016021	NA	hypothetical protein E3N88_18023 [Mikania micrantha]	LR862129.1	Early nodulin-20 OS=Medicago truncatula
X1_04581	13.6475	1.1269	0.355197	0.498957	13.6475	4.09243	0.000539991	0.00115535	NA	K11600	hypothetical protein Vretifemale_20935 [Volvox reticuliferus]	LR722623.1	Proline-rich receptor-like protein kinase PERK2 OS=Arabidopsis thaliana
X1_04582	129.912	0.0748139	0.892248	0.940071	129.912	-1.77699	0.00145009	0.00292417	GO:0016021;GO:0055085	K11600	hypothetical protein E3N88_18023 [Mikania micrantha]	NA	NA
X1_04586	47.8345	0.268045	0.459836	0.600885	47.8345	-8.50615	3.16E-15	1.78E-14	NA	NA	hypothetical protein FNF27_02152 [Cafeteria roenbergensis]	NA	NA
X1_04587	32.8782	0.298778	0.254142	0.389611	32.8782	-8.32513	2.07E-15	1.18E-14	NA	NA	hypothetical protein FNF27_02152 [Cafeteria roenbergensis]	NA	NA
X1_04589	16.7549	0.249287	0.611257	0.733233	16.7549	-6.97457	4.95E-10	1.89E-09	NA	NA	unnamed protein product [Symbiodinium sp. KB8]	NA	NA
X1_04593	63.9857	1.7939	2.47E-10	3.34E-09	63.9857	2.42986	2.18E-18	1.56E-17	GO:0005840;GO:0006412;GO:0003735	K02906	hypothetical protein CBR_g27892 [Chara braunii]	NA	50S ribosomal protein L3-2, mitochondrial OS=Arabidopsis thaliana
X1_04595	92.3736	1.41223	3.79E-06	2.38E-05	92.3736	0.248071	0.422534	0.496357	GO:0006412;GO:0005840;GO:0003735	K02953	unnamed protein product [Spirodela intermedia]	NA	40S ribosomal protein S13-1 OS=Arabidopsis thaliana
X1_04605	474.701	-1.2849	4.22E-06	2.63E-05	474.701	-12.1016	2.30E-30	3.35E-29	GO:0022627;GO:0005840;GO:0005730;GO:0003735;GO:0006412;GO:0070181	K02953	40S ribosomal protein S13 [Selaginella moellendorffii]	XM_002970648.2	40S ribosomal protein S13-1 OS=Arabidopsis thaliana
X1_04614	64.8577	-0.661843	0.331568	0.474866	64.8577	-2.02714	0.00326936	0.00624309	GO:0022627;GO:0003735;GO:0005840;GO:0005730;GO:0006412;GO:0070181	K02953	40S ribosomal protein S13 [Selaginella moellendorffii]	NA	40S ribosomal protein S13-1 OS=Arabidopsis thaliana
X1_04615	107.755	1.25948	4.62E-08	4.21E-07	107.755	0.812316	0.000436045	0.000945406	GO:0005730;GO:0022627;GO:0006412;GO:0005840;GO:0070181;GO:0003735	K02953	small subunit ribosomal protein S13e [Fistulifera solaris]	NA	40S ribosomal protein S13-1 OS=Arabidopsis thaliana
X1_04617	8.67712	1.48975	0.00304169	0.00974787	8.67712	1.53402	0.00185348	0.00367662	GO:0022627;GO:0005730;GO:0006412;GO:0003735;GO:0005840;GO:0070181	K02953	small subunit ribosomal protein S13e [Fistulifera solaris]	XM_002970648.2	40S ribosomal protein S13-1 OS=Arabidopsis thaliana
X1_04620	163.254	-0.276041	0.47507	0.614893	163.254	-1.46186	0.000173718	0.000396246	GO:0006412;GO:0022627;GO:0070181;GO:0003735;GO:0005730;GO:0005840	K02953	small subunit ribosomal protein S13e [Fistulifera solaris]	NA	40S ribosomal protein S13-1 OS=Arabidopsis thaliana
X1_04623	58.2987	1.53514	4.76E-11	7.23E-10	58.2987	1.17436	4.88E-07	1.46E-06	GO:0006412;GO:0003735;GO:0005840	K02953	unnamed protein product [Spirodela intermedia]	NA	40S ribosomal protein S13-1 OS=Arabidopsis thaliana
X1_04624	140.73	0.657652	0.0202137	0.0501186	140.73	1.16752	3.16E-05	7.86E-05	GO:0070181;GO:0022627;GO:0005840;GO:0006412;GO:0005730;GO:0003735	K02953	small subunit ribosomal protein S13e, cytoplasmic [Guillardia theta CCMP2712]	XM_002970648.2	40S ribosomal protein S13 OS=Glycine max
X1_04625	698.722	-0.38474	0.306411	0.447659	698.722	-3.29343	5.91E-18	4.10E-17	GO:0070181;GO:0005730;GO:0022627;GO:0006412;GO:0005840;GO:0003735	K02953	40S ribosomal protein S13 [Selaginella moellendorffii]	XM_002970648.2	40S ribosomal protein S13-1 OS=Arabidopsis thaliana
X1_04629	936.443	1.00094	1.28E-44	2.34E-42	936.443	1.42827	1.93E-92	1.90E-90	GO:0016021;GO:0022900;GO:0005886;GO:0015990;GO:0005743	K14998	hypothetical protein FH972_024159 [Carpinus fangiana]	NA	Surfeit locus protein 1 OS=Arabidopsis thaliana
X1_04634	235.326	1.39572	2.15E-09	2.48E-08	235.326	0.568965	0.0151415	0.0258183	GO:0022900;GO:0015990;GO:0016021;GO:0005886;GO:0005743	K14998	hypothetical protein FH972_024159 [Carpinus fangiana]	NA	Surfeit locus protein 1 OS=Arabidopsis thaliana
X1_04638	81.4867	2.95754	0.00109783	0.00397256	81.4867	3.38648	0.000182611	0.000415314	GO:0005886;GO:0022900;GO:0005743;GO:0016021;GO:0015990	K14998	cytochrome oxidase assembly protein shy1-like [Quercus suber]	NA	Surfeit locus protein 1 OS=Arabidopsis thaliana
X1_04643	63.2711	1.34616	0.00343601	0.0108402	63.2711	-8.29367	1.13E-13	5.70E-13	GO:0005743;GO:0015990;GO:0016021;GO:0022900;GO:0005886	K14998	cytochrome oxidase assembly protein shy1-like [Quercus suber]	NA	Surfeit locus protein 1 OS=Arabidopsis thaliana
X1_04657	278.229	-0.33521	0.00165223	0.00570388	278.229	-1.14438	1.85E-25	2.07E-24	GO:0016021;GO:0016620	K00130;K17761	hypothetical protein SARC_10917 [Sphaeroforma arctica JP610]	NA	Aldehyde dehydrogenase 22A1 OS=Arabidopsis thaliana
X1_04658	415.933	-0.677617	5.49E-12	9.69E-11	415.933	-1.45272	4.54E-47	1.26E-45	GO:0016620;GO:0016021	K00130;K17761	hypothetical protein SARC_10917 [Sphaeroforma arctica JP610]	NA	Aldehyde dehydrogenase 22A1 OS=Arabidopsis thaliana
X1_04662	78.2843	1.06391	0.000101969	0.000471188	78.2843	1.66323	5.83E-10	2.22E-09	GO:0005789;GO:0016021;GO:0006488;GO:0031965	K07441	hypothetical protein Vafri_10791 [Volvox africanus]	NA	Vegetative cell wall protein gp1 OS=Chlamydomonas reinhardtii
X1_04663	235.783	0.519151	6.51E-06	3.90E-05	235.783	1.45533	6.89E-41	1.56E-39	GO:0016021;GO:0006488;GO:0005789;GO:0031965	K07441	hypothetical protein HYH03_009435 [Edaphochlamys debaryana]	NA	Protein argonaute PNH1 OS=Oryza sativa subsp. japonica
X1_04667	575.81	0.509389	3.01E-07	2.36E-06	575.81	1.10176	8.28E-30	1.17E-28	GO:0031965;GO:0006488;GO:0016021;GO:0005789	K07441	hypothetical protein Vafri_10791 [Volvox africanus]	NA	Protein argonaute PNH1 OS=Oryza sativa subsp. japonica
X1_04670	219.835	-2.1686	3.23E-55	8.85E-53	219.835	-2.12022	4.21E-56	1.55E-54	NA	NA	uncharacterized protein LOC110767631 [Prunus avium]	NA	NA
X1_04675	156.889	0.365503	0.010012	0.0274186	156.889	1.14611	2.00E-17	1.34E-16	GO:0046872	NA	hypothetical protein SDRG_03897 [Saprolegnia diclina VS20]	NA	NA
X1_04676	206.011	0.184271	0.14817	0.256805	206.011	1.00142	1.42E-16	8.86E-16	GO:0046872	NA	hypothetical protein SDRG_03897 [Saprolegnia diclina VS20]	NA	NA
X1_04677	243.928	0.171311	0.180369	0.299592	243.928	1.29558	1.19E-26	1.42E-25	GO:0046872	NA	Hypothetical protein PINS_013954 [Pythium insidiosum]	NA	NA
X1_04679	11.6126	-0.475789	0.5439	0.676408	11.6126	2.48982	0.00041467	0.000901841	NA	NA	Zinc finger CCCH domain-containing protein [Salix suchowensis]	NA	NA
X1_04680	128.071	0.0729751	0.625644	0.744989	128.071	1.11498	1.17E-15	6.82E-15	GO:0046872	NA	hypothetical protein SDRG_03897 [Saprolegnia diclina VS20]	NA	NA
X1_04681	159.936	0.471193	0.000335639	0.00138078	159.936	1.19262	1.27E-21	1.14E-20	GO:0046872	NA	Hypothetical protein PINS_013954 [Pythium insidiosum]	NA	NA
X1_04683	11.1677	0.34258	0.783325	0.865519	11.1677	-6.65021	3.28E-05	8.14E-05	NA	K22696	unnamed protein product [Symbiodinium sp. CCMP2456]	NA	NA
X1_04684	12.2142	2.14401	0.10252	0.191565	12.2142	-4.97975	0.00267049	0.0051704	NA	K22696	unnamed protein product [Symbiodinium sp. CCMP2456]	NA	NA
X1_04685	168.426	0.315476	0.0881091	0.169501	168.426	-10.1914	7.48E-23	7.25E-22	GO:0016021	K22696	unnamed protein product [Symbiodinium sp. CCMP2456]	NA	NA
X1_04686	53.7751	0.43295	0.177355	0.295725	53.7751	-8.83236	1.23E-16	7.73E-16	GO:0004672;GO:0005524	K08876	hypothetical protein PybrP1_011055 [Pythium brassicum]	NA	NA
X1_04692	72.3079	1.39702	2.60E-06	1.69E-05	72.3079	0.212556	0.482866	0.554869	GO:0008295;GO:0006597;GO:0006557;GO:0004014	K01611;K01581	putative adenosylmethionine decarboxylase [Lupinus albus]	NA	S-adenosylmethionine decarboxylase proenzyme OS=Ipomoea batatas
X1_04697	18.979	6.85627	0.00404001	0.0124713	18.979	7.96655	0.000822432	0.00171678	GO:0010499;GO:0005839;GO:0043161;GO:0051603;GO:0004175;GO:0004298;GO:0005737;GO:0005634	K02732	proteasome subunit beta type-6-like [Quercus suber]	NA	Proteasome subunit beta type-1 OS=Arabidopsis thaliana
X1_04701	31.4642	0.262032	0.533044	0.666913	31.4642	1.59357	7.89E-05	0.000187623	GO:0005839;GO:0051603;GO:0005737;GO:0005634;GO:0004298	K02732	proteasome subunit beta type-6-like [Quercus suber]	NA	Proteasome subunit beta type-1 OS=Oryza sativa subsp. japonica
X1_04703	30.5577	1.08722	0.0110207	0.0297515	30.5577	2.23639	6.00E-08	1.93E-07	NA	NA	hypothetical protein CCACVL1_23088 [Corchorus capsularis]	NA	NA
X1_04708	262.448	1.16884	1.62E-13	3.53E-12	262.448	1.37127	2.23E-18	1.60E-17	NA	NA	hypothetical protein EMIHUDRAFT_460685, partial [Emiliania huxleyi CCMP1516]	NA	NA
X1_04709	7.74555	4.80469	0.0410069	0.0907016	7.74555	6.71433	0.00402246	0.00757959	GO:0016021;GO:0003676;GO:0016020;GO:0016757	NA	hypothetical protein GUITHDRAFT_58574, partial [Guillardia theta CCMP2712]	NA	Glycosyltransferase family 92 protein Os08g0121900 OS=Oryza sativa subsp. japonica
X1_04710	8.62527	1.84158	0.0133342	0.035091	8.62527	2.44065	0.000820728	0.00171354	GO:0043161;GO:0010499;GO:0005737;GO:0005634;GO:0004298;GO:0005839;GO:0051603;GO:0004175	K02732	proteasome subunit beta type-6-like [Quercus suber]	NA	Proteasome subunit beta type-1 OS=Arabidopsis thaliana
X1_04711	14.704	2.94933	3.31E-05	0.000170593	14.704	3.29394	2.75E-06	7.64E-06	GO:0016021	NA	LOW QUALITY PROTEIN: pyrrolocin cluster transcription factor fsdR-like [Quercus suber]	NA	NA
X1_04712	93.3043	1.50625	1.23E-09	1.48E-08	93.3043	1.53701	4.16E-10	1.60E-09	GO:0016021;GO:0030639;GO:0016747	NA	hypothetical protein EE612_055851 [Oryza sativa]	NA	NA
X1_04716	804.278	-0.391627	0.0160994	0.0412901	804.278	-1.43496	2.20E-18	1.58E-17	GO:0051603;GO:0005737;GO:0004298;GO:0005839;GO:0005634	K02732	proteasome subunit beta type-6-like [Quercus suber]	NA	Glycosyltransferase family 92 protein RCOM_0530710 OS=Ricinus communis
X1_04718	58.1179	3.10964	0.000320148	0.00132321	58.1179	2.1232	0.0141668	0.0242791	GO:0004298;GO:0051603;GO:0005634;GO:0005839;GO:0005737	K02732	proteasome subunit beta type-6-like [Quercus suber]	NA	Proteasome subunit beta type-1 OS=Oryza sativa subsp. japonica
X1_04719	54.175	1.44732	5.05E-11	7.65E-10	54.175	1.5906	1.51E-13	7.53E-13	NA	K13171	hypothetical protein EMIHUDRAFT_460685, partial [Emiliania huxleyi CCMP1516]	NA	NA
X1_04724	10.5454	5.08123	0.00646937	0.0187803	10.5454	7.36838	6.64E-05	0.000159288	GO:0004298;GO:0005839;GO:0005634;GO:0004175;GO:0051603;GO:0043161;GO:0010499;GO:0005737	K02732	proteasome subunit beta type-6-like [Quercus suber]	NA	Proteasome subunit beta type-1 OS=Arabidopsis thaliana
X1_04726	26.3004	0.796103	0.314424	0.456439	26.3004	2.64321	0.000665347	0.00140674	GO:0016021;GO:0030639;GO:0016747	NA	mde6 [Symbiodinium sp. CCMP2592]	NA	NA
X1_04728	36.1703	0.821472	0.294576	0.43495	36.1703	-7.89466	7.61E-10	2.87E-09	GO:0006351;GO:0008270;GO:0000981;GO:0003677;GO:0003755	K09566	hypothetical protein FH972_024040 [Carpinus fangiana]	NA	NA
X1_04729	111.725	1.27439	0.000427947	0.00171228	111.725	1.82058	4.01E-07	1.20E-06	GO:0043161;GO:0004175;GO:0004298;GO:0005634;GO:0051603;GO:0005737;GO:0010499;GO:0005839	K02732	proteasome subunit beta type-6-like [Quercus suber]	NA	Proteasome subunit beta type-1 OS=Arabidopsis thaliana
X1_04733	134.558	1.38035	2.09E-05	0.000112337	134.558	2.12857	3.70E-11	1.54E-10	GO:0010499;GO:0005839;GO:0043161;GO:0005737;GO:0005634;GO:0004298;GO:0004175;GO:0051603	K02732	proteasome subunit beta type-6-like [Quercus suber]	NA	Glycosyltransferase family 92 protein RCOM_0530710 OS=Ricinus communis
X1_04745	209.364	2.63108	5.69E-06	3.45E-05	209.364	3.02306	1.80E-07	5.58E-07	GO:0051603;GO:0004298;GO:0005839;GO:0005634;GO:0005737	K02732	proteasome subunit beta type-6-like [Quercus suber]	NA	Proteasome subunit beta type-1 OS=Oryza sativa subsp. japonica
X1_04747	10.2305	-7.62091	0.00215312	0.00721098	10.2305	-7.9756	0.00132247	0.00268179	GO:0005634;GO:0051603;GO:0005839;GO:0005737;GO:0004298	K02732	proteasome subunit beta type-6-like [Quercus suber]	NA	Glycosyltransferase family 92 protein RCOM_0530710 OS=Ricinus communis
X1_04749	705.178	1.28647	6.59E-15	1.73E-13	705.178	1.33616	4.99E-16	2.98E-15	GO:0005634;GO:0051603;GO:0005839;GO:0005737;GO:0004298	K02732	proteasome subunit beta type-6-like [Quercus suber]	NA	Glycosyltransferase family 92 protein RCOM_0530710 OS=Ricinus communis
X1_04755	17.776	2.08603	0.00130192	0.00462006	17.776	2.16043	0.000807309	0.00168746	GO:0016021;GO:0016757;GO:0016020	NA	hypothetical protein GUITHDRAFT_58574, partial [Guillardia theta CCMP2712]	NA	Glycosyltransferase family 92 protein Os08g0121900 OS=Oryza sativa subsp. japonica
X1_04756	116.434	2.73977	4.63E-15	1.24E-13	116.434	2.41264	5.12E-12	2.27E-11	GO:0016757;GO:0016020;GO:0016021;GO:0003676	NA	hypothetical protein GUITHDRAFT_58574, partial [Guillardia theta CCMP2712]	NA	Glycosyltransferase family 92 protein Os08g0121900 OS=Oryza sativa subsp. japonica
X1_04759	47.7708	2.51105	2.07E-13	4.48E-12	47.7708	3.49575	1.24E-25	1.41E-24	GO:0004506;GO:0050660;GO:0016126;GO:0016021	K13171	uncharacterized protein LOC112005841 [Quercus suber]	NA	C2 and GRAM domain-containing protein At5g50170 OS=Arabidopsis thaliana
X1_04760	10.6248	2.88688	0.0076545	0.0217128	10.6248	4.92703	3.09E-06	8.53E-06	GO:0016126;GO:0016021;GO:0050660;GO:0004506	K13171	membrane-anchored lipid-binding protein LAM4-like [Quercus suber]	NA	C2 and GRAM domain-containing protein At5g50170 OS=Arabidopsis thaliana
X1_04761	13.4555	4.83141	5.53E-05	0.000271646	13.4555	8.01477	4.90E-12	2.18E-11	GO:0016021;GO:0016126;GO:0004506;GO:0050660	K13171;K09566	hypothetical protein FH972_026648 [Carpinus fangiana]	NA	NA
X1_04762	344.677	1.59653	7.24E-30	6.54E-28	344.677	2.39497	2.23E-67	1.15E-65	GO:0005829;GO:0035091;GO:0050660;GO:0042147;GO:0016021;GO:0006914;GO:0016126;GO:0004506;GO:0005768	K21996;K13171	sorting nexin-41-like [Quercus suber]	NA	NA
X1_04763	465.588	0.779986	2.28E-13	4.91E-12	465.588	1.91495	1.02E-77	7.03E-76	GO:0016021;GO:0006914;GO:0050660;GO:0005768;GO:0005829;GO:0004506;GO:0042147;GO:0035091;GO:0016126	K21996;K13171	hypothetical protein FH972_023746 [Carpinus fangiana]	NA	NA
X1_04764	506.921	0.889989	3.45E-22	1.86E-20	506.921	1.39343	1.98E-54	6.82E-53	GO:0006914;GO:0050660;GO:0042147;GO:0004506;GO:0016021;GO:0005768;GO:0035091;GO:0005829;GO:0016126	K21996;K09566;K13171	sorting nexin-41-like [Quercus suber]	NA	NA
X1_04782	79.5432	1.84913	4.12E-08	3.79E-07	79.5432	1.12047	0.000951773	0.00196945	NA	K11374	elongator complex protein 2-like [Quercus suber]	NA	Phototropin-1B OS=Oryza sativa subsp. japonica
X1_04793	105.448	0.256924	0.363214	0.50727	105.448	1.00777	0.000266158	0.000593381	NA	K11374	elongator complex protein 2 [Syzygium oleosum]	NA	Lissencephaly-1 homolog OS=Phaeodactylum tricornutum (strain CCAP 1055/1)
X1_04798	17.8114	0.835723	0.681829	0.790134	17.8114	-7.40431	0.00114615	0.00234601	NA	K14306;K01183;K01051	olpB [Symbiodinium natans]	NA	Protein TIC 214 OS=Cucumis sativus
X1_04800	85.7908	0.746057	0.0337491	0.0772542	85.7908	-8.46158	3.75E-15	2.10E-14	NA	K14306;K13680;K01183	bpaC [Symbiodinium necroappetens]	NA	Nuclear pore complex protein NUP1 OS=Arabidopsis thaliana
X1_04801	80.6419	1.74318	1.98E-05	0.000107277	80.6419	-8.50023	9.58E-15	5.20E-14	NA	K14306;K13680	bpaC [Symbiodinium necroappetens]	NA	Protein TIC 214 OS=Cucumis sativus
X1_04802	94.229	1.10943	1.71E-07	1.40E-06	94.229	-8.94865	7.86E-18	5.40E-17	GO:0016021	K14306;K01199;K01309	olpB [Symbiodinium natans]	NA	Protein TIC 214 OS=Cucumis sativus
X1_04803	174.297	0.782525	0.000394377	0.00159373	174.297	-9.98705	9.95E-22	8.98E-21	GO:0016021	K14306;K01414	olpB [Symbiodinium sp. KB8]	NA	Nuclear pore complex protein NUP62 OS=Arabidopsis thaliana
X1_04804	92.0484	1.60957	3.13E-05	0.000162067	92.0484	-8.79443	7.00E-16	4.14E-15	GO:0016021	K14306;K01414	unnamed protein product [Polarella glacialis]	NA	Protein TIC 214 OS=Cucumis sativus
X1_04805	42.0673	1.19589	0.286789	0.426206	42.0673	-5.97345	7.21E-05	0.000172128	NA	K14306;K01414	bpaC [Symbiodinium necroappetens]	NA	Protein TIC 214 OS=Cucumis sativus
X1_04814	14.1893	-2.18079	0.195297	0.318818	14.1893	-7.68732	7.97E-05	0.000189398	GO:0016021	NA	30S ribosomal protein S18, chloroplastic [Hondaea fermentalgiana]	NA	Pectinesterase inhibitor 10 OS=Arabidopsis thaliana
X1_04815	34.8852	0.197769	0.799478	0.876571	34.8852	3.25937	1.52E-05	3.91E-05	GO:0005794;GO:0015031	K20298	unnamed protein product [Ananas comosus var. bracteatus]	NA	Vacuolar protein sorting-associated protein 52 A OS=Arabidopsis thaliana
X1_04821	13.5019	0	1	1	13.5019	7.81449	0.00263253	0.00510232	GO:0015031;GO:0000938;GO:0006896;GO:0005829;GO:0042147;GO:0019905;GO:0032456;GO:0005794	K20298	PREDICTED: vacuolar protein sorting-associated protein 52 A [Erythranthe guttata]	NA	Pectinesterase inhibitor 10 OS=Arabidopsis thaliana
X1_04830	89.6496	5.12899	2.18E-11	3.51E-10	89.6496	6.87241	2.13E-19	1.64E-18	GO:0016021	NA	hypothetical protein GN244_ATG18506 [Phytophthora infestans]	NA	Pectinesterase inhibitor 10 OS=Arabidopsis thaliana
X1_04837	85.0919	0.247214	0.475241	0.614984	85.0919	1.1015	0.00120107	0.00245085	GO:0005794;GO:0042147;GO:0000938;GO:0032456;GO:0005829;GO:0019905;GO:0015031;GO:0006896	K20298	vacuolar protein sorting-associated protein 52-like [Quercus suber]	NA	Pectinesterase inhibitor 10 OS=Arabidopsis thaliana
X1_04842	29.8109	1.34254	8.81E-05	0.000412763	29.8109	0.0795143	0.823959	0.862399	GO:0016021;GO:0022857	K08193	hypothetical protein MARPO_0077s0040 [Marchantia polymorpha]	NA	NA
X1_04847	26.4627	1.40017	0.00031572	0.00130737	26.4627	2.32094	5.50E-10	2.10E-09	NA	K01867	hypothetical protein NADE_000115 [Chlorella desiccata (nom. nud.)]	XM_005845581.1	Tryptophan--tRNA ligase, cytoplasmic OS=Arabidopsis thaliana
X1_04853	42.5689	0.247453	0.329677	0.472845	42.5689	1.02234	1.86E-05	4.74E-05	GO:0005737;GO:0007015	K20120;K13171	hypothetical protein PC116_g31882 [Phytophthora cactorum]	NA	NA
X1_04856	29.7071	1.10017	0.0480904	0.103349	29.7071	2.42213	8.55E-06	2.25E-05	GO:0007015;GO:0005737	K20120	hypothetical protein FH972_023564 [Carpinus fangiana]	NA	NA
X1_04859	86.7208	-0.547808	0.222817	0.352864	86.7208	-2.7901	2.21E-09	8.05E-09	GO:0004742;GO:0005759;GO:0045254;GO:0006090;GO:0005524	K00627	hypothetical protein SARC_08577 [Sphaeroforma arctica JP610]	NA	Dihydrolipoyllysine-residue acetyltransferase component 3 of pyruvate dehydrogenase complex, mitochondrial OS=Arabidopsis thaliana
X1_04863	158.092	-0.144897	0.7499	0.841404	158.092	-2.66835	9.74E-09	3.36E-08	GO:0045254;GO:0031405;GO:0005737;GO:0016407;GO:0006090;GO:0005739;GO:0004742;GO:0005759	K00627	hypothetical protein DAI22_06g002900 [Oryza sativa Japonica Group]	NA	Dihydrolipoyllysine-residue acetyltransferase component 2 of pyruvate dehydrogenase complex, mitochondrial OS=Arabidopsis thaliana
X1_04869	1077.87	-0.138516	0.0428655	0.0940704	1077.87	-1.4687	1.60E-93	1.61E-91	GO:0045254;GO:0005759;GO:0006090;GO:0004742	K00627	pyruvate dehydrogenase [Coccomyxa subellipsoidea C-169]	NA	Dihydrolipoyllysine-residue acetyltransferase component 2 of pyruvate dehydrogenase complex, mitochondrial OS=Arabidopsis thaliana
X1_04873	350.552	1.02023	0.0991626	0.186611	350.552	2.25182	0.000268193	0.000597651	GO:0045254;GO:0005759;GO:0006090;GO:0004742	K00627	pyruvate dehydrogenase [Coccomyxa subellipsoidea C-169]	NA	Dihydrolipoyllysine-residue acetyltransferase component 2 of pyruvate dehydrogenase complex, mitochondrial OS=Arabidopsis thaliana
X1_04875	9.89575	-0.600412	0.680427	0.788967	9.89575	-6.26723	0.000366975	0.000803362	NA	K01052	uncharacterized protein LOC112021871 [Quercus suber]	NA	Triacylglycerol lipase 1 OS=Arabidopsis thaliana
X1_04876	62.9308	1.7372	0.122227	0.220752	62.9308	3.26848	0.00355087	0.00674612	GO:0004069;GO:0006434;GO:0009055;GO:0004126;GO:0008270;GO:0051537;GO:0030170;GO:0005524;GO:0004828	K01875	hypothetical protein BT93_L5550 [Corymbia citriodora subsp. variegata]	NA	Serine--tRNA ligase, chloroplastic/mitochondrial OS=Arabidopsis thaliana
X1_04881	180.27	0.424058	0.0150402	0.0389351	180.27	1.24019	2.31E-13	1.14E-12	GO:0030170;GO:0004828;GO:0004126;GO:0051537;GO:0006434;GO:0008270;GO:0004069;GO:0009055;GO:0005524	K01875	hypothetical protein BT93_L5550 [Corymbia citriodora subsp. variegata]	NA	Serine--tRNA ligase, chloroplastic/mitochondrial OS=Arabidopsis thaliana
X1_04883	75.973	2.39016	9.59E-06	5.57E-05	75.973	3.50218	6.56E-11	2.68E-10	NA	K01052	uncharacterized protein LOC112023715 [Quercus suber]	NA	Triacylglycerol lipase 1 OS=Arabidopsis thaliana
X1_04884	174.281	0.184108	0.262519	0.399109	174.281	1.50745	4.61E-22	4.25E-21	GO:0009055;GO:0008270;GO:0004069;GO:0006434;GO:0051537;GO:0005524;GO:0004828;GO:0004126;GO:0030170	K01875	hypothetical protein BT93_L5550 [Corymbia citriodora subsp. variegata]	NA	Serine--tRNA ligase, chloroplastic/mitochondrial OS=Arabidopsis thaliana
X1_04886	116.204	1.83495	5.93E-06	3.58E-05	116.204	3.46065	5.17E-18	3.60E-17	GO:0006434;GO:0004828;GO:0005524	K01875	serine--tRNA ligase, chloroplastic/mitochondrial isoform X3 [Helianthus annuus]	NA	Serine--tRNA ligase, chloroplastic/mitochondrial OS=Arabidopsis thaliana
X1_04890	49.2845	0.828795	0.393087	0.537566	49.2845	-3.49835	0.00054905	0.00117362	GO:0009055;GO:0006434;GO:0004828;GO:0004069;GO:0051537;GO:0030170;GO:0008270;GO:0004126;GO:0005524	K01875	hypothetical protein BT93_L5550 [Corymbia citriodora subsp. variegata]	NA	Triacylglycerol lipase 1 OS=Arabidopsis thaliana
X1_04894	85.103	0.425701	0.225604	0.356154	85.103	1.56802	5.47E-06	1.47E-05	GO:0005524;GO:0009055;GO:0008270;GO:0004828;GO:0004069;GO:0030170;GO:0004126;GO:0006434;GO:0051537	K01875	hypothetical protein M758_12G026200 [Ceratodon purpureus]	NA	Serine--tRNA ligase, chloroplastic/mitochondrial OS=Arabidopsis thaliana
X1_04895	149.172	2.57148	0.00166741	0.00574887	149.172	3.82476	2.82E-06	7.80E-06	GO:0004126;GO:0051537;GO:0006434;GO:0009055;GO:0004069;GO:0004828;GO:0030170;GO:0008270;GO:0005524	K01875	hypothetical protein BT93_L5550 [Corymbia citriodora subsp. variegata]	NA	Serine--tRNA ligase, chloroplastic/mitochondrial OS=Arabidopsis thaliana
X1_04899	42.249	0.851529	0.0646667	0.131937	42.249	2.21572	8.54E-07	2.49E-06	GO:0005524;GO:0004126;GO:0006434;GO:0051537;GO:0008270;GO:0009055;GO:0004069;GO:0030170;GO:0004828	K01875	hypothetical protein BT93_L5550 [Corymbia citriodora subsp. variegata]	NA	Triacylglycerol lipase 1 OS=Arabidopsis thaliana
X1_04904	56.3011	-0.351049	0.415783	0.559608	56.3011	1.47949	0.00037327	0.000816387	GO:0004828;GO:0009055;GO:0005524;GO:0006434;GO:0030170;GO:0004069;GO:0051537;GO:0008270;GO:0004126	K01875	hypothetical protein M758_12G026200 [Ceratodon purpureus]	NA	Serine--tRNA ligase, chloroplastic/mitochondrial OS=Arabidopsis thaliana
X1_04912	76.3872	0.00814563	0.993482	1	76.3872	-2.9238	0.0038481	0.00727189	NA	K18803;K20406	histidine protein methyltransferase 1 homolog isoform X1 [Vigna unguiculata]	NA	NA
X1_04922	4.47145	4.00534	0.00172877	0.0059347	4.47145	6.08415	6.32E-07	1.87E-06	GO:0016021;GO:0055085	NA	hypothetical protein EMIHUDRAFT_439210, partial [Emiliania huxleyi CCMP1516]	NA	NA
X1_04926	32.8036	-2.44296	0.0602555	0.124538	32.8036	-5.62644	4.16E-05	0.00010203	NA	K18803;K13172;K20406	olpB [Symbiodinium natans]	NA	NA
X1_04928	25.8131	1.60778	2.90E-06	1.87E-05	25.8131	1.2673	0.000224962	0.000506194	GO:0000166	K00078;K09566;K13171	D-xylose 1-dehydrogenase (NADP(+))-like [Quercus suber]	NA	NA
X1_04934	61.9009	2.62036	0.00223636	0.00745077	61.9009	3.80105	8.50E-06	2.24E-05	GO:0003743;GO:0005525	K03262	embryo defective, eukaryotic translation initiation factor [Salix suchowensis]	AK107608.1	Eukaryotic translation initiation factor 5 OS=Zea mays
X1_04935	4.09648	1.64517	0.0656112	0.133552	4.09648	2.41524	0.00496253	0.00920608	GO:0003743;GO:0005525	K03262	embryo defective, eukaryotic translation initiation factor [Salix suchowensis]	AK107608.1	Eukaryotic translation initiation factor 5 OS=Zea mays
X1_04943	346.769	0.0738887	0.720348	0.819557	346.769	1.18398	6.11E-09	2.14E-08	GO:0055085;GO:0016021	K03849	hypothetical protein E3N88_18023 [Mikania micrantha]	LR778318.1	Oleosin-B6 OS=Brassica napus
X1_04951	143.705	0.763923	0.0133749	0.0351811	143.705	1.32956	1.41E-05	3.63E-05	GO:0046872;GO:0016491;GO:0055085;GO:0016021	K03128;K17987;K14676	unnamed protein product [Ectocarpus sp. CCAP 1310/34]	NA	Oleosin-B6 OS=Brassica napus
X1_04957	80.3698	2.12343	0.000190914	0.000831151	80.3698	5.45475	6.67E-23	6.48E-22	GO:0055085;GO:0016021	K17987;K10601;K03128;K14676;K01309	hypothetical protein JKP88DRAFT_287531, partial [Tribonema minus]	XM_002863060.2	Formin-like protein 18 OS=Oryza sativa subsp. japonica
X1_04958	147.186	-0.849897	0.000207525	0.000896053	147.186	-6.10472	1.12E-47	3.16E-46	GO:0016021;GO:0055085	K03849	dolichyl pyrophosphate Glc1Man9GlcNAc2 alpha-1,3-glucosyltransferase-like [Quercus suber]	LR778318.1	Probable dolichyl pyrophosphate Glc1Man9GlcNAc2 alpha-1,3-glucosyltransferase OS=Arabidopsis thaliana
X1_04959	112.527	-1.17315	0.0121673	0.0323985	112.527	-10.183	9.16E-20	7.23E-19	NA	K03849	probable dolichyl pyrophosphate Glc1Man9GlcNAc2 alpha-1,3-glucosyltransferase [Quercus suber]	NA	Probable dolichyl pyrophosphate Glc1Man9GlcNAc2 alpha-1,3-glucosyltransferase OS=Arabidopsis thaliana
X1_04962	403.298	0.579535	0.0205022	0.0507162	403.298	1.74635	2.00E-12	9.17E-12	GO:0004420;GO:0055085;GO:0015936;GO:0016021	K03849;K03128;K17987;K14676	hypothetical protein E3N88_18023 [Mikania micrantha]	NA	Tbc2 translation factor, chloroplastic OS=Chlamydomonas reinhardtii
X1_04963	3353.29	-0.575995	4.26E-19	1.76E-17	3353.29	-1.61573	8.57E-135	1.71E-132	GO:0005737;GO:0008446;GO:0042351;GO:0019673	K01711	GDPmannose 4,6-dehydratase [Fistulifera solaris]	XM_005774525.1	GDP-mannose 4,6 dehydratase 2 OS=Arabidopsis thaliana
X1_04964	7821.73	-0.737942	2.17E-27	1.75E-25	7821.73	-2.02624	1.66E-191	6.94E-189	GO:0042351;GO:0019673;GO:0008446;GO:0005737	K01711	GDPmannose 4,6-dehydratase [Fistulifera solaris]	NA	GDP-mannose 4,6 dehydratase 2 OS=Arabidopsis thaliana
X1_04965	189.789	-2.72748	9.82E-13	1.93E-11	189.789	-4.94609	1.32E-32	2.13E-31	GO:0042351;GO:0019673;GO:0005737;GO:0008446	K01711	GDPmannose 4,6-dehydratase [Fistulifera solaris]	XM_005774525.1	GDP-mannose 4,6 dehydratase 2 OS=Arabidopsis thaliana
X1_04966	2584.11	-0.526838	2.31E-09	2.65E-08	2584.11	-1.58758	4.33E-71	2.53E-69	GO:0019673;GO:0042351;GO:0005737;GO:0008446	K01711	GDPmannose 4,6-dehydratase [Fistulifera solaris]	XM_005774525.1	GDP-mannose 4,6 dehydratase 2 OS=Arabidopsis thaliana
X1_04968	3215.29	-0.546161	3.55E-08	3.31E-07	3215.29	-1.95184	1.40E-84	1.15E-82	GO:0008446;GO:0005737;GO:0019673;GO:0042351	K01711	GDPmannose 4,6-dehydratase [Fistulifera solaris]	XM_005774525.1	GDP-mannose 4,6 dehydratase 2 OS=Arabidopsis thaliana
X1_04969	1275.82	-0.603135	8.58E-18	3.12E-16	1275.82	-1.62648	3.33E-112	4.70E-110	GO:0008446;GO:0042351;GO:0005737;GO:0019673	K01711	GDPmannose 4,6-dehydratase [Fistulifera solaris]	XM_005774525.1	GDP-mannose 4,6 dehydratase 2 OS=Arabidopsis thaliana
X1_04973	137.782	0.618413	0.0170121	0.0432642	137.782	1.5822	5.48E-10	2.09E-09	GO:0046872	K13458	hypothetical protein H5410_058610 [Solanum commersonii]	NA	Cysteine and histidine-rich domain-containing protein RAR1 OS=Arabidopsis thaliana
X1_04974	323.986	0.707881	3.07E-09	3.44E-08	323.986	1.22897	6.21E-26	7.15E-25	GO:0046872	K13458	cysteine and histidine-rich domain-containing protein RAR1-like isoform X1 [Hibiscus syriacus]	NA	Cysteine and histidine-rich domain-containing protein RAR1 OS=Arabidopsis thaliana
X1_04975	108.285	0.32227	0.333274	0.476527	108.285	1.45607	8.56E-06	2.26E-05	GO:0046872	K13458	cysteine and histidine-rich domain-containing protein RAR1-like [Quercus suber]	NA	Cysteine and histidine-rich domain-containing protein RAR1 OS=Arabidopsis thaliana
X1_04976	297.877	0.333741	0.105865	0.196609	297.877	1.08722	9.93E-08	3.14E-07	GO:0042742;GO:0002679;GO:0009626;GO:0050832;GO:0051879;GO:0050821;GO:0046872;GO:0008270	K13458	cysteine and histidine-rich domain-containing protein RAR1-like [Quercus suber]	NA	Cysteine and histidine-rich domain-containing protein RAR1 OS=Arabidopsis thaliana
X1_04981	13.1985	3.8837	0.00155495	0.0054044	13.1985	8.03786	2.88E-12	1.30E-11	GO:0046872	K13458	cysteine and histidine-rich domain-containing protein RAR1-like isoform X1 [Hibiscus syriacus]	NA	Cysteine and histidine-rich domain-containing protein RAR1 OS=Arabidopsis thaliana
X1_04983	24.8213	2.35022	0.00730465	0.0208668	24.8213	4.6707	5.52E-08	1.79E-07	GO:0046872	K13458	cysteine and histidine-rich domain-containing protein RAR1-like [Quercus suber]	NA	Cysteine and histidine-rich domain-containing protein RAR1 OS=Arabidopsis thaliana
X1_04987	78.3811	2.21149	0.0282227	0.0664933	78.3811	3.84326	0.000131473	0.000304126	GO:0009626;GO:0046872;GO:0002679;GO:0042742;GO:0050832;GO:0050821;GO:0051879;GO:0008270	K13458	RAR1-like protein [Setaria italica]	NA	Cysteine and histidine-rich domain-containing protein RAR1 OS=Arabidopsis thaliana
X1_04990	1188.69	-0.339859	0.000274965	0.00115448	1188.69	-1.24367	1.50E-39	3.22E-38	GO:0006633;GO:0102336;GO:0102337;GO:0016021;GO:0016740;GO:0102756;GO:0102338	K09566;K13172;K10246	uncharacterized protein LOC111983738 [Quercus suber]	NA	Leucine-rich repeat extensin-like protein 5 OS=Arabidopsis thaliana
X1_04992	97.9836	1.20885	1.55E-07	1.28E-06	97.9836	1.1347	7.23E-07	2.12E-06	GO:0016740;GO:0102336;GO:0102338;GO:0016021;GO:0006633;GO:0102337;GO:0102756	K10246;K09566	hypothetical protein FH972_025650 [Carpinus fangiana]	NA	Leucine-rich repeat extensin-like protein 5 OS=Arabidopsis thaliana
X1_04994	179.012	1.9714	4.18E-20	1.89E-18	179.012	1.47122	7.86E-12	3.44E-11	GO:0006633;GO:0016021;GO:0016740;GO:0102336;GO:0102756;GO:0102338;GO:0102337	K09566;K13172;K10246	uncharacterized protein LOC111983738 [Quercus suber]	NA	Leucine-rich repeat extensin-like protein 5 OS=Arabidopsis thaliana
X1_04998	125.659	-0.209836	0.0974494	0.184018	125.659	-1.13923	1.75E-17	1.17E-16	NA	K14306	Aldo-keto reductase family protein [Salix suchowensis]	NA	NA
X1_05002	68.3659	-0.680633	0.0321961	0.0742714	68.3659	-1.32344	3.74E-05	9.22E-05	NA	K13680;K14306	Aldo-keto reductase family protein [Salix suchowensis]	NA	Protein TIC 214 OS=Cucumis sativus
X1_05007	70.8772	0.443414	0.163857	0.278163	70.8772	1.19788	0.000123459	0.000286578	NA	NA	Aldo-keto reductase family protein [Salix suchowensis]	NA	NA
X1_05014	41.9702	0.524792	0.12314	0.222041	41.9702	1.32101	6.29E-05	0.000151315	GO:0008137;GO:0005743	K03936	NADH-ubiquinone oxidoreductase 30.4 kDa subunit, mitochondrial-like [Quercus suber]	NA	NADH dehydrogenase [ubiquinone] iron-sulfur protein 3 OS=Beta vulgaris
X1_05015	22.8573	0.699345	0.0825698	0.161002	22.8573	1.93812	3.58E-07	1.08E-06	GO:0008137;GO:0005743	K03936	NADH-ubiquinone oxidoreductase 30.4 kDa subunit, mitochondrial-like [Quercus suber]	NA	NADH dehydrogenase [ubiquinone] iron-sulfur protein 3 OS=Patellifolia webbiana
X1_05030	45.1301	-2.49806	1.95E-15	5.47E-14	45.1301	-0.650615	0.0122999	0.0213312	GO:0002161;GO:0004812	NA	hypothetical protein MNEG_8428 [Monoraphidium neglectum]	NA	NA
X1_05031	24.8607	-2.36872	7.38E-05	0.000352413	24.8607	-0.224406	0.68186	0.738615	GO:0004812;GO:0002161	NA	hypothetical protein HT031_004993 [Scenedesmus sp. PABB004]	NA	NA
X1_05042	48.2969	-0.202622	0.693376	0.799052	48.2969	-2.46106	6.08E-06	1.63E-05	GO:0016021;GO:0043531;GO:0055085	K11323	hypothetical protein C4D60_Mb05t28150 [Musa balbisiana]	NA	Nuclear pore complex protein NUP96 OS=Arabidopsis thaliana
X1_05054	60.352	0.414225	0.547691	0.67962	60.352	2.14354	0.00167506	0.00334707	GO:0004386;GO:0001671;GO:0006289;GO:0005681;GO:0000398;GO:0000439	K03144	transcription factor tfb2 [Capsaspora owczarzaki ATCC 30864]	NA	General transcription and DNA repair factor IIH subunit TFB2 OS=Arabidopsis thaliana
X1_05068	10.2271	-0.392486	0.79823	0.875658	10.2271	-6.95196	0.000148904	0.000342303	GO:0005681;GO:0000439;GO:0000398;GO:0001671;GO:0004386;GO:0006289	K03144	general transcription and DNA repair factor IIH subunit tfb2-like [Quercus suber]	NA	General transcription and DNA repair factor IIH subunit TFB2 OS=Arabidopsis thaliana
X1_05069	29.6174	4.82206	0.00310665	0.00993079	29.6174	6.35732	9.29E-05	0.000218925	GO:0005681;GO:0004386;GO:0000439;GO:0000398;GO:0001671;GO:0006289	K03144	transcription factor tfb2 [Capsaspora owczarzaki ATCC 30864]	NA	General transcription and DNA repair factor IIH subunit TFB2 OS=Arabidopsis thaliana
X1_05084	28.8415	5.8741	0.00169139	0.00582146	28.8415	8.29431	8.63E-06	2.27E-05	GO:0005681;GO:0006289;GO:0000398;GO:0000439;GO:0004386;GO:0001671	K03144	putative Transcription factor Tfb2 [Klebsormidium nitens]	NA	General transcription and DNA repair factor IIH subunit TFB2 OS=Arabidopsis thaliana
X1_05100	256.619	0.817182	6.30E-06	3.79E-05	256.619	1.09076	1.17E-09	4.35E-09	GO:0005681;GO:0001671;GO:0006289;GO:0004386;GO:0000439;GO:0000398	K03144	putative Transcription factor Tfb2 [Klebsormidium nitens]	NA	General transcription and DNA repair factor IIH subunit TFB2 OS=Arabidopsis thaliana
X1_05101	223.956	0.192512	0.339856	0.48333	223.956	-1.24834	1.56E-09	5.73E-09	NA	K14306	bpaC [Symbiodinium necroappetens]	NA	NA
X1_05121	28.9598	-0.624283	0.19237	0.315011	28.9598	-1.68126	0.000621258	0.0013185	GO:0006850;GO:0050833;GO:0005743;GO:0031305;GO:0016021	K22138	mitochondrial pyruvate carrier 1 [Glycine max]	NA	Mitochondrial pyruvate carrier 1 OS=Arabidopsis thaliana
X1_05127	16.921	1.05835	0.0213814	0.052544	16.921	1.99726	6.00E-06	1.61E-05	GO:0031305;GO:0050833;GO:0016021;GO:0006850;GO:0005743	K22138	Mitochondrial pyruvate carrier 1 [Porphyridium purpureum]	NA	Mitochondrial pyruvate carrier 1 OS=Arabidopsis thaliana
X1_05140	13.278	1.73043	0.000528479	0.00206662	13.278	1.83543	0.000188076	0.00042721	GO:0016021;GO:0006850;GO:0050833;GO:0005743;GO:0031305	K22138	Mitochondrial pyruvate carrier 1 [Porphyridium purpureum]	NA	Mitochondrial pyruvate carrier 1 OS=Arabidopsis thaliana
X1_05146	139.428	-4.14935	6.85E-26	5.07E-24	139.428	-2.28619	6.32E-10	2.40E-09	GO:0009055;GO:0010181	K03839	flavodoxin IsiB [Coccomyxa subellipsoidea C-169]	NA	Flavodoxin OS=Chondrus crispus
X1_05150	18.7721	0.759838	0.0488187	0.104696	18.7721	1.54227	2.51E-05	6.32E-05	NA	NA	uncharacterized protein DDB_G0271670, partial [Zea mays]	NA	NA
X1_05151	19.3399	1.00027	0.285961	0.425361	19.3399	3.19109	0.000490792	0.00105696	NA	NA	unnamed protein product [Polarella glacialis]	NA	NA
X1_05152	20.5292	1.03267	0.00919399	0.0254583	20.5292	1.56121	4.64E-05	0.000113184	NA	NA	hypothetical protein DD237_003235 [Peronospora effusa]	NA	NA
X1_05153	71.4565	0.566009	0.0124046	0.0329448	71.4565	1.03855	2.32E-06	6.48E-06	NA	NA	unnamed protein product [Polarella glacialis]	NA	NA
X1_05154	169.264	-0.119933	0.360819	0.504724	169.264	-1.00031	2.43E-13	1.20E-12	GO:0006730;GO:0006556;GO:0004478;GO:0046872;GO:0005524	K00789	S-adenosylmethionine synthase [Quercus suber]	XM_005825411.1	S-adenosylmethionine synthase 3 OS=Oryza sativa subsp. japonica
X1_05158	1219.4	-0.223171	0.102406	0.191408	1219.4	-1.32248	7.67E-22	6.98E-21	GO:0005524;GO:0006556;GO:0046872;GO:0006730;GO:0004478	K00789	S-adenosylmethionine synthase [Quercus suber]	MT042887.1	S-adenosylmethionine synthase 5 OS=Vitis vinifera
X1_05159	252.148	-0.491701	8.81E-06	5.14E-05	252.148	-1.75064	9.51E-49	2.78E-47	GO:0005524;GO:0006556;GO:0004478;GO:0046872;GO:0006730	K00789	S-adenosylmethionine synthase [Quercus suber]	XM_005825411.1	S-adenosylmethionine synthase 3 OS=Oryza sativa subsp. japonica
X1_05160	121.462	-0.884303	0.000390902	0.00158127	121.462	-1.93457	4.21E-14	2.18E-13	GO:0046872;GO:0006556;GO:0006730;GO:0005524;GO:0004478	K00789	S-adenosylmethionine synthase-like [Quercus suber]	XM_024052802.1	S-adenosylmethionine synthase 3 OS=Oryza sativa subsp. japonica
X1_05161	816.966	-0.174718	0.404334	0.548494	816.966	-1.18933	1.58E-08	5.36E-08	GO:0004478;GO:0005524;GO:0046872;GO:0006730;GO:0006556	K00789	S-adenosylmethionine synthase [Quercus suber]	MT042885.1	S-adenosylmethionine synthase OS=Mesembryanthemum crystallinum
X1_05169	28.6421	0.142504	0.744175	0.837327	28.6421	-1.28881	0.00461215	0.00859944	GO:0006730;GO:0004478;GO:0005524;GO:0006556;GO:0046872	K00789	S-adenosylmethionine synthase-like [Quercus suber]	XM_005825411.1	S-adenosylmethionine synthase 3 OS=Oryza sativa subsp. japonica
X1_05174	170.044	-0.543525	0.0535738	0.113049	170.044	-1.69339	3.43E-09	1.23E-08	GO:0006730;GO:0004478;GO:0006556;GO:0005524;GO:0046872	K00789	S-adenosylmethionine synthase [Quercus suber]	XM_005825411.1	S-adenosylmethionine synthase 3 OS=Oryza sativa subsp. japonica
X1_05175	75.4039	-0.770064	0.000327076	0.00134894	75.4039	-1.28302	3.24E-09	1.16E-08	GO:0004478;GO:0006730;GO:0046872;GO:0006556;GO:0005524	K00789	S-adenosylmethionine synthase [Quercus suber]	XM_005825411.1	S-adenosylmethionine synthase 3 OS=Oryza sativa subsp. japonica
X1_05178	207.096	-0.35722	0.172061	0.288797	207.096	-1.26255	1.73E-06	4.89E-06	GO:0004478;GO:0005524;GO:0006730;GO:0006556;GO:0046872	K00789	methionine adenosyltransferase [Capsaspora owczarzaki ATCC 30864]	MT042887.1	S-adenosylmethionine synthase OS=Mesembryanthemum crystallinum
X1_05179	106.563	-1.0604	0.000374363	0.0015223	106.563	-2.0929	7.46E-12	3.27E-11	GO:0006730;GO:0004478;GO:0006556;GO:0046872;GO:0005524	K00789	methionine adenosyltransferase [Capsaspora owczarzaki ATCC 30864]	XM_010676210.2	S-adenosylmethionine synthase 3 OS=Vitis vinifera
X1_05180	1256.99	-0.461968	3.25E-09	3.62E-08	1256.99	-1.31908	3.88E-62	1.70E-60	GO:0046872;GO:0004478;GO:0006730;GO:0005524;GO:0006556	K00789	S-adenosylmethionine synthase-like [Quercus suber]	MT042885.1	S-adenosylmethionine synthase OS=Mesembryanthemum crystallinum
X1_05181	1238.1	-0.111697	0.230566	0.361874	1238.1	-1.12004	1.94E-32	3.12E-31	GO:0004478;GO:0006730;GO:0006556;GO:0005524;GO:0046872	K00789	S-adenosylmethionine synthase-like [Quercus suber]	MT042885.1	S-adenosylmethionine synthase OS=Mesembryanthemum crystallinum
X1_05183	932.69	-0.328502	2.50E-06	1.63E-05	932.69	-1.3804	5.15E-81	3.88E-79	GO:0005524;GO:0006556;GO:0046872;GO:0004478;GO:0006730	K00789	S-adenosylmethionine synthase [Quercus suber]	XM_024052802.1	S-adenosylmethionine synthase 3 OS=Oryza sativa subsp. japonica
X1_05187	26.8321	0.907508	0.00532218	0.0158569	26.8321	2.10936	2.43E-12	1.10E-11	NA	NA	NA	XM_006288776.2	NA
X1_05191	872.175	0.230495	0.051454	0.109371	872.175	1.3481	5.19E-31	7.80E-30	GO:0006511;GO:0016021;GO:0031461;GO:0031625	K03869	Cullin 3 [Capsaspora owczarzaki ATCC 30864]	NA	Cullin-3A OS=Arabidopsis thaliana
X1_05192	241.579	0.600741	2.74E-05	0.000143744	241.579	1.1594	1.00E-16	6.34E-16	GO:0031625;GO:0031461;GO:0016021;GO:0006511	K03869	Cullin 3 [Capsaspora owczarzaki ATCC 30864]	NA	Cullin-3A OS=Arabidopsis thaliana
X1_05193	590.286	0.372677	7.50E-05	0.000357135	590.286	1.07762	5.00E-32	7.87E-31	GO:0031461;GO:0006511;GO:0016021;GO:0031625	K03869	Cullin 3 [Capsaspora owczarzaki ATCC 30864]	XM_001700825.1	Cullin-3A OS=Arabidopsis thaliana
X1_05195	310.04	0.749983	4.72E-16	1.43E-14	310.04	1.25788	8.79E-46	2.34E-44	GO:0006511;GO:0031461;GO:0009507;GO:0031625	K03869	Cullin 3 [Capsaspora owczarzaki ATCC 30864]	XM_001700825.1	Cullin-3A OS=Arabidopsis thaliana
X1_05204	140.5	1.27491	0.000369126	0.00150315	140.5	1.49488	2.76E-05	6.89E-05	GO:0022857;GO:0016021	K00791;K10760	hypothetical protein SARC_10203 [Sphaeroforma arctica JP610]	NA	Adenylate isopentenyltransferase 4 OS=Arabidopsis thaliana
X1_05206	19.0319	7.38351	0.000413979	0.00166176	19.0319	7.60505	0.000273426	0.000608738	GO:0016021;GO:0022857	K13781;K00791	b(0,+)-type amino acid transporter 1-like [Quercus suber]	NA	Adenylate isopentenyltransferase 5, chloroplastic OS=Arabidopsis thaliana
X1_05211	119.753	-2.39622	0.000258954	0.00109371	119.753	-2.13519	0.0010494	0.00215993	GO:0022857;GO:0016021	K13863	hypothetical protein SARC_10203 [Sphaeroforma arctica JP610]	NA	Cationic amino acid transporter 3, mitochondrial OS=Arabidopsis thaliana
X1_05236	186.954	0.926291	1.59E-08	1.58E-07	186.954	2.11882	5.81E-41	1.32E-39	GO:0071704;GO:0016021;GO:0004553	K24765;K24741	uncharacterized glycosyl hydrolase YIR007W-like [Quercus suber]	NA	Actin-interacting protein 1-1 OS=Arabidopsis thaliana
X1_05237	132.007	-0.195868	0.632806	0.750805	132.007	-1.20741	0.00340573	0.00648636	GO:0016021;GO:0004553;GO:0071704	K24765;K24741	uncharacterized glycosyl hydrolase YIR007W-like [Quercus suber]	NA	Actin-interacting protein 1-1 OS=Arabidopsis thaliana
X1_05238	314.695	1.32804	2.14E-10	2.93E-09	314.695	2.12347	1.21E-24	1.30E-23	GO:0016021;GO:0004553;GO:0071704	K24765;K24741	uncharacterized glycosyl hydrolase YIR007W-like [Quercus suber]	NA	Actin-interacting protein 1-1 OS=Arabidopsis thaliana
X1_05251	12.3763	0.643211	0.146548	0.254488	12.3763	1.19606	0.00453858	0.00847192	NA	K00237	succinate dehydrogenase [ubiquinone] cytochrome b small subunit, mitochondrial-like [Quercus suber]	NA	NA
X1_05257	131.333	0.524956	0.00572604	0.0168968	131.333	-8.41855	2.29E-16	1.41E-15	GO:0005730;GO:0006364	K14842	TGF beta-inducible nuclear protein 1 [Capsaspora owczarzaki ATCC 30864]	NA	NA
X1_05270	23.6797	-8.27456	2.44E-11	3.91E-10	23.6797	-8.62925	3.33E-12	1.50E-11	NA	K01803	triosephosphate isomerase-like [Quercus suber]	XM_004345634.2	Triosephosphate isomerase, chloroplastic OS=Fragaria ananassa
X1_05272	632.009	-0.537413	0.00193153	0.00654824	632.009	-1.26232	4.16E-13	2.01E-12	GO:0006094;GO:0005840;GO:0006096;GO:0004807	K01803	triosephosphate isomerase-like [Quercus suber]	XM_004345634.2	Triosephosphate isomerase, cytosolic OS=Coptis japonica
X1_05275	72.6387	0.903997	0.000379961	0.00154188	72.6387	1.87106	2.75E-14	1.44E-13	GO:0003743	K03113	hypothetical protein DKX38_011786 [Salix brachista]	NA	Protein translation factor SUI1 homolog OS=Sporobolus stapfianus
X1_05277	19.245	1.04884	0.144081	0.251277	19.245	2.75196	8.25E-05	0.000195627	NA	K03113	translation factor [Raphidocelis subcapitata]	NA	Protein translation factor SUI1 homolog 2 OS=Arabidopsis thaliana
X1_05278	14.3025	1.01474	0.0928593	0.176916	14.3025	2.05135	0.000453652	0.000981539	GO:0003743	K03113	translation initiation factor SUI1 [Capsaspora owczarzaki ATCC 30864]	NA	Protein translation factor SUI1 homolog OS=Salix bakko
X1_05279	13.7253	3.3413	1.20E-06	8.32E-06	13.7253	4.03838	2.45E-09	8.90E-09	GO:0003743	K03113	translation initiation factor SUI1 [Capsaspora owczarzaki ATCC 30864]	NA	Protein translation factor SUI1 homolog 2 OS=Arabidopsis thaliana
X1_05284	28.7449	1.32637	2.59E-05	0.000136567	28.7449	1.53253	6.80E-07	2.00E-06	GO:0003743	K03113	translation initiation factor SUI1 [Capsaspora owczarzaki ATCC 30864]	NA	Protein translation factor SUI1 homolog OS=Salix bakko
X1_05287	20.3205	0.632152	0.12142	0.219527	20.3205	1.35733	0.000528685	0.00113282	GO:0003743	K03113	translation initiation factor SUI1 [Capsaspora owczarzaki ATCC 30864]	NA	Protein translation factor SUI1 homolog OS=Salix bakko
X1_05291	13.102	-1.99807	6.83E-07	4.98E-06	13.102	-2.22171	1.86E-08	6.28E-08	GO:0003723	K12741;K13195	hypothetical protein JKP88DRAFT_163534 [Tribonema minus]	NA	Glycine-rich RNA-binding protein 2 OS=Sorghum bicolor
X1_05296	73.9894	-0.119254	0.70933	0.811107	73.9894	-1.50469	4.85E-06	1.31E-05	GO:0003723	K13195;K12741	glycine-rich RNA-binding protein 10 isoform X1 [Brassica napus]	NA	Glycine-rich RNA-binding protein OS=Daucus carota
X1_05298	219.029	-1.42424	0.000374532	0.00152267	219.029	-0.290394	0.464079	0.536725	GO:0006122;GO:0005750	K10684	hypothetical protein KC19_1G074900 [Ceratodon purpureus]	NA	Cytochrome b-c1 complex subunit 8-1, mitochondrial OS=Arabidopsis thaliana
X1_05304	2175.34	-0.710997	6.71E-08	5.95E-07	2175.34	-4.2764	1.13E-205	5.96E-203	NA	NA	hypothetical protein JH06_2359 [Blastocystis sp. subtype 4]	NA	Rhodanese-like domain-containing protein 6 OS=Arabidopsis thaliana
X1_05305	2028.5	-0.566114	8.90E-22	4.63E-20	2028.5	-2.41201	0	0	GO:0016787;GO:0016021	NA	hypothetical protein AV274_5604 [Blastocystis sp. ATCC 50177/Nand II]	NA	Rhodanese-like domain-containing protein 6 OS=Arabidopsis thaliana
X1_05306	444.849	-0.82188	6.88E-10	8.63E-09	444.849	-2.45459	3.90E-68	2.06E-66	NA	NA	hypothetical protein JH06_2359 [Blastocystis sp. subtype 4]	NA	Rhodanese-like domain-containing protein 6 OS=Arabidopsis thaliana
X1_05307	290.427	1.83437	2.14E-38	3.02E-36	290.427	2.72454	2.65E-86	2.24E-84	GO:0016021	NA	olpB [Symbiodinium natans]	KX235176.1	NA
X1_05311	112.733	6.07891	4.01E-14	9.46E-13	112.733	7.52674	6.33E-21	5.42E-20	NA	K06816;K00430;K17987	SELP [Symbiodinium natans]	KX235176.1	Classical arabinogalactan protein 7 OS=Arabidopsis thaliana
X1_05312	23.1047	0	1	1	23.1047	8.94654	5.45E-11	2.24E-10	NA	K17987;K00430;K06816	SELP [Symbiodinium natans]	NA	Classical arabinogalactan protein 9 OS=Arabidopsis thaliana
X1_05314	2569.64	-0.83518	6.42E-35	7.76E-33	2569.64	-2.64064	1.86E-303	2.71E-300	GO:0016021;GO:0016787	NA	hypothetical protein BBJ28_00007067 [Nothophytophthora sp. Chile5]	NA	Rhodanese-like domain-containing protein 6 OS=Arabidopsis thaliana
X1_05315	44.9648	1.77083	0.162013	0.275642	44.9648	-8.07902	6.63E-07	1.96E-06	NA	K17987;K00430;K06816	unnamed protein product [Polarella glacialis]	NA	Classical arabinogalactan protein 9 OS=Arabidopsis thaliana
X1_05316	275.431	5.73653	4.04E-30	3.71E-28	275.431	8.73481	1.49E-68	8.03E-67	NA	K17987;K00430;K06816	SELP [Symbiodinium natans]	NA	Classical arabinogalactan protein 9 OS=Arabidopsis thaliana
X1_05317	26.1985	-7.44483	9.56E-06	5.55E-05	26.1985	-5.02718	0.000704096	0.00148394	NA	K17987;K00430;K06816	SELP [Symbiodinium natans]	NA	Classical arabinogalactan protein 9 OS=Arabidopsis thaliana
X1_05318	363.393	-0.205471	0.0290189	0.068079	363.393	-1.17309	4.95E-33	8.14E-32	NA	K17987;K00430;K06816	SELP [Symbiodinium natans]	KX235176.1	Classical arabinogalactan protein 9 OS=Arabidopsis thaliana
X1_05320	98.0106	0.42497	0.126923	0.227471	98.0106	2.1293	1.90E-15	1.09E-14	GO:0050660;GO:0004499;GO:0016021;GO:0050661	K11816	hypothetical protein JKP88DRAFT_327142 [Tribonema minus]	NA	Proline-rich receptor-like protein kinase PERK2 OS=Arabidopsis thaliana
X1_05321	835.69	0.607222	8.34E-10	1.03E-08	835.69	1.44731	2.80E-50	8.59E-49	GO:0004499;GO:0050661;GO:0016021;GO:0050660	K11816	hypothetical protein JKP88DRAFT_327142 [Tribonema minus]	NA	Proline-rich receptor-like protein kinase PERK1 OS=Arabidopsis thaliana
X1_05322	961.193	0.702133	8.16E-17	2.66E-15	961.193	1.50768	9.53E-75	6.14E-73	GO:0050660;GO:0004499;GO:0016021;GO:0050661	K11816	hypothetical protein JKP88DRAFT_327142 [Tribonema minus]	NA	Proline-rich receptor-like protein kinase PERK1 OS=Arabidopsis thaliana
X1_05323	879	0.451224	1.44E-05	8.05E-05	879	1.01753	3.79E-23	3.74E-22	GO:0004499;GO:0050660;GO:0016021;GO:0050661	K11816	hypothetical protein JKP88DRAFT_327142 [Tribonema minus]	NA	Proline-rich receptor-like protein kinase PERK1 OS=Arabidopsis thaliana
X1_05324	614.617	0.406032	0.00266515	0.00868683	614.617	1.55105	1.65E-31	2.53E-30	GO:0016021;GO:0004674;GO:0005524	K00430;K01180;K13171	hypothetical protein Vafri_8868 [Volvox africanus]	NA	Proline-rich receptor-like protein kinase PERK14 OS=Arabidopsis thaliana
X1_05326	14.6221	0.777806	0.053525	0.112958	14.6221	-2.2148	3.60E-05	8.90E-05	NA	NA	hypothetical protein E3N88_44516 [Mikania micrantha]	XR_002880727.1	NA
X1_05328	4573.95	3.81668	4.19E-175	1.29E-171	4573.95	-6.66214	3.01E-176	1.01E-173	NA	NA	hypothetical protein Lal_00008628 [Lupinus albus]	XR_002880727.1	NA
X1_05329	165.419	2.06593	1.76E-48	3.77E-46	165.419	-2.52687	4.61E-35	8.22E-34	NA	NA	hypothetical protein Lal_00008628 [Lupinus albus]	XR_004087816.1	NA
X1_05331	17137.3	0.898243	4.75E-31	4.62E-29	17137.3	3.63369	0	0	NA	NA	hypothetical protein Lal_00008628 [Lupinus albus]	XR_002880727.1	NA
X1_05335	879.464	-1.2166	1.53E-13	3.36E-12	879.464	-0.517252	0.00150318	0.00302506	NA	NA	hypothetical protein Lal_00008628 [Lupinus albus]	XR_002880727.1	NA
X1_05337	9.00332	4.5285	1.10E-05	6.30E-05	9.00332	3.9618	0.000124126	0.000288036	NA	NA	hypothetical protein Lal_00008628 [Lupinus albus]	XR_004087816.1	NA
X1_05338	159.856	-1.17337	6.17E-05	0.000299654	159.856	2.19483	1.04E-15	6.09E-15	NA	NA	hypothetical protein GLYMA_13G012400v4 [Glycine max]	XR_004087783.1	NA
X1_05339	1668.27	-0.305817	0.10109	0.189463	1668.27	2.42619	2.00E-39	4.27E-38	NA	K10640	hypothetical protein DUNSADRAFT_6888 [Dunaliella salina]	MH061387.1	NA
X1_05340	14413.8	-0.0813132	0.333458	0.476719	14413.8	1.71017	1.34E-92	1.32E-90	NA	NA	hypothetical protein Lal_00045090 [Lupinus albus]	XR_002991556.1	NA
X1_05341	3856.93	0.621048	4.14E-10	5.40E-09	3856.93	2.70342	5.36E-166	1.56E-163	NA	NA	hypothetical protein Lal_00046827 [Lupinus albus]	XR_002991556.1	NA
X1_05342	86.8689	1.31221	0.0372685	0.0837888	86.8689	3.25993	1.79E-07	5.54E-07	NA	NA	hypothetical protein Lal_00008628 [Lupinus albus]	XR_002880727.1	NA
X1_05343	1541.86	3.66409	1.05E-111	1.28E-108	1541.86	-7.12325	1.10E-68	5.97E-67	NA	NA	hypothetical protein HHK36_026220 [Tetracentron sinense]	XR_003775770.1	NA
X1_05345	14596.1	-0.489924	8.28E-06	4.87E-05	14596.1	2.39839	2.09E-106	2.60E-104	GO:0016021	NA	hypothetical protein BC332_34878 [Capsicum chinense]	FJ794982.1	NA
X1_05347	3226.51	1.17742	3.04E-29	2.67E-27	3226.51	3.56292	8.73E-259	8.75E-256	NA	NA	hypothetical protein Lal_00008628 [Lupinus albus]	XR_002880727.1	NA
X1_05360	25.6852	-0.6895	0.0453127	0.0983758	25.6852	-1.30443	0.000206121	0.00046593	GO:0016021;GO:0005886;GO:0046873;GO:0005385	K14709	zinc-regulated transporter 1-like [Quercus suber]	NA	Zinc transporter 9 OS=Oryza sativa subsp. japonica
X1_05366	74.2767	0.459632	0.0670002	0.135882	74.2767	1.18677	1.10E-06	3.18E-06	GO:0005886;GO:0046873;GO:0016021;GO:0005385	K14709	zinc-regulated transporter 1-like [Quercus suber]	NA	Zinc transporter 9 OS=Oryza sativa subsp. japonica
X1_05369	25.3651	3.00499	0.00017742	0.000778156	25.3651	3.62493	5.35E-06	1.44E-05	NA	K09553	unnamed protein product [Lactuca saligna]	NA	Hsp70-Hsp90 organizing protein OS=Triticum aestivum
X1_05383	13.5684	-3.58664	0.0060644	0.0177611	13.5684	-5.76924	0.000109213	0.000255328	NA	K12900;K13171;K09566	RNA recognition motif-containing protein [Phytophthora infestans]	NA	NA
X1_05385	322.914	-0.705497	3.86E-07	2.97E-06	322.914	-2.59432	9.63E-67	4.87E-65	NA	K09566	hypothetical protein SARC_12529 [Sphaeroforma arctica JP610]	NA	NA
X1_05386	78.9849	-0.318651	0.247669	0.382022	78.9849	-1.14094	4.96E-05	0.00012055	GO:0022857;GO:0016021	K08192	uncharacterized transporter C11D3.18C-like [Quercus suber]	NA	NA
X1_05387	1341.14	-0.146675	0.0189998	0.0475308	1341.14	-1.2785	3.51E-86	2.96E-84	GO:0016021;GO:0022857	K08192	uncharacterized transporter C11D3.18C-like [Quercus suber]	NA	NA
X1_05388	139.406	0.158524	0.257711	0.393766	139.406	-1.52517	9.29E-22	8.41E-21	GO:0022857;GO:0016021	K08192	uncharacterized transporter C11D3.18C-like [Quercus suber]	NA	NA
X1_05389	834.193	-0.199729	0.00388362	0.0120543	834.193	-1.20077	2.10E-62	9.26E-61	GO:0022857;GO:0016021	K08192	uncharacterized transporter C11D3.18C-like [Quercus suber]	NA	NA
X1_05390	178.924	-0.184484	0.237011	0.369138	178.924	-1.10539	7.05E-12	3.10E-11	GO:0022857;GO:0016021	K08192	uncharacterized transporter C11D3.18C-like [Quercus suber]	NA	NA
X1_05391	53.1599	-0.432965	0.100536	0.188692	53.1599	-1.06762	7.20E-05	0.00017201	NA	K08192	hypothetical protein PC116_g31637, partial [Phytophthora cactorum]	NA	NA
X1_05392	1033.48	0.0199123	0.789252	0.869192	1033.48	-1.57221	1.20E-87	1.05E-85	GO:0016021;GO:0022857	K08192;K13783	uncharacterized transporter C11D3.18C-like [Quercus suber]	NA	NA
X1_05395	11.8668	3.04692	0.0114457	0.0307327	11.8668	4.42389	0.000207756	0.000469375	NA	K17795	mitochondrial import inner membrane translocase subunit tim17-like [Quercus suber]	NA	Mitochondrial import inner membrane translocase subunit TIM17-1 OS=Arabidopsis thaliana
X1_05402	76.0968	0.667008	0.0231582	0.0562181	76.0968	1.14016	7.95E-05	0.000189007	NA	K17795	mitochondrial import inner membrane translocase subunit tim17-like [Quercus suber]	NA	Mitochondrial import inner membrane translocase subunit TIM17-1 OS=Arabidopsis thaliana
X1_05408	25.1992	1.74978	0.20335	0.328751	25.1992	4.79243	0.000411605	0.00089554	GO:0007165;GO:0051259;GO:0006807;GO:0036361;GO:0051087;GO:0001671;GO:0097428	K04082	Macrophage migration inhibitory factor-like [Hondaea fermentalgiana]	NA	NA
X1_05409	67.7344	-0.109513	0.626682	0.745785	67.7344	1.01617	1.48E-06	4.22E-06	GO:0004672;GO:0005524	K04563;K02206	Cell division control protein [Nymphaea thermarum]	NA	Cell division control protein 2 homolog A OS=Antirrhinum majus
X1_05411	89.6685	-0.688452	0.24702	0.381265	89.6685	-5.66953	8.88E-15	4.84E-14	NA	K04563;K02206;K07760	cell division control protein 2 homolog isoform X1 [Hevea brasiliensis]	NA	Cell division control protein 2 homolog OS=Oxybasis rubra
X1_05413	397.342	0.226002	0.0530695	0.112182	397.342	-1.21035	2.50E-23	2.50E-22	NA	K04563;K02206;K07760	cell division control protein 2 homolog isoform X1 [Hevea brasiliensis]	NA	Cell division control protein 2 homolog C OS=Antirrhinum majus
X1_05414	158.776	1.94732	0.010847	0.0293591	158.776	3.47093	5.34E-06	1.44E-05	GO:0007165;GO:0051087;GO:0006807;GO:0097428;GO:0051259;GO:0001671;GO:0036361	K04082	hypothetical protein FH972_021705 [Carpinus fangiana]	NA	Iron-sulfur cluster co-chaperone protein HscB homolog OS=Arabidopsis thaliana
X1_05415	57.4707	0.0384163	0.943324	0.974047	57.4707	2.79567	8.93E-08	2.84E-07	GO:0006807;GO:0051087;GO:0097428;GO:0007165;GO:0001671;GO:0036361;GO:0051259	K04082	predicted protein [Micromonas pusilla CCMP1545]	NA	NA
X1_05441	232.6	0.19108	0.263092	0.399742	232.6	-1.39295	6.41E-15	3.53E-14	GO:0016021;GO:0005525;GO:0003924;GO:0003743	K02519	hypothetical protein MIMGU_mgv1a001456mg [Erythranthe guttata]	LC429773.1	Translation initiation factor IF-2, chloroplastic OS=Arabidopsis thaliana
X1_05443	111.88	0.150757	0.562785	0.692754	111.88	1.6784	2.69E-11	1.13E-10	GO:0003743;GO:0016021;GO:0003924;GO:0005525	K02519	hypothetical protein MIMGU_mgv1a001456mg [Erythranthe guttata]	NA	Translation initiation factor IF-2, chloroplastic OS=Arabidopsis thaliana
X1_05444	306.041	0.897263	2.51E-08	2.40E-07	306.041	1.08597	1.03E-11	4.46E-11	GO:0003924;GO:0016021;GO:0003743;GO:0005525	K02519	hypothetical protein MIMGU_mgv1a001456mg [Erythranthe guttata]	XM_003057590.1	Translation initiation factor IF-2, chloroplastic OS=Arabidopsis thaliana
X1_05445	899.018	0.684239	2.47E-15	6.87E-14	899.018	1.60914	5.22E-81	3.93E-79	GO:0003743;GO:0005525;GO:0003924;GO:0016021	K02519	hypothetical protein MIMGU_mgv1a001456mg [Erythranthe guttata]	XM_024043760.1	Translation initiation factor IF-2, chloroplastic OS=Arabidopsis thaliana
X1_05450	1319.01	0.493183	1.33E-15	3.80E-14	1319.01	1.10387	3.18E-75	2.07E-73	GO:0005525;GO:0003743;GO:0003924;GO:0016021	K02519	Translation initiation factor 2 [Klebsormidium nitens]	NA	Translation initiation factor IF-2, chloroplastic OS=Arabidopsis thaliana
X1_05452	282.774	0.747226	0.000393479	0.00159052	282.774	1.95815	3.90E-21	3.39E-20	GO:0003924;GO:0003743;GO:0005525;GO:0016021	K02519	hypothetical protein MIMGU_mgv1a001456mg [Erythranthe guttata]	XM_003057590.1	Translation initiation factor IF-2, chloroplastic OS=Arabidopsis thaliana
X1_05453	686.312	0.725096	4.74E-24	3.02E-22	686.312	1.01627	8.80E-48	2.50E-46	GO:0005524;GO:0005525;GO:0003924;GO:0003743;GO:0000049;GO:0004674;GO:0004672	K08269	serine/threonine-protein kinase atg1-like [Quercus suber]	XM_024043760.1	Translation initiation factor IF-2, chloroplastic (Fragment) OS=Euglena gracilis
X1_05455	2308.3	-0.105336	0.388892	0.533206	2308.3	-14.3981	1.27E-44	3.25E-43	GO:0016620;GO:0006006;GO:0051287;GO:0050661	K00134	GADPH [Uncaria rhynchophylla]	AK108429.1	Glyceraldehyde-3-phosphate dehydrogenase 1, cytosolic OS=Oryza sativa subsp. japonica
X1_05457	43.2364	-0.0181002	0.967397	0.991151	43.2364	-8.67998	4.75E-15	2.64E-14	GO:0006006;GO:0050661;GO:0016620;GO:0051287	K00134	GADPH [Uncaria rhynchophylla]	AK108429.1	Glyceraldehyde-3-phosphate dehydrogenase, cytosolic OS=Gracilaria gracilis
X1_05462	2233.42	3.94922	1.49E-21	7.58E-20	2233.42	5.60084	1.02E-41	2.38E-40	GO:0019898;GO:0015979;GO:0009654;GO:0005509	K21919	putative thylakoid lumenal 29.8 kDa protein, partial [Coccomyxa subellipsoidea C-169]	XM_001697068.1	PsbP domain-containing protein 4, chloroplastic OS=Arabidopsis thaliana
X1_05463	247.533	-1.33091	1.08E-06	7.58E-06	247.533	-0.349091	0.192627	0.255286	GO:0015979;GO:0009654;GO:0005509;GO:0019898	K01874	hypothetical protein CHLNCDRAFT_36808 [Chlorella variabilis]	NA	Methionine--tRNA ligase, chloroplastic/mitochondrial OS=Arabidopsis thaliana
X1_05464	44.8952	1.14424	0.00153795	0.00535312	44.8952	2.52929	3.80E-13	1.84E-12	NA	NA	hypothetical protein Vafri_17060, partial [Volvox africanus]	NA	NA
X1_05465	12.2136	4.9539	0.000311483	0.00129149	12.2136	7.84364	5.37E-09	1.89E-08	NA	K19487	transcription factor SFP1-like [Quercus suber]	NA	NA
X1_05466	300.967	0.556221	6.66E-06	3.98E-05	300.967	1.34695	2.01E-29	2.80E-28	NA	K19487	hypothetical protein EMIHUDRAFT_460685, partial [Emiliania huxleyi CCMP1516]	NA	NA
X1_05468	825.403	0.562658	1.03E-09	1.25E-08	825.403	1.53434	3.09E-65	1.50E-63	NA	K19487	dentin sialophosphoprotein-like, partial [Nicotiana tomentosiformis]	NA	NA
X1_05469	1228.44	0.386033	2.68E-09	3.04E-08	1228.44	1.17628	7.62E-78	5.29E-76	NA	NA	hypothetical protein EMIHUDRAFT_460685, partial [Emiliania huxleyi CCMP1516]	NA	NA
X1_05471	582.374	0.773997	4.14E-14	9.75E-13	582.374	2.00021	1.17E-90	1.11E-88	NA	K19487	dentin sialophosphoprotein-like, partial [Nicotiana tomentosiformis]	NA	NA
X1_05477	40.2386	1.35036	0.0178343	0.0450197	40.2386	2.91249	2.00E-07	6.16E-07	GO:0030246;GO:0004553;GO:0005975	K05546	glucosidase 2 subunit alpha-like [Quercus suber]	NA	Probable glucan 1,3-alpha-glucosidase OS=Arabidopsis thaliana
X1_05490	23.5263	-0.0143141	0.990782	1	23.5263	6.90461	6.57E-14	3.36E-13	NA	K15331	unnamed protein product, partial [Polarella glacialis]	NA	NA
X1_05497	16.3586	1.02873	0.201193	0.325964	16.3586	3.87179	3.60E-07	1.09E-06	NA	K15331	unnamed protein product [Symbiodinium sp. CCMP2592]	NA	NA
X1_05501	20.9259	4.65202	3.42E-06	2.17E-05	20.9259	6.3629	1.37E-10	5.48E-10	GO:0030697;GO:0009507	K15331	hypothetical protein PC116_g31336, partial [Phytophthora cactorum]	NA	NA
X1_05502	37.5943	1.61033	0.00218689	0.00731126	37.5943	3.4163	2.59E-11	1.09E-10	GO:0009507;GO:0030696;GO:0030697	K15331;K09566	tRNA (uracil(54)-C(5))-methyltransferase-like [Quercus suber]	NA	NA
X1_05504	52.7002	1.44326	0.00129164	0.00458804	52.7002	1.5781	0.000405221	0.000882322	GO:0009507;GO:0030697;GO:0030696	K15331	hypothetical protein PC116_g31336, partial [Phytophthora cactorum]	NA	NA
X1_05509	94.9634	3.05422	9.92E-11	1.43E-09	94.9634	3.97759	2.36E-17	1.57E-16	NA	K15331	hypothetical protein PC116_g31336, partial [Phytophthora cactorum]	NA	NA
X1_05512	15.4549	-2.10356	0.0423747	0.0931971	15.4549	-7.60937	9.60E-08	3.04E-07	NA	K15331;K09566	hypothetical protein PC116_g31336, partial [Phytophthora cactorum]	NA	NA
X1_05514	296.979	0.714777	0.372834	0.517058	296.979	2.28799	0.00428298	0.0080303	GO:0032543;GO:0006412;GO:0016021;GO:0030956;GO:0070681;GO:0005524;GO:0009507;GO:0050567;GO:0050566;GO:0005739;GO:0016740	K02434	hypothetical protein Lal_00010570 [Lupinus albus]	NA	Glutamyl-tRNA(Gln) amidotransferase subunit B-2, chloroplastic/mitochondrial OS=Micromonas commoda (strain RCC299 / NOUM17 / CCMP2709)
X1_05515	285.109	0.682007	5.57E-06	3.39E-05	285.109	2.15791	2.92E-50	8.93E-49	GO:0050566;GO:0030956;GO:0032543;GO:0070681;GO:0050567;GO:0005739;GO:0005524;GO:0016740;GO:0009507	K02434	Aspartyl/glutamyl-trna, partial [Globisporangium splendens]	NA	Glutamyl-tRNA(Gln) amidotransferase subunit B-2, chloroplastic/mitochondrial OS=Micromonas commoda (strain RCC299 / NOUM17 / CCMP2709)
X1_05516	206.016	2.16468	3.02E-10	4.01E-09	206.016	4.23601	1.00E-35	1.84E-34	GO:0005524;GO:0032543;GO:0070681;GO:0030956;GO:0006412;GO:0050566;GO:0005739;GO:0050567;GO:0009507;GO:0016740	K02434	hypothetical protein Lal_00010570 [Lupinus albus]	NA	Glutamyl-tRNA(Gln) amidotransferase subunit B, chloroplastic/mitochondrial OS=Ostreococcus tauri
X1_05517	200.586	1.0387	0.00504158	0.0151301	200.586	2.47013	1.79E-11	7.63E-11	GO:0005524;GO:0070681;GO:0050566;GO:0005739;GO:0032543;GO:0030956;GO:0009507;GO:0050567	K02434	Hypothetical protein PINS_005941 [Pythium insidiosum]	NA	Glutamyl-tRNA(Gln) amidotransferase subunit B, mitochondrial OS=Phytophthora infestans (strain T30-4)
X1_05518	214.206	0.383834	0.0637229	0.130431	214.206	2.18833	8.53E-28	1.09E-26	GO:0005524;GO:0050567;GO:0032543;GO:0009507;GO:0030956;GO:0005739;GO:0016740;GO:0070681;GO:0050566	K02434	Aspartyl/glutamyl-trna, partial [Globisporangium splendens]	NA	Glutamyl-tRNA(Gln) amidotransferase subunit B-2, chloroplastic/mitochondrial OS=Micromonas commoda (strain RCC299 / NOUM17 / CCMP2709)
X1_05519	173.885	0.448714	0.13897	0.244294	173.885	2.32389	5.74E-15	3.17E-14	GO:0009507;GO:0032543;GO:0005739;GO:0030956;GO:0050567;GO:0005524;GO:0070681;GO:0050566	K02434	Aspartyl/glutamyl-trna, partial [Globisporangium splendens]	NA	Glutamyl-tRNA(Gln) amidotransferase subunit B, chloroplastic/mitochondrial OS=Ostreococcus tauri
X1_05520	269.483	0.363768	0.0862519	0.1666	269.483	2.42982	3.39E-32	5.38E-31	GO:0006412;GO:0070681;GO:0032543;GO:0005739;GO:0050566;GO:0016740;GO:0005524;GO:0009507;GO:0050567;GO:0030956	K02434	Hypothetical protein PINS_005941 [Pythium insidiosum]	NA	Glutamyl-tRNA(Gln) amidotransferase subunit B, chloroplastic/mitochondrial OS=Ostreococcus tauri
X1_05521	181.357	0.338763	0.0332393	0.0762885	181.357	1.80433	2.89E-33	4.81E-32	NA	NA	hypothetical protein EMIHUDRAFT_460685, partial [Emiliania huxleyi CCMP1516]	NA	NA
X1_05524	32.1971	-1.72944	0.240733	0.373682	32.1971	-4.80296	0.0016628	0.00332378	GO:0032543;GO:0050566;GO:0009507;GO:0005524;GO:0070681;GO:0005739;GO:0050567;GO:0030956	K02434	Aspartyl/glutamyl-trna, partial [Globisporangium splendens]	NA	Glutamyl-tRNA(Gln) amidotransferase subunit B, chloroplastic/mitochondrial OS=Ostreococcus tauri
X1_05527	763.938	0.332873	0.0014415	0.00505284	763.938	1.27303	1.55E-35	2.83E-34	GO:0070681;GO:0032543;GO:0009507;GO:0005524;GO:0050567;GO:0051537;GO:0046872;GO:0016740;GO:0050566;GO:0005739;GO:0030956	K02434	predicted protein [Micromonas commoda]	NA	Glutamyl-tRNA(Gln) amidotransferase subunit B-2, chloroplastic/mitochondrial OS=Micromonas commoda (strain RCC299 / NOUM17 / CCMP2709)
X1_05542	66.4063	0.0462472	0.956921	0.983605	66.4063	-2.66292	0.00226389	0.00443131	GO:0005643;GO:0017056;GO:0016788;GO:0015031;GO:0051028	K14306;K14297	PREDICTED: nuclear pore complex protein NUP62 [Brassica oleracea var. oleracea]	NA	Nuclear pore complex protein NUP98A OS=Arabidopsis thaliana
X1_05547	27.8641	-3.5134	0.0657599	0.133794	27.8641	5.68777	0.000429284	0.000931705	NA	K14306	hypothetical protein Ae201684_015218 [Aphanomyces euteiches]	NA	Nuclear pore complex protein NUP98B OS=Arabidopsis thaliana
X1_05573	68.7084	1.16733	0.000119633	0.000544172	68.7084	1.68243	1.67E-08	5.65E-08	NA	K20289	hypothetical protein Csa_011619, partial [Cucumis sativus]	NA	Conserved oligomeric Golgi complex subunit 2 OS=Arabidopsis thaliana
X1_05576	2699.17	0.440253	1.23E-09	1.47E-08	2699.17	1.0886	5.22E-52	1.68E-50	NA	K14572	LOW QUALITY PROTEIN: midasin [Selaginella moellendorffii]	CP000586.1	Serine/arginine-rich splicing factor SR45 OS=Arabidopsis thaliana
X1_05577	5808.15	0.718814	4.84E-34	5.58E-32	5808.15	1.5383	1.23E-151	3.04E-149	NA	K14572	LOW QUALITY PROTEIN: midasin [Selaginella moellendorffii]	XM_001703507.1	Pectinesterase inhibitor 10 OS=Arabidopsis thaliana
X1_05578	28.6203	1.01221	0.00081953	0.00306722	28.6203	1.77105	6.25E-10	2.37E-09	NA	K14572	hypothetical protein KC19_1G292500 [Ceratodon purpureus]	CP000586.1	Midasin OS=Arabidopsis thaliana
X1_05579	1029.23	-0.416052	0.0325068	0.074851	1029.23	-1.35234	4.34E-12	1.94E-11	GO:0005737;GO:0006796;GO:0000287;GO:0004427	K01507	Inorganic pyrophosphatase, partial [Phytophthora cactorum]	AK110681.1	Soluble inorganic pyrophosphatase 1, chloroplastic OS=Chlamydomonas reinhardtii
X1_05582	593.242	0.59864	0.0376314	0.0844586	593.242	1.60168	2.38E-08	7.95E-08	GO:0005737;GO:0006796;GO:0004427;GO:0000287	K01507	Inorganic pyrophosphatase, partial [Phytophthora cactorum]	AK110681.1	Soluble inorganic pyrophosphatase 1, chloroplastic OS=Chlamydomonas reinhardtii
X1_05584	184.397	0.063449	0.811397	0.885092	184.397	-1.30688	1.29E-06	3.69E-06	NA	NA	hypothetical protein PC116_g31117 [Phytophthora cactorum]	NA	NA
X1_05586	15.1477	-7.48063	0.00455349	0.0138459	15.1477	-7.83532	0.00296301	0.00569484	GO:0007165;GO:0016021;GO:0005634	K13172;K13171;K14306	hypothetical protein FNF29_06665 [Cafeteria roenbergensis]	NA	Sister chromatid cohesion protein PDS5 homolog C OS=Arabidopsis thaliana
X1_05587	123.082	1.80095	2.01E-05	0.000108511	123.082	2.41838	8.81E-09	3.05E-08	GO:0007165;GO:0016021;GO:0005634	K13171	hypothetical protein FNF29_06665 [Cafeteria roenbergensis]	NA	Sister chromatid cohesion protein PDS5 homolog C OS=Arabidopsis thaliana
X1_05589	20.8301	0.472506	0.257527	0.393607	20.8301	1.57963	6.79E-05	0.000162521	NA	K13171	hypothetical protein JKP88DRAFT_295093, partial [Tribonema minus]	NA	NA
X1_05593	21.6062	1.35417	0.138003	0.243005	21.6062	5.47362	1.27E-10	5.09E-10	GO:0016021	K14306;K13171;K17987	PREDICTED: filaggrin-like, partial [Ipomoea nil]	NA	NA
X1_05604	2.26645	3.23474	0.0435738	0.095339	2.26645	5.11332	0.000817917	0.00170812	NA	K13172	serine/arginine repetitive matrix protein 1 isoform X2 [Helianthus annuus]	NA	NA
X1_05605	81.8953	2.99691	0.000236012	0.0010046	81.8953	2.31894	0.00446107	0.00833772	NA	K13172;K13171	hypothetical protein JKP88DRAFT_295093, partial [Tribonema minus]	NA	NA
X1_05606	172.349	1.20488	0.000254238	0.0010752	172.349	2.28637	2.54E-12	1.15E-11	GO:0005634;GO:0007165;GO:0016021	K13171	hypothetical protein FNF29_06665 [Cafeteria roenbergensis]	NA	Sister chromatid cohesion protein PDS5 homolog C OS=Arabidopsis thaliana
X1_05607	35.6172	0.363022	0.465055	0.6058	35.6172	-3.269	1.09E-08	3.74E-08	NA	NA	hypothetical protein PC116_g31117 [Phytophthora cactorum]	NA	NA
X1_05608	77.3815	3.21309	1.51E-05	8.37E-05	77.3815	3.54529	1.74E-06	4.91E-06	NA	K13172;K13171	hypothetical protein JKP88DRAFT_295093, partial [Tribonema minus]	NA	NA
X1_05615	106.972	0.888059	0.00163287	0.00564431	106.972	1.12713	5.57E-05	0.000134742	GO:0007165;GO:0005634;GO:0016021	K13171	hypothetical protein FNF29_06665 [Cafeteria roenbergensis]	NA	Sister chromatid cohesion protein PDS5 homolog C OS=Arabidopsis thaliana
X1_05619	6.3648	5.36995	0.000160971	0.000713363	6.3648	6.56384	3.10E-06	8.55E-06	GO:0007165;GO:0005634;GO:0016021	K13171	hypothetical protein FNF29_06665 [Cafeteria roenbergensis]	NA	Sister chromatid cohesion protein PDS5 homolog C OS=Arabidopsis thaliana
X1_05625	20.8945	0.519128	0.230788	0.362128	20.8945	1.69779	3.31E-05	8.21E-05	NA	K13350	peroxisomal membrane protein 4 [Capsaspora owczarzaki ATCC 30864]	NA	NA
X1_05626	14.1883	1.15562	0.0130515	0.0344403	14.1883	1.74791	9.79E-05	0.000230189	NA	K13350	peroxisomal membrane protein 4 [Capsaspora owczarzaki ATCC 30864]	NA	NA
X1_05630	188.559	0.813853	2.14E-10	2.94E-09	188.559	1.49363	4.69E-34	8.05E-33	NA	K13350	peroxisomal membrane protein 4 [Capsaspora owczarzaki ATCC 30864]	NA	NA
X1_05632	192.943	0.914191	1.10E-08	1.12E-07	192.943	1.42955	6.01E-20	4.81E-19	NA	K13350	hypothetical protein SDRG_11664 [Saprolegnia diclina VS20]	NA	NA
X1_05634	66.4645	0.445296	0.125221	0.225006	66.4645	1.38943	7.96E-07	2.33E-06	NA	K13350	hypothetical protein PC116_g34705, partial [Phytophthora cactorum]	NA	NA
X1_05635	314.791	0.768866	3.24E-16	1.00E-14	314.791	1.00951	2.56E-28	3.37E-27	NA	K13350	hypothetical protein PC116_g34705, partial [Phytophthora cactorum]	NA	NA
X1_05637	238.064	0.761011	1.01E-09	1.23E-08	238.064	1.2876	1.49E-26	1.78E-25	NA	K13350	hypothetical protein PC116_g34705, partial [Phytophthora cactorum]	NA	NA
X1_05639	25.135	1.69701	5.21E-05	0.000257621	25.135	2.36658	7.11E-09	2.48E-08	NA	K13350	hypothetical protein PC116_g34705, partial [Phytophthora cactorum]	NA	NA
X1_05640	9.47988	0.70386	0.171313	0.287837	9.47988	1.84519	9.69E-05	0.000227868	NA	K13350	peroxisomal membrane protein 4-like [Quercus suber]	NA	NA
X1_05641	16.7728	1.08041	0.0182096	0.0458505	16.7728	1.26872	0.00478328	0.008897	GO:0009507;GO:0003743	K03237	eukaryotic translation initiation factor 2 subunit alpha-like [Quercus suber]	XM_003060071.1	Eukaryotic translation initiation factor 2 subunit alpha OS=Arabidopsis thaliana
X1_05650	354.787	0.519848	0.000186324	0.000813003	354.787	1.49563	2.73E-28	3.59E-27	NA	K09566;K13171	hypothetical protein Ae201684_011640 [Aphanomyces euteiches]	NA	Autophagy-related protein 18g OS=Arabidopsis thaliana
X1_05653	205.342	0.622484	0.0022642	0.00753373	205.342	1.62461	4.10E-16	2.47E-15	NA	K09566;K14306	hypothetical protein SDRG_09596 [Saprolegnia diclina VS20]	NA	Autophagy-related protein 18g OS=Arabidopsis thaliana
X1_05655	976.663	0.758234	2.48E-21	1.24E-19	976.663	1.77668	2.45E-115	3.59E-113	NA	K13171;K14306	hypothetical protein SDRG_09596 [Saprolegnia diclina VS20]	NA	Autophagy-related protein 18g OS=Arabidopsis thaliana
X1_05659	75.9785	1.02247	0.0336269	0.0770285	75.9785	2.01958	2.30E-05	5.81E-05	NA	K13171;K09566	hypothetical protein PybrP1_012017 [Pythium brassicum]	NA	Autophagy-related protein 18g OS=Arabidopsis thaliana
X1_05661	94.9224	0.842607	0.00266619	0.00868912	94.9224	1.07168	0.000113691	0.000265255	NA	K14306;K09566;K13171	hypothetical protein PybrP1_012017 [Pythium brassicum]	NA	Peptidyl-prolyl cis-trans isomerase CYP95 OS=Arabidopsis thaliana
X1_05662	73.8289	0.820595	0.00960687	0.0264528	73.8289	3.66841	7.74E-36	1.43E-34	GO:0005737;GO:0042594	NA	hypothetical protein EZV62_008651 [Acer yangbiense]	NA	Autophagy-related protein 18g OS=Arabidopsis thaliana
X1_05677	9.04098	2.00361	0.123926	0.22316	9.04098	5.3081	1.86E-05	4.74E-05	GO:0022857;GO:0004174;GO:0051539;GO:0051536;GO:0016021;GO:0005743;GO:0046872	K00311	electron transfer flavoprotein-ubiquinone oxidoreductase [Thraustotheca clavata]	NA	Electron transfer flavoprotein-ubiquinone oxidoreductase, mitochondrial OS=Arabidopsis thaliana
X1_05678	33.1703	0.143925	0.609313	0.731461	33.1703	1.09225	2.63E-05	6.60E-05	GO:0046872;GO:0004174;GO:0051539;GO:0005743	K00311	hypothetical protein Ae201684_006365 [Aphanomyces euteiches]	NA	Electron transfer flavoprotein-ubiquinone oxidoreductase, mitochondrial OS=Arabidopsis thaliana
X1_05680	20.1615	3.02321	0.00132139	0.00468029	20.1615	4.26556	4.75E-06	1.29E-05	GO:0051536;GO:0016021;GO:0051539;GO:0005743;GO:0004174;GO:0046872;GO:0022857	K00311	Electron transfer flavoprotein-ubiquinone oxidoreductase, mitochondrial [Gracilariopsis chorda]	XM_004343128.2	Electron transfer flavoprotein-ubiquinone oxidoreductase, mitochondrial OS=Oryza sativa subsp. japonica
X1_05681	26.8729	0.631918	0.134115	0.23768	26.8729	1.66227	4.31E-05	0.000105683	GO:0005634;GO:0006397	K15544	RNA polymerase II C-terminal domain phosphatase [Salix suchowensis]	NA	NA
X1_05684	113.26	0.447399	0.0208676	0.0514791	113.26	1.05944	1.62E-08	5.49E-08	GO:0004174;GO:0051536;GO:0016021;GO:0046872;GO:0022857;GO:0005743;GO:0051539	K00311	unnamed protein product [Polarella glacialis]	NA	Electron transfer flavoprotein-ubiquinone oxidoreductase, mitochondrial OS=Arabidopsis thaliana
X1_05686	89.0475	-2.28463	1.64E-20	7.66E-19	89.0475	-10.4742	1.04E-23	1.06E-22	GO:0036381;GO:0008615;GO:0003824;GO:0006520;GO:0042823;GO:0016843	K06215	putative pyridoxal 5'-phosphate synthase subunit PDX1.1 [Hordeum vulgare]	AK362069.1	Probable pyridoxal 5'-phosphate synthase subunit PDX1 OS=Ginkgo biloba
X1_05687	710.184	-3.05022	1.66E-174	4.73E-171	710.184	-13.5641	5.32E-40	1.16E-38	GO:0006520;GO:0008615;GO:0003824;GO:0042823;GO:0016843	K06215	putative pyridoxal 5'-phosphate synthase subunit PDX1.1 [Hordeum vulgare]	AK362069.1	Probable pyridoxal 5'-phosphate synthase subunit PDX1 OS=Ginkgo biloba
X1_05688	129.528	0.762153	0.000796542	0.00298846	129.528	-9.89823	2.53E-21	2.23E-20	GO:0016843;GO:0008615;GO:0006520;GO:0042823;GO:0003824	K06215	putative pyridoxal 5'-phosphate synthase subunit PDX1.1 [Hordeum vulgare]	AK362069.1	Probable pyridoxal 5'-phosphate synthase subunit PDX1 OS=Ginkgo biloba
X1_05689	21.7499	1.77133	0.089377	0.171404	21.7499	-6.20016	2.00E-05	5.08E-05	GO:0003824;GO:0036381;GO:0006520;GO:0008615;GO:0016843;GO:0042823	K06215	putative pyridoxal 5'-phosphate synthase subunit PDX1.1 [Hordeum vulgare]	AK362069.1	Probable pyridoxal 5'-phosphate synthase subunit PDX1 OS=Ginkgo biloba
X1_05693	56.3821	0.344602	0.206185	0.332354	56.3821	1.74309	1.29E-11	5.58E-11	GO:0016021;GO:0005783;GO:0005509;GO:0030246;GO:0051082;GO:0006457	K08054	calnexin homolog [Quercus suber]	NA	Calnexin homolog OS=Helianthus tuberosus
X1_05696	167.604	1.11892	4.07E-12	7.31E-11	167.604	1.33311	4.63E-17	3.01E-16	GO:0006457;GO:0005783;GO:0016021;GO:0051082;GO:0030246;GO:0005509	K08054	calnexin homolog [Quercus suber]	NA	Calnexin homolog OS=Helianthus tuberosus
X1_05697	335.575	-1.09915	3.51E-17	1.19E-15	335.575	-0.467401	0.000205853	0.000465351	GO:0051082;GO:0006457;GO:0030246;GO:0005783;GO:0016021;GO:0005509	K08054	calnexin homolog [Quercus suber]	NA	Calnexin homolog 1 OS=Arabidopsis thaliana
X1_05699	7.83137	1.7709	0.00842876	0.0236203	7.83137	2.05906	0.00177291	0.00352804	GO:0016021;GO:0036085;GO:0005794;GO:0005457	K15279;K15285	unnamed protein product [Ectocarpus sp. CCAP 1310/34]	NA	NA
X1_05707	18.592	0.243252	0.644266	0.760187	18.592	2.07742	2.38E-05	6.00E-05	NA	NA	hypothetical protein ZIOFF_021254 [Zingiber officinale]	NA	NA
X1_05709	51.9651	0.528023	0.0473514	0.102029	51.9651	1.25261	1.04E-06	3.01E-06	GO:0016757;GO:0016020	NA	unnamed protein product [Ectocarpus sp. CCAP 1310/34]	NA	NA
X1_05715	75.7798	0.465286	0.0202995	0.0502698	75.7798	-9.16956	9.70E-19	7.15E-18	GO:0043998;GO:0005737;GO:0010485;GO:0005634	K20794	hypothetical protein PI125_g16440 [Phytophthora idaei]	NA	NA
X1_05716	8.86376	0.161235	0.715258	0.815627	8.86376	-6.42082	4.47E-09	1.59E-08	GO:0010485;GO:0005634;GO:0043998;GO:0005737	K20794	hypothetical protein Pcac1_g6555 [Phytophthora cactorum]	NA	NA
X1_05718	5.16051	0	1	1	5.16051	6.78378	0.000317855	0.000701691	NA	NA	hypothetical protein Csa_011619, partial [Cucumis sativus]	NA	NA
X1_05721	17.8674	1.26127	0.0286865	0.0674123	17.8674	1.70467	0.00264254	0.00512036	NA	K16578;K09566;K00430	PREDICTED: formin-like protein 14 [Solanum tuberosum]	NA	Pectinesterase inhibitor 10 OS=Arabidopsis thaliana
X1_05731	107.766	1.44851	5.40E-05	0.000265873	107.766	1.91763	7.41E-08	2.37E-07	NA	K16578;K15280	unnamed protein product [Miscanthus lutarioriparius]	NA	Probable sugar phosphate/phosphate translocator At5g25400 OS=Arabidopsis thaliana
X1_05741	73.706	0.52111	0.140548	0.246475	73.706	1.11276	0.001422	0.00287149	GO:0016021	K16578;K15280	probable sugar phosphate/phosphate translocator At5g25400 [Panicum virgatum]	NA	Probable sugar phosphate/phosphate translocator At4g32390 OS=Arabidopsis thaliana
X1_05750	126.191	-0.596936	0.00182889	0.00623854	126.191	-1.35165	4.27E-12	1.91E-11	GO:0042351;GO:0050577;GO:0003824	K02377	TSTA3 [Scenedesmus sp. PABB004]	NA	Probable GDP-L-fucose synthase 1 OS=Oryza sativa subsp. japonica
X1_05751	21.422	2.56288	0.00345259	0.010884	21.422	3.65218	2.46E-05	6.19E-05	GO:0042351;GO:0050577;GO:0016021	K02377	TSTA3 [Scenedesmus sp. PABB004]	NA	Calcium/calmodulin-dependent serine/threonine-protein kinase OS=Malus domestica
X1_05755	50.4716	0.906256	0.0103088	0.0280996	50.4716	1.41335	4.68E-05	0.00011418	GO:0042351;GO:0050577;GO:0016021	K02377	TSTA3 [Scenedesmus sp. PABB004]	NA	Calcium/calmodulin-dependent serine/threonine-protein kinase OS=Malus domestica
X1_05764	112.995	1.05599	5.13E-08	4.65E-07	112.995	0.301774	0.124611	0.174194	GO:0005681;GO:0022857;GO:0008380;GO:0016021	K08192;K14306;K08193	hypothetical protein FH972_025460 [Carpinus fangiana]	NA	Pectinesterase inhibitor 10 OS=Arabidopsis thaliana
X1_05766	83.099	-0.986262	0.000215378	0.000926677	83.099	-2.25238	4.78E-16	2.86E-15	GO:0003677;GO:0000786;GO:0005634;GO:0006334	K11275	hypothetical protein Vretifemale_20871 [Volvox reticuliferus]	NA	Histone H1-II OS=Volvox carteri
X1_05767	6.58345	-1.53467	0.0333171	0.0764396	6.58345	-2.98263	0.000174087	0.000397021	GO:0000786;GO:0003677;GO:0005634;GO:0006334	K11275	hypothetical protein Vretifemale_20871 [Volvox reticuliferus]	NA	Histone H1-II OS=Volvox carteri
X1_05778	24.1562	1.60378	1.19E-05	6.79E-05	24.1562	2.21289	4.00E-10	1.54E-09	GO:0016627;GO:0006396;GO:0009982;GO:0001522;GO:0050660;GO:0003723	K15389;K00253	acyl-CoA dehydrogenase apdG-like [Quercus suber]	NA	Isovaleryl-CoA dehydrogenase, mitochondrial OS=Arabidopsis thaliana
X1_05787	7.88088	1.87688	0.00509903	0.0152792	7.88088	2.41993	0.000198808	0.000450211	GO:0005524;GO:0006298;GO:0030983	K08735;K08737	hypothetical protein FH972_026616 [Carpinus fangiana]	NA	DNA mismatch repair protein MSH3 OS=Arabidopsis thaliana
X1_05789	38.6069	1.18521	9.91E-06	5.73E-05	38.6069	1.11771	2.42E-05	6.10E-05	GO:0030983;GO:0005524;GO:0006298	K08735	mutS [Symbiodinium microadriaticum]	NA	DNA mismatch repair protein MSH3 OS=Arabidopsis thaliana
X1_05791	15.3935	2.04986	0.130252	0.232242	15.3935	4.03975	0.00259325	0.00503155	GO:0030599;GO:0045330;GO:0004857;GO:0042545;GO:0045490	NA	mucin-2-like [Prosopis alba]	NA	NA
X1_05807	10.5225	-1.38513	0.489549	0.627973	10.5225	-7.35024	0.00101282	0.00208861	GO:0016021	K13171;K14306	hypothetical protein VOLCADRAFT_104492 [Volvox carteri f. nagariensis]	NA	NA
X1_05819	48.5717	0.985847	0.00177354	0.00607184	48.5717	1.90951	3.89E-10	1.50E-09	GO:0006098;GO:0019521;GO:0050661;GO:0004616	K00033	6-phosphogluconate dehydrogenase, decarboxylating 1-like [Quercus suber]	XM_008612087.1	6-phosphogluconate dehydrogenase, decarboxylating 3, chloroplastic OS=Arabidopsis thaliana
X1_05824	945.026	0.0894916	0.419342	0.563056	945.026	-13.084	3.00E-37	5.88E-36	GO:0006098;GO:0050661;GO:0019521;GO:0004616	K00033	6-phosphogluconate dehydrogenase, decarboxylating 1-like [Quercus suber]	BT102161.1	6-phosphogluconate dehydrogenase, decarboxylating 3, chloroplastic OS=Arabidopsis thaliana
X1_05831	274.084	0.0731495	0.640109	0.756735	274.084	-11.1878	2.05E-27	2.55E-26	NA	K06627;K00430;K13171	unnamed protein product [Ananas comosus var. bracteatus]	NA	NA
X1_05832	32.7598	0.0277201	0.927264	0.963271	32.7598	-8.2466	6.80E-15	3.74E-14	NA	K06627;K00430;K13171	unnamed protein product [Ananas comosus var. bracteatus]	NA	NA
X1_05851	36.2122	1.4152	0.000146478	0.000654726	36.2122	1.70441	3.40E-06	9.34E-06	GO:0016021;GO:0008121;GO:0070469;GO:0005743;GO:0051537;GO:0046872	K00411	hypothetical protein SARC_05924 [Sphaeroforma arctica JP610]	NA	Cytochrome b-c1 complex subunit Rieske-4, mitochondrial OS=Nicotiana tabacum
X1_05857	20.0423	1.89301	1.54E-05	8.51E-05	20.0423	2.63697	5.30E-10	2.02E-09	GO:0046872;GO:0005743;GO:0008121;GO:0070469;GO:0016021;GO:0051537	K00411	hypothetical protein FH972_024705 [Carpinus fangiana]	NA	Cytochrome b-c1 complex subunit Rieske-4, mitochondrial OS=Nicotiana tabacum
X1_05864	2.36603	3.14126	0.0330283	0.0758834	2.36603	4.27208	0.00283031	0.00545679	GO:0070469;GO:0005743;GO:0016021;GO:0008121;GO:0046872;GO:0051537	K00411	ubiquinol-cytochrome c iron-sulfur subunit [Plasmopara halstedii]	NA	Cytochrome b-c1 complex subunit Rieske-2, mitochondrial OS=Nicotiana tabacum
X1_05866	260.116	-1.13811	0.0178369	0.0450234	260.116	-1.609	0.000816285	0.00170502	GO:0070469;GO:0051537;GO:0046872;GO:0016021;GO:0008121;GO:0005743	K00411	hypothetical protein FH972_024705 [Carpinus fangiana]	NA	Cytochrome b-c1 complex subunit Rieske-4, mitochondrial OS=Nicotiana tabacum
X1_05875	111.257	0.624326	0.0042556	0.0130554	111.257	1.9118	5.45E-20	4.38E-19	NA	NA	bikaverin cluster transcription factor bik5-like [Quercus suber]	NA	NA
X1_05879	4.92414	1.56847	0.129168	0.230744	4.92414	3.55212	0.000226987	0.000510521	NA	K11323	hypothetical protein Csa_011619, partial [Cucumis sativus]	NA	NA
X1_05889	71.8221	1.10859	7.11E-06	4.23E-05	71.8221	-8.82658	3.65E-17	2.39E-16	GO:0006355;GO:0008270;GO:0043565	K07941	hypothetical protein BT93_L0223 [Corymbia citriodora subsp. variegata]	NA	GATA transcription factor 19 OS=Arabidopsis thaliana
X1_05917	32.8952	1.34762	0.00312823	0.00999185	32.8952	2.087	3.16E-06	8.71E-06	GO:0005744;GO:0030150;GO:0005509	K17805	protein phosphatase [Salix suchowensis]	NA	Mitochondrial import inner membrane translocase subunit PAM16 like 1 OS=Arabidopsis thaliana
X1_05926	6.85206	1.84227	0.037751	0.0846678	6.85206	2.83182	0.000975434	0.0020156	NA	NA	olpB [Symbiodinium natans]	NA	NA
X1_05932	41.5352	-0.0941911	0.80831	0.88289	41.5352	-1.28049	0.00133325	0.00270222	GO:0005524;GO:0005737;GO:0006457;GO:0051082	K09498	T-complex protein 1 subunit zeta 1 [Malus domestica]	XM_005791806.1	T-complex protein 1 subunit zeta 1 OS=Arabidopsis thaliana
X1_05938	3.73478	5.23228	1.89E-05	0.000102357	3.73478	5.17984	2.09E-05	5.29E-05	GO:0005737;GO:0005524;GO:0006457;GO:0051082	K09498	hypothetical protein FH972_022708 [Carpinus fangiana]	XM_005791806.1	T-complex protein 1 subunit zeta 2 OS=Arabidopsis thaliana
X1_05940	9.31273	0.840463	0.203189	0.328554	9.31273	3.33562	1.44E-08	4.88E-08	GO:0005737	K14018;K14963;K10599	ubiquitin homeostasis protein lub1-like [Quercus suber]	NA	Guanine nucleotide-binding protein subunit beta-like protein OS=Brassica napus
X1_05944	44.5962	3.54362	2.00E-12	3.75E-11	44.5962	3.01913	2.19E-09	7.97E-09	GO:0009073;GO:0003849;GO:0008652;GO:0009423;GO:0009507	K01626	hypothetical protein FH972_021175 [Carpinus fangiana]	NA	Phospho-2-dehydro-3-deoxyheptonate aldolase 2, chloroplastic OS=Solanum tuberosum
X1_05950	48.8081	0.90508	0.0339207	0.0775666	48.8081	1.30358	0.00200764	0.00395872	GO:0009423;GO:0009073;GO:0009507;GO:0008652;GO:0003849	K01626	hypothetical protein FH972_021175 [Carpinus fangiana]	NA	Phospho-2-dehydro-3-deoxyheptonate aldolase 2, chloroplastic OS=Petunia hybrida
X1_05955	7.65861	1.45522	0.104621	0.194803	7.65861	2.6236	0.00259839	0.00504091	GO:0003849;GO:0009073;GO:0009507;GO:0009423;GO:0008652	K01626	hypothetical protein FH972_021175 [Carpinus fangiana]	NA	Phospho-2-dehydro-3-deoxyheptonate aldolase 2, chloroplastic OS=Petunia hybrida
X1_05956	10.8964	1.12313	0.22792	0.358851	10.8964	2.90988	0.00127647	0.00259381	GO:0008652;GO:0009073;GO:0003849;GO:0009507;GO:0009423	K01626	hypothetical protein FH972_021175 [Carpinus fangiana]	NA	Phospho-2-dehydro-3-deoxyheptonate aldolase 2, chloroplastic OS=Petunia hybrida
X1_05960	102.244	-0.0115142	0.966408	0.990441	102.244	1.36964	2.08E-07	6.40E-07	GO:0003849;GO:0008652;GO:0009423;GO:0009073;GO:0009507	K01626	hypothetical protein FH972_021175 [Carpinus fangiana]	NA	Phospho-2-dehydro-3-deoxyheptonate aldolase 2, chloroplastic OS=Petunia hybrida
X1_05961	2.66269	4.09475	0.00232586	0.00771484	2.66269	3.88747	0.00374694	0.00709443	GO:0009073;GO:0009423;GO:0003849;GO:0008652;GO:0009507;GO:0016021	K01626	3-deoxy-7-phosphoheptulonate synthase [Cyanidioschyzon merolae strain 10D]	NA	Phospho-2-dehydro-3-deoxyheptonate aldolase 2, chloroplastic OS=Solanum tuberosum
X1_05969	77.2115	-0.597652	0.00632112	0.0184056	77.2115	-9.77114	5.88E-21	5.05E-20	GO:0016021	K13348;K13347	hypothetical protein PPROV_000104500 [Pycnococcus provasolii]	NA	Peroxisomal membrane protein PMP22 OS=Arabidopsis thaliana
X1_05972	11.9804	1.98342	0.00124033	0.0044271	11.9804	2.20108	0.000273573	0.000609048	GO:0006303;GO:0003887;GO:0006281;GO:0005634;GO:0003677;GO:0046872	K10981;K03512	hypothetical protein CBR_g3482 [Chara braunii]	NA	DNA polymerase lambda OS=Arabidopsis thaliana
X1_05973	183.594	1.08139	3.39E-18	1.29E-16	183.594	1.44908	2.12E-33	3.53E-32	GO:0006281;GO:0003677;GO:0005634;GO:0046872;GO:0003887	K10981;K03512	DNA polymerase type-X family protein pol4-like [Quercus suber]	NA	DNA polymerase lambda OS=Arabidopsis thaliana
X1_05974	4.26274	-0.00521879	0.996292	1	4.26274	2.99872	0.00205689	0.00404896	GO:0003887;GO:0003677;GO:0006281;GO:0005634;GO:0046872	K10981;K03512	DNA polymerase type-X family protein pol4-like [Quercus suber]	NA	DNA polymerase lambda OS=Oryza sativa subsp. japonica
X1_05978	30.8942	1.38109	0.000116528	0.000531528	30.8942	1.8783	7.76E-08	2.48E-07	GO:0003677;GO:0006281;GO:0046872;GO:0003887;GO:0005634;GO:0006303	K10981;K03512	DNA polymerase type-X family protein pol4-like [Quercus suber]	NA	DNA polymerase lambda OS=Arabidopsis thaliana
X1_05986	237.16	0.275086	0.060397	0.124787	237.16	1.01162	1.25E-12	5.82E-12	GO:0004252;GO:0016021	K13171	unnamed protein product [Chondrus crispus]	NA	Peptidyl-prolyl cis-trans isomerase CYP95 OS=Arabidopsis thaliana
X1_06002	68.595	3.91231	1.55E-09	1.84E-08	68.595	5.5821	3.89E-18	2.73E-17	NA	K00457;K13171	3-dehydroshikimate dehydratase-like [Quercus suber]	NA	NA
X1_06004	12.3472	4.40409	0.0365606	0.082482	12.3472	7.80399	0.000172037	0.000392614	NA	K00457;K13171	3-dehydroshikimate dehydratase-like [Quercus suber]	NA	NA
X1_06005	232.255	3.24767	2.08E-74	1.10E-71	232.255	4.26831	6.89E-132	1.32E-129	NA	K00457;K09566	3-dehydroshikimate dehydratase-like [Quercus suber]	NA	NA
X1_06013	54.6385	-0.590988	0.092124	0.175755	54.6385	-1.14546	0.0011751	0.00240164	GO:0006904;GO:0006886;GO:0000145;GO:0090522	K19985	exocyst complex component sec15-like [Quercus suber]	NA	Vegetative cell wall protein gp1 OS=Chlamydomonas reinhardtii
X1_06020	49.4469	1.30175	2.82E-06	1.82E-05	49.4469	1.00341	0.000298444	0.000661207	GO:0006904;GO:0006886;GO:0090522;GO:0000145	K19985	exocyst complex component sec15-like [Quercus suber]	NA	Exocyst complex component SEC15B OS=Arabidopsis thaliana
X1_06026	42.2259	0.471657	0.123565	0.22266	42.2259	1.33302	5.47E-06	1.47E-05	GO:0009860;GO:0006887;GO:0060321;GO:0006886;GO:0000145;GO:0006893;GO:0009846;GO:0090522;GO:0006904;GO:0016020;GO:0005829	K19985	exocyst complex component sec15-like [Quercus suber]	NA	Exocyst complex component SEC15B OS=Arabidopsis thaliana
X1_06048	13.1882	-1.74583	0.0124549	0.0330521	13.1882	-2.45884	0.00056835	0.0012123	NA	K21806	hypothetical protein AURANDRAFT_71834, partial [Aureococcus anophagefferens]	NA	NA
X1_06050	402.893	-0.363919	0.00190982	0.00648147	402.893	-1.41554	9.96E-32	1.54E-30	NA	K21806;K23040	hypothetical protein AURANDRAFT_70670, partial [Aureococcus anophagefferens]	NA	NA
X1_06060	155.482	0.252302	0.0795208	0.156067	155.482	1.15122	2.49E-17	1.65E-16	GO:0005524;GO:0004672	K14510;K04424	hypothetical protein CHLNCDRAFT_142454 [Chlorella variabilis]	NA	Serine/threonine-protein kinase STY8 OS=Arabidopsis thaliana
X1_06065	11.6316	0.832922	0.0841394	0.163405	11.6316	1.93875	1.59E-05	4.07E-05	GO:0034338;GO:0047372;GO:0016787;GO:0044255	K13696;K07019	putative esterase YMR210W [Quercus suber]	NA	Embryogenesis-associated protein EMB8 OS=Picea glauca
X1_06066	13.1522	6.10627	0.00475329	0.0143716	13.1522	6.57947	0.00230464	0.00450591	GO:0008233	K07019;K13696	serine protease family S33 [Achlya hypogyna]	NA	Embryogenesis-associated protein EMB8 OS=Picea glauca
X1_06071	124.48	1.01208	7.74E-09	8.11E-08	124.48	1.68893	2.47E-23	2.47E-22	GO:0008233;GO:0016787	K13696;K07019	serine protease family S33 [Achlya hypogyna]	NA	Embryogenesis-associated protein EMB8 OS=Picea glauca
X1_06073	183.704	-2.31759	4.19E-16	1.28E-14	183.704	-1.03564	0.000163058	0.000373045	GO:0035145;GO:0008380	K12877	protein mago nashi 2 [Coccomyxa subellipsoidea C-169]	NA	Protein mago nashi homolog 2 OS=Oryza sativa subsp. japonica
X1_06085	192.334	0.812601	5.25E-05	0.000259307	192.334	1.52728	1.04E-14	5.65E-14	GO:0016779;GO:0034227;GO:0032447;GO:0002098;GO:0005737;GO:0000049	K14168	hypothetical protein CHLNCDRAFT_141632 [Chlorella variabilis]	XM_024151087.1	Cytoplasmic tRNA 2-thiolation protein 1 OS=Arabidopsis thaliana
X1_06087	95.8529	0.649557	0.0281124	0.0662737	95.8529	-1.98856	3.86E-10	1.49E-09	GO:0006414;GO:0005840;GO:0003735	K02942	60S acidic ribosomal protein P1-like [Quercus suber]	AK107874.1	60S acidic ribosomal protein P1 OS=Chlamydomonas reinhardtii
X1_06092	23.3648	0.285432	0.486149	0.624885	23.3648	1.4262	0.000228801	0.000514443	GO:0005524;GO:0004017	K00939	adenylate kinase, partial [Isochrysis galbana]	AK107874.1	Adenylate kinase 3 OS=Oryza sativa subsp. japonica
X1_06095	43.8205	-2.30963	0.107692	0.19937	43.8205	6.83668	1.39E-11	5.97E-11	GO:0006414;GO:0005840;GO:0003735	K02942	60S acidic ribosomal protein P1-like [Quercus suber]	AK107874.1	60S acidic ribosomal protein P1 OS=Chlamydomonas reinhardtii
X1_06097	3190.11	-0.447728	1.76E-07	1.44E-06	3190.11	-1.30191	1.52E-51	4.82E-50	GO:0003735;GO:0006414;GO:0005840	K02942	60S acidic ribosomal protein P1-like [Quercus suber]	AK107874.1	60S acidic ribosomal protein P1 OS=Chlamydomonas reinhardtii
X1_06100	119.696	0.963193	4.98E-05	0.000246957	119.696	1.28839	4.00E-08	1.31E-07	GO:0005524;GO:0004017;GO:0008690	K00939	hypothetical protein M758_3G093500 [Ceratodon purpureus]	AK107874.1	Adenylate kinase 4 OS=Oryza sativa subsp. japonica
X1_06104	16.5119	-0.703667	0.114879	0.209968	16.5119	-1.76386	0.000187522	0.000426	GO:0004017;GO:0008690;GO:0005524	K00939	hypothetical protein M758_3G093500 [Ceratodon purpureus]	AK107874.1	60S acidic ribosomal protein P1 OS=Zea mays
X1_06105	131.114	0.597844	0.497657	0.635572	131.114	-2.50661	0.00484171	0.00899858	GO:0006414;GO:0003735;GO:0005840	K02942	60S acidic ribosomal protein P1-like [Quercus suber]	AK107874.1	60S acidic ribosomal protein P1 OS=Chlamydomonas reinhardtii
X1_06111	6.46958	-2.49384	0.510769	0.647281	6.46958	-21.3464	4.56E-08	1.49E-07	GO:0008690;GO:0005524;GO:0004017	K00939	hypothetical protein M758_3G093500 [Ceratodon purpureus]	AK107874.1	60S acidic ribosomal protein P1 OS=Zea mays
X1_06113	11961.8	-0.662379	5.35E-15	1.42E-13	11961.8	-1.42883	1.20E-63	5.50E-62	GO:0003735;GO:0006414;GO:0005840	K02942	60S acidic ribosomal protein P1-like [Quercus suber]	AK107874.1	60S acidic ribosomal protein P1 OS=Chlamydomonas reinhardtii
X1_06116	55.1645	1.06749	2.84E-05	0.000148589	55.1645	0.767822	0.00255997	0.00497119	GO:0004017;GO:0005524	K00939	adenylate kinase [Fragilariopsis cylindrus CCMP1102]	AK107874.1	60S acidic ribosomal protein P2A OS=Zea mays
X1_06121	12002.6	-0.577016	1.86E-09	2.17E-08	12002.6	-1.40451	2.41E-48	6.97E-47	GO:0006414;GO:0003735;GO:0005840	K02942	60S acidic ribosomal protein P1-like [Quercus suber]	AK107874.1	60S acidic ribosomal protein P1 OS=Chlamydomonas reinhardtii
X1_06126	80.9348	0.526664	0.004501	0.0137015	80.9348	1.02822	7.73E-09	2.69E-08	NA	NA	uncharacterized protein LOC112016960 [Quercus suber]	NA	NA
X1_06135	126.05	1.00112	3.69E-07	2.84E-06	126.05	0.678672	0.000561459	0.00119837	GO:0051998;GO:0103026;GO:0097023;GO:0046872	K23114;K01309	hypothetical protein COO60DRAFT_1698204 [Scenedesmus sp. NREL 46B-D3]	NA	NA
X1_06143	39.3319	0.332967	0.213123	0.340977	39.3319	1.06518	2.28E-05	5.76E-05	GO:0046872;GO:0103026;GO:0051998;GO:0097023	K23114;K14306	hypothetical protein FH972_023568 [Carpinus fangiana]	NA	NA
X1_06151	184.531	0.84253	0.020843	0.0514284	184.531	1.15226	0.00151893	0.003055	GO:0043087;GO:0007165	K05767;K09566	hypothetical protein FH972_022877 [Carpinus fangiana]	NA	NA
X1_06156	24.1096	0.329166	0.206569	0.332852	24.1096	-7.79008	9.88E-14	5.00E-13	GO:0007165;GO:0043087	K05767	glyceraldehyde-3-phosphate dehydrogenase [Salix suchowensis]	NA	NA
X1_06167	35.6136	1.14286	1.75E-05	9.54E-05	35.6136	1.04076	7.56E-05	0.000180136	GO:0008324;GO:0016021	NA	SLC41A3 [Symbiodinium natans]	NA	NA
X1_06173	49.5657	-2.18307	2.55E-08	2.43E-07	49.5657	-1.35824	0.000226844	0.000510228	GO:0047710;GO:0003824;GO:0000166	K01522	HIT-like protein [Scenedesmus sp. NREL 46B-D3]	NA	Bifunctional bis(5'-adenosyl)-triphosphatase/adenylylsulfatase FHIT OS=Arabidopsis thaliana
X1_06174	69.8418	0.263866	0.362595	0.506618	69.8418	1.32114	2.33E-06	6.50E-06	GO:0008757	K19787	carnosine N-methyltransferase isoform X1 [Manihot esculenta]	NA	NA
X1_06176	29.2725	0.664487	0.0359615	0.0813774	29.2725	2.26933	2.07E-15	1.18E-14	NA	K19787	hypothetical protein CAOG_04802 [Capsaspora owczarzaki ATCC 30864]	NA	NA
X1_06179	71.1319	0.3994	0.236909	0.369011	71.1319	1.30445	8.10E-05	0.000192362	GO:0006031;GO:0016021;GO:0004100	NA	hypothetical protein FH972_022472 [Carpinus fangiana]	NA	NA
X1_06181	26.2721	2.24553	0.00128411	0.00456385	26.2721	4.13174	1.45E-09	5.33E-09	GO:0004100;GO:0006031;GO:0016021	NA	hypothetical protein FNF31_06959 [Cafeteria roenbergensis]	NA	NA
X1_06182	13.8376	5.5514	0.0463595	0.100243	13.8376	7.7404	0.00532752	0.00983178	GO:0006031;GO:0004100;GO:0016021	NA	hypothetical protein FH972_022472 [Carpinus fangiana]	NA	NA
X1_06183	35.3387	0.307743	0.332954	0.476262	35.3387	1.05366	0.000539374	0.00115419	GO:0016021;GO:0022857;GO:0004100;GO:0006031	NA	hypothetical protein FNF31_06959 [Cafeteria roenbergensis]	NA	NA
X1_06184	242.267	0.685937	1.73E-09	2.02E-08	242.267	1.20939	3.28E-28	4.28E-27	GO:0022857;GO:0016021;GO:0004100;GO:0006031	K13171	hypothetical protein FNF31_06959 [Cafeteria roenbergensis]	NA	NA
X1_06196	63.1139	1.21022	0.000140826	0.000631667	63.1139	1.50416	1.68E-06	4.76E-06	GO:0000462;GO:0000469;GO:0030686;GO:0005730	K11323	hypothetical protein Csa_011619, partial [Cucumis sativus]	NA	NA
X1_06197	13.2709	4.03402	0.000815697	0.00305436	13.2709	6.39498	6.41E-08	2.06E-07	GO:0000462;GO:0000469;GO:0030686;GO:0005730	K11323	hypothetical protein C4D60_Mb03t15280 [Musa balbisiana]	NA	Vicilin-like seed storage protein At2g18540 OS=Arabidopsis thaliana
X1_06198	9.80598	0.289521	0.823699	0.893751	9.80598	-4.11306	0.00538071	0.00992491	GO:0006334;GO:0000786;GO:0003677	K01414;K14306;K01051	hypothetical protein CKAN_02739800 [Cinnamomum micranthum f. kanehirae]	NA	NA
X1_06207	9.66517	1.28075	0.142494	0.249155	9.66517	2.64234	0.00189885	0.00375972	GO:0000469;GO:0005730	K11323	hypothetical protein F8388_001615 [Cannabis sativa]	NA	Vicilin-like seed storage protein At2g18540 OS=Arabidopsis thaliana
X1_06209	15.7624	0.174971	0.758135	0.847523	15.7624	1.52647	0.0047866	0.00890214	NA	K11323	bpaC [Symbiodinium necroappetens]	NA	Vicilin-like seed storage protein At2g18540 OS=Arabidopsis thaliana
X1_06210	2407.7	-1.77449	1.69E-34	1.99E-32	2407.7	-4.1653	1.84E-170	5.75E-168	GO:0016021	K13171;K14325	hypothetical protein JKP88DRAFT_287531, partial [Tribonema minus]	NA	Formin-like protein 5 OS=Oryza sativa subsp. japonica
X1_06211	3467.79	-1.30632	3.45E-77	1.92E-74	3467.79	-2.82674	0	0	NA	K17987;K01051	flocculation protein FLO11-like [Spinacia oleracea]	NA	NA
X1_06212	365.014	-0.519209	0.00134733	0.00476231	365.014	-2.33134	2.03E-42	4.85E-41	GO:0016021	K13171;K14325	hypothetical protein JKP88DRAFT_287531, partial [Tribonema minus]	NA	Formin-like protein 5 OS=Oryza sativa subsp. japonica
X1_06213	279.368	-0.154184	0.339809	0.483288	279.368	-1.14806	3.39E-12	1.53E-11	GO:0006397	K17987;K01051	flocculation protein FLO11-like [Spinacia oleracea]	NA	NA
X1_06214	992.093	-1.39633	9.52E-27	7.35E-25	992.093	-3.19117	1.82E-121	2.94E-119	GO:0006397	K17987;K01051	flocculation protein FLO11-like [Spinacia oleracea]	NA	NA
X1_06215	264.042	-0.245306	0.201833	0.326792	264.042	-1.69573	9.88E-18	6.74E-17	NA	K14325	hypothetical protein JKP88DRAFT_287531, partial [Tribonema minus]	NA	Formin-like protein 5 OS=Oryza sativa subsp. japonica
X1_06216	3327.82	-1.6983	1.76E-113	2.22E-110	3327.82	-4.01541	0	0	NA	K14325;K13171	hypothetical protein JKP88DRAFT_287531, partial [Tribonema minus]	NA	Formin-like protein 5 OS=Oryza sativa subsp. japonica
X1_06231	136.326	0.942565	0.0106421	0.028877	136.326	1.39229	0.000149161	0.000342855	NA	K11671;K17987	hypothetical protein HYH03_007985 [Edaphochlamys debaryana]	NA	Sulfated surface glycoprotein 185 OS=Volvox carteri
X1_06235	54.7572	3.36169	3.73E-06	2.35E-05	54.7572	3.83336	1.23E-07	3.85E-07	NA	K11671;K17987	hypothetical protein HYH03_007985 [Edaphochlamys debaryana]	NA	Sulfated surface glycoprotein 185 OS=Volvox carteri
X1_06242	31.1648	0.600061	0.0174018	0.0440946	31.1648	1.26123	9.23E-08	2.93E-07	GO:0000387;GO:0005634	K11087	hypothetical protein DYB38_008147 [Aphanomyces astaci]	XM_008796521.4	Small nuclear ribonucleoprotein SmD1b OS=Arabidopsis thaliana
X1_06255	32.0093	-1.18137	0.000253436	0.00107217	32.0093	-0.187535	0.519816	0.589825	GO:0016021;GO:0008643;GO:0055085;GO:0015297	K15276	DMT family transporter: UDP-galactose/UDP-glucose [Coccomyxa subellipsoidea C-169]	NA	UDP-galactose/UDP-glucose transporter 5B OS=Arabidopsis thaliana
X1_06268	228.826	0.414564	0.231473	0.36295	228.826	2.13049	5.14E-10	1.96E-09	GO:0016021;GO:0015936;GO:0004420	K17987;K13172;K14306	dentin sialophosphoprotein-like, partial [Nicotiana tomentosiformis]	NA	Vegetative cell wall protein gp1 OS=Chlamydomonas reinhardtii
X1_06269	24.1732	1.99046	0.00710583	0.0203731	24.1732	3.92888	5.74E-08	1.85E-07	NA	NA	uncharacterized protein DDB_G0271670, partial [Zea mays]	NA	NA
X1_06273	19.4634	0	1	1	19.4634	8.64552	1.34E-05	3.47E-05	GO:0016021;GO:0015936;GO:0004420	K17987;K13172;K14306	uncharacterized protein DDB_G0271670, partial [Zea mays]	NA	Vegetative cell wall protein gp1 OS=Chlamydomonas reinhardtii
X1_06274	11.3887	0.493524	0.853348	0.914465	11.3887	-21.3826	6.82E-14	3.49E-13	NA	NA	dentin sialophosphoprotein-like, partial [Nicotiana tomentosiformis]	NA	NA
X1_06278	844.091	-0.168392	0.107773	0.199486	844.091	1.13672	5.52E-29	7.49E-28	NA	NA	dentin sialophosphoprotein-like, partial [Nicotiana tomentosiformis]	NA	NA
X1_06287	254.104	0.162789	0.406251	0.550413	254.104	2.61369	1.22E-44	3.14E-43	GO:0015936;GO:0004420;GO:0016021	K17987;K13172;K14306;K13171	uncharacterized protein DDB_G0271670, partial [Zea mays]	NA	Vegetative cell wall protein gp1 OS=Chlamydomonas reinhardtii
X1_06288	178.767	-0.526525	0.00339376	0.010728	178.767	1.55621	6.58E-21	5.62E-20	NA	NA	dentin sialophosphoprotein-like, partial [Nicotiana tomentosiformis]	NA	NA
X1_06289	136.661	0.333739	0.165662	0.280391	136.661	2.14881	1.65E-20	1.37E-19	GO:0015936;GO:0016021;GO:0004420	K17987;K13172;K14306	uncharacterized protein DDB_G0271670, partial [Zea mays]	NA	Vegetative cell wall protein gp1 OS=Chlamydomonas reinhardtii
X1_06291	165.001	2.39551	0.000853299	0.00317781	165.001	2.56625	0.000350231	0.000768827	NA	K00021	3-hydroxy-3-methylglutaryl-coenzyme A reductase-like [Quercus suber]	AK110180.1	3-hydroxy-3-methylglutaryl-coenzyme A reductase 3 OS=Solanum tuberosum
X1_06297	98.8706	0.419461	0.295223	0.435621	98.8706	2.95064	3.48E-14	1.82E-13	GO:0055085;GO:0016021	NA	hypothetical protein HXX76_013765 [Chlamydomonas incerta]	NA	NA
X1_06298	696.659	0.592395	8.96E-16	2.62E-14	696.659	2.01168	7.16E-185	2.77E-182	GO:0055085;GO:0016021	NA	PREDICTED: hornerin-like, partial [Ipomoea nil]	NA	NA
X1_06299	731.55	0.909384	4.75E-28	3.97E-26	731.55	1.84266	2.58E-116	3.84E-114	NA	K13171;K15174	hypothetical protein AURANDRAFT_71291, partial [Aureococcus anophagefferens]	NA	NA
X1_06300	206.777	1.09543	1.96E-11	3.19E-10	206.777	2.1415	1.49E-41	3.46E-40	NA	K09566	olpB [Symbiodinium natans]	NA	NA
X1_06303	16.2491	7.31919	2.53E-05	0.000133446	16.2491	7.54888	1.37E-05	3.53E-05	GO:0005635;GO:0006606;GO:0005829;GO:0006886;GO:0031267	K25201	hypothetical protein MARPO_0056s0005 [Marchantia polymorpha]	NA	NA
X1_06307	9.83202	1.9978	0.0552599	0.115976	9.83202	3.12393	0.0023632	0.0046122	NA	NA	hypothetical protein FNF29_04230 [Cafeteria roenbergensis]	NA	NA
X1_06320	10.9817	5.33013	0.0182517	0.0459254	10.9817	6.7126	0.00281693	0.00543295	GO:0031204;GO:0005783;GO:0016021	K09540	hypothetical protein PC116_g29877, partial [Phytophthora cactorum]	NA	DnaJ protein ERDJ3A OS=Oryza sativa subsp. japonica
X1_06321	18.1577	1.34982	0.0578601	0.120417	18.1577	2.9206	2.58E-05	6.48E-05	GO:0031204;GO:0016021;GO:0005783	K09540	translocation protein sec63-like [Quercus suber]	NA	DnaJ protein ERDJ3A OS=Oryza sativa subsp. japonica
X1_06323	471.288	-0.159659	0.368976	0.513116	471.288	-1.39699	9.89E-15	5.37E-14	NA	NA	SELP [Symbiodinium natans]	NA	NA
X1_06328	30.4536	-0.270265	0.890487	0.939055	30.4536	-7.27715	0.000969804	0.00200459	GO:0016021;GO:0031204;GO:0005783	K09540	hypothetical protein PC116_g29877, partial [Phytophthora cactorum]	NA	DnaJ protein ERDJ3A OS=Oryza sativa subsp. japonica
X1_06329	14.7087	2.00864	0.329556	0.472743	14.7087	6.85695	0.000282194	0.000627128	GO:0031204;GO:0005783;GO:0016021	K09540	hypothetical protein FH972_025666 [Carpinus fangiana]	NA	DnaJ protein ERDJ3A OS=Oryza sativa subsp. japonica
X1_06342	114.661	1.858	5.25E-22	2.79E-20	114.661	2.46928	2.58E-39	5.48E-38	GO:0006397	K09566;K13171	PREDICTED: peptidyl-prolyl cis-trans isomerase CYP95-like [Pyrus x bretschneideri]	NA	NA
X1_06343	443.223	1.35226	1.26E-18	5.01E-17	443.223	2.05657	7.58E-42	1.78E-40	NA	K09566;K13171;K14325	hypothetical protein EMIHUDRAFT_460685, partial [Emiliania huxleyi CCMP1516]	NA	NA
X1_06346	65.9081	1.01951	2.03E-06	1.35E-05	65.9081	1.27728	9.62E-10	3.60E-09	GO:0022857;GO:0016021	K08157;K08158	efflux pump atB-like [Quercus suber]	NA	NA
X1_06349	17.8047	-8.58319	2.35E-10	3.20E-09	17.8047	-8.93788	4.16E-11	1.73E-10	GO:1990961;GO:0016021;GO:0042910;GO:0022857	K08157;K08158	efflux pump atB-like [Quercus suber]	NA	NA
X1_06352	9.73943	-0.585021	0.393035	0.537508	9.73943	-6.68789	3.02E-08	1.00E-07	GO:1990961;GO:0042910;GO:0022857;GO:0016021	K08157;K08158	efflux pump atB-like [Quercus suber]	NA	Pectinesterase inhibitor 10 OS=Arabidopsis thaliana
X1_06357	304.278	0.302144	0.221297	0.350956	304.278	1.29484	1.18E-07	3.70E-07	GO:0042910;GO:1990961;GO:0022857;GO:0016021	K08157;K08158	efflux pump atB-like [Quercus suber]	NA	NA
X1_06362	11.8751	4.65315	0.0489916	0.104995	11.8751	7.83493	0.000821415	0.00171475	GO:0016021;GO:0022857;GO:1990961;GO:0042910	K08157	efflux pump atB-like [Quercus suber]	NA	Pectinesterase inhibitor 10 OS=Arabidopsis thaliana
X1_06363	7.91557	2.93254	0.0030064	0.00964967	7.91557	3.05935	0.00185175	0.00367346	GO:0042910;GO:1990961;GO:0016021;GO:0022857	K08157;K08158	efflux pump atB-like [Quercus suber]	NA	NA
X1_06364	10.731	0.252434	0.893029	0.94062	10.731	-6.72999	0.00157808	0.00316634	GO:0022857;GO:0016021;GO:0016702;GO:0046872	K08157	efflux pump atB-like [Quercus suber]	NA	Pectinesterase inhibitor 10 OS=Arabidopsis thaliana
X1_06375	17.6566	5.07229	0.000455177	0.00180851	17.6566	3.96568	0.00622945	0.0113741	GO:0055085;GO:0016021	NA	hypothetical protein CHLRE_09g395139v5 [Chlamydomonas reinhardtii]	NA	NA
X1_06376	72.9429	0.0497272	0.841911	0.906458	72.9429	1.28942	4.98E-08	1.62E-07	NA	NA	UPF0662 protein C30C2.08-like [Quercus suber]	NA	NA
X1_06378	224.421	0.788081	1.13E-08	1.15E-07	224.421	1.15527	1.15E-17	7.83E-17	NA	NA	hypothetical protein FH972_025587 [Carpinus fangiana]	NA	NA
X1_06379	300.251	0.804682	5.06E-11	7.66E-10	300.251	1.35135	1.07E-29	1.51E-28	NA	NA	hypothetical protein FH972_025587 [Carpinus fangiana]	NA	NA
X1_06393	23.238	1.13547	0.216244	0.344793	23.238	2.80876	0.00196065	0.00387349	NA	NA	RNA polymerase, partial [Phytophthora capsici]	NA	NA
X1_06399	18.7479	2.65979	0.00954779	0.0263106	18.7479	4.30878	2.14E-05	5.42E-05	NA	NA	hypothetical protein HXX76_008450 [Chlamydomonas incerta]	NA	NA
X1_06400	175.884	0.830033	0.000372108	0.0015141	175.884	1.84349	8.34E-16	4.90E-15	NA	K03006	unnamed protein product [Polarella glacialis]	NA	NA
X1_06402	85.4136	1.17274	0.0219051	0.0536389	85.4136	1.94014	0.000137667	0.00031761	GO:0016021	NA	LOW QUALITY PROTEIN: hypothetical protein BU14_0159s0022 [Porphyra umbilicalis]	CP018165.1	NA
X1_06405	25.9851	0.845989	0.273119	0.411244	25.9851	3.25559	1.49E-05	3.83E-05	GO:0046872;GO:0004222	K18156	mitochondrial inner membrane protease atp23-like [Quercus suber]	NA	NA
X1_06411	144.033	-2.17375	1.06E-11	1.80E-10	144.033	-2.04704	8.86E-11	3.59E-10	GO:0003676	NA	hypothetical protein FRX49_02600 [Trebouxia sp. A1-2]	NA	Protein PLASTID TRANSCRIPTIONALLY ACTIVE 10 OS=Arabidopsis thaliana
X1_06421	9.60426	1.39037	0.023496	0.0569014	9.60426	1.79889	0.00269958	0.00522233	NA	K17878;K21804	protein N-terminal and lysine N-methyltransferase efm7-like [Quercus suber]	NA	60S ribosomal protein L23 OS=Arabidopsis thaliana
X1_06437	18.0946	1.31935	0.0115701	0.0310234	18.0946	1.53938	0.00283141	0.00545877	GO:0005737;GO:0005524;GO:0006424;GO:0004818;GO:0005829	K01885	hypothetical protein GPECTOR_64g150 [Gonium pectorale]	NA	Glutamate--tRNA ligase, cytoplasmic OS=Arabidopsis thaliana
X1_06447	77.039	1.11872	3.92E-05	0.000198825	77.039	1.24764	3.58E-06	9.82E-06	GO:0005524;GO:0006424;GO:0005829;GO:0004818;GO:0005737	K01885	hypothetical protein Mapa_004182 [Marchantia paleacea]	NA	Glutamate--tRNA ligase, cytoplasmic OS=Arabidopsis thaliana
X1_06449	136.104	1.19136	1.41E-06	9.65E-06	136.104	1.5675	1.43E-10	5.71E-10	GO:0005829;GO:0006424;GO:0006425;GO:0004818;GO:0005524;GO:0004819;GO:0005737	K01885	glutamate--tRNA ligase, cytoplasmic-like [Physcomitrium patens]	NA	Glutamate--tRNA ligase, cytoplasmic OS=Arabidopsis thaliana
X1_06456	73.725	0.607587	0.00225866	0.00751757	73.725	1.7702	1.37E-21	1.23E-20	GO:0004721	K15174;K01180;K01051	hypothetical protein Vretimale_6364, partial [Volvox reticuliferus]	XM_030615753.1	Leucine-rich repeat extensin-like protein 3 OS=Arabidopsis thaliana
X1_06459	25.9563	1.57322	0.000227582	0.000972812	25.9563	2.76643	1.80E-11	7.67E-11	GO:0003824	K07511;K05607	uncharacterized protein LOC112021230 [Quercus suber]	NA	Peroxisomal fatty acid beta-oxidation multifunctional protein AIM1 OS=Arabidopsis thaliana
X1_06462	227.669	1.22068	3.96E-21	1.96E-19	227.669	2.50807	7.48E-93	7.41E-91	GO:0003824	K07511;K05607	uncharacterized protein LOC112021230 [Quercus suber]	NA	Peroxisomal fatty acid beta-oxidation multifunctional protein AIM1 OS=Arabidopsis thaliana
X1_06463	15.9697	1.19583	0.0156061	0.0402048	15.9697	1.61186	0.000866657	0.00180305	GO:0003824	K07511;K05607	enoyl-CoA hydratase [Capsaspora owczarzaki ATCC 30864]	NA	Peroxisomal fatty acid beta-oxidation multifunctional protein AIM1 OS=Arabidopsis thaliana
X1_06467	454.573	1.61478	3.27E-40	4.97E-38	454.573	2.87474	5.31E-131	1.01E-128	GO:0019430;GO:0004791;GO:0005737	K00384	hypothetical protein BT93_L4651 [Corymbia citriodora subsp. variegata]	NA	Thioredoxin reductase NTRA OS=Oryza sativa subsp. japonica
X1_06469	184.939	1.52778	1.91E-20	8.88E-19	184.939	2.75121	5.87E-67	2.99E-65	GO:0019430;GO:0005737;GO:0004791	K00384	hypothetical protein BT93_L4651 [Corymbia citriodora subsp. variegata]	NA	Thioredoxin reductase NTRA OS=Oryza sativa subsp. japonica
X1_06470	3.34114	-0.821774	0.433634	0.576542	3.34114	2.44453	0.001963	0.00387776	GO:0016491	K00384	hypothetical protein BT93_L4651 [Corymbia citriodora subsp. variegata]	NA	Thioredoxin reductase NTRA OS=Oryza sativa subsp. japonica
X1_06471	173.741	1.20625	6.08E-20	2.72E-18	173.741	1.71474	3.19E-41	7.32E-40	GO:0005737;GO:0019430;GO:0004791	K00384	hypothetical protein BT93_L4651 [Corymbia citriodora subsp. variegata]	NA	Thioredoxin reductase NTRA OS=Oryza sativa subsp. japonica
X1_06474	150.779	2.45226	1.11E-22	6.29E-21	150.779	5.21489	1.61E-107	2.04E-105	GO:0004791;GO:0005737;GO:0019430	K00384	hypothetical protein BT93_L4651 [Corymbia citriodora subsp. variegata]	NA	Thioredoxin reductase NTRA OS=Oryza sativa subsp. japonica
X1_06475	223.423	1.27445	0.000751772	0.00283936	223.423	1.25978	0.000851366	0.00177275	GO:0005737;GO:0019430;GO:0004791	K00384	hypothetical protein BT93_L4651 [Corymbia citriodora subsp. variegata]	NA	Thioredoxin reductase NTRA OS=Oryza sativa subsp. japonica
X1_06480	15.097	0	1	1	15.097	8.33166	3.73E-13	1.81E-12	GO:0005681;GO:0005524;GO:0004386;GO:0003676;GO:0016787	K18663	putative helicase mug81, partial [Quercus suber]	NA	ATP-dependent DNA helicase MER3 homolog OS=Oryza sativa subsp. japonica
X1_06481	101.826	-2.41068	0.000256318	0.00108317	101.826	-10.051	8.37E-17	5.33E-16	GO:0003723;GO:0005856;GO:0031119;GO:0009982;GO:0009507	K16365;K09553	stress-induced-phosphoprotein 1 [Monoraphidium neglectum]	NA	Hsp70-Hsp90 organizing protein 3 OS=Arabidopsis thaliana
X1_06482	9.48431	0	1	1	9.48431	7.66185	1.29E-07	4.03E-07	GO:0005681;GO:0003676;GO:0004386;GO:0016787;GO:0005524	K18663	putative helicase mug81 [Quercus suber]	NA	DExH-box ATP-dependent RNA helicase DExH14 OS=Arabidopsis thaliana
X1_06483	306.611	0.501731	0.00121075	0.004334	306.611	1.3214	3.43E-18	2.42E-17	GO:0016787;GO:0005681;GO:0004386;GO:0003676;GO:0005524	K18663	putative helicase mug81 [Quercus suber]	NA	DExH-box ATP-dependent RNA helicase DExH14 OS=Arabidopsis thaliana
X1_06487	23.2233	19.6804	4.40E-09	4.80E-08	23.2233	21.8026	7.60E-11	3.10E-10	GO:0016787;GO:0005681;GO:0004386;GO:0005524;GO:0003676	K18663	putative helicase mug81 [Quercus suber]	NA	DExH-box ATP-dependent RNA helicase DExH14 OS=Arabidopsis thaliana
X1_06488	262.22	1.12243	0.00698995	0.0200828	262.22	2.23618	6.93E-08	2.22E-07	GO:0004386;GO:0003676;GO:0005681;GO:0016787;GO:0005524	K18663	putative helicase mug81 [Quercus suber]	NA	DExH-box ATP-dependent RNA helicase DExH14 OS=Arabidopsis thaliana
X1_06490	215.204	0.941689	1.63E-09	1.92E-08	215.204	2.1834	1.22E-47	3.44E-46	GO:0004386;GO:0003676;GO:0005681;GO:0016787;GO:0005524	K18663	putative helicase mug81 [Quercus suber]	NA	DExH-box ATP-dependent RNA helicase DExH17 OS=Arabidopsis thaliana
X1_06495	173.816	0.554243	0.0361027	0.0816432	173.816	1.13596	1.44E-05	3.70E-05	GO:0005681;GO:0003676;GO:0016787;GO:0004386;GO:0005524	K18663	putative helicase mug81 [Quercus suber]	NA	DExH-box ATP-dependent RNA helicase DExH14 OS=Arabidopsis thaliana
X1_06501	252.185	0.899008	0.000233475	0.000995123	252.185	1.55977	1.24E-10	4.97E-10	GO:0004386;GO:0005681;GO:0005524;GO:0003676;GO:0016787	K18663	putative helicase mug81 [Quercus suber]	NA	DExH-box ATP-dependent RNA helicase DExH14 OS=Arabidopsis thaliana
X1_06508	1046.04	-0.47915	1.13E-13	2.52E-12	1046.04	-1.02352	1.27E-55	4.58E-54	GO:0003824;GO:0008453	K00830	alanine--glyoxylate aminotransferase 1-like [Quercus suber]	NA	Histone H3.2 OS=Medicago sativa
X1_06511	71.6501	0.886911	0.000846671	0.00315573	71.6501	1.23338	2.33E-06	6.50E-06	GO:0003824;GO:0008453	K00830	alanine--glyoxylate aminotransferase 1-like [Quercus suber]	FP100403.1	Histone H3.2 OS=Medicago sativa
X1_06515	23.1573	4.94278	0.101663	0.190319	23.1573	8.85677	0.00320865	0.00613402	GO:0008453;GO:0003824	K00830	alanine--glyoxylate aminotransferase 1-like [Quercus suber]	NA	Histone H3.2 OS=Medicago sativa
X1_06525	19.3978	1.79201	0.146596	0.254543	19.3978	3.93428	0.00127643	0.0025938	GO:0003723	K13172;K12900	Splicing factor U2af large subunit [Phytophthora palmivora var. palmivora]	NA	NA
X1_06531	42.7777	8.11915	5.62E-10	7.16E-09	42.7777	9.31081	1.04E-12	4.89E-12	GO:0007165;GO:0046872;GO:0001732;GO:0098808;GO:0033290;GO:0016282;GO:0005852;GO:0003743;GO:0002191	NA	LIM-domain-containing protein [Salix suchowensis]	NA	NA
X1_06532	77.3219	0.830578	3.04E-05	0.000157953	77.3219	1.62642	9.77E-18	6.67E-17	GO:0003743;GO:0007165;GO:0005852;GO:0098808;GO:0002191;GO:0033290;GO:0016282;GO:0001732;GO:0046872	K13172	LIM-domain-containing protein [Salix suchowensis]	NA	NA
X1_06533	7.53066	5.06776	0.0144837	0.0376684	7.53066	6.92324	0.000762564	0.00159935	GO:0003723	K13172;K12900	Splicing factor U2af large subunit [Phytophthora palmivora var. palmivora]	NA	NA
X1_06535	31.3422	6.54045	4.66E-09	5.07E-08	31.3422	9.17119	1.01E-16	6.38E-16	GO:0046872;GO:0007165;GO:0016282;GO:0002191;GO:0003743;GO:0005852;GO:0001732;GO:0033290;GO:0098808	NA	rho-type GTPase-activating protein 1-like [Quercus suber]	NA	NA
X1_06536	15.1472	3.00972	0.0265892	0.0632187	15.1472	5.21406	0.000101469	0.000238189	GO:0002191;GO:0016282;GO:0001732;GO:0007165;GO:0005852;GO:0033290;GO:0046872;GO:0003743;GO:0098808	NA	LIM-domain-containing protein [Salix suchowensis]	NA	NA
X1_06546	402.543	0.155926	0.45671	0.597736	402.543	-1.67906	4.75E-15	2.64E-14	GO:0018342;GO:0008318;GO:0003723	K14838	hypothetical protein DYB31_002779 [Aphanomyces astaci]	NA	Nucleosome assembly protein 1;2 OS=Nicotiana tabacum
X1_06551	280.05	-0.0362059	0.956377	0.983231	280.05	-2.59916	9.68E-05	0.000227778	GO:0003723;GO:0008318;GO:0018342	K14838	hypothetical protein EMIHUDRAFT_62237 [Emiliania huxleyi CCMP1516]	NA	NA
X1_06552	379.49	0.540577	0.000341539	0.00140279	379.49	1.08151	3.74E-13	1.81E-12	GO:0003723;GO:0018342;GO:0008318	K14838	hypothetical protein EMIHUDRAFT_62237 [Emiliania huxleyi CCMP1516]	NA	NA
X1_06558	21.6528	0.657572	0.300933	0.441839	21.6528	2.12982	0.000570365	0.00121638	GO:0005730;GO:0000463;GO:0003723	K14838	hypothetical protein EMIHUDRAFT_62237 [Emiliania huxleyi CCMP1516]	NA	Protein argonaute 3 OS=Arabidopsis thaliana
X1_06565	257.655	0.873957	2.49E-17	8.59E-16	257.655	1.27217	2.21E-37	4.35E-36	GO:0018342;GO:0003723;GO:0030261;GO:0008318;GO:0003677	K14838	RNA binding protein [Nannochloropsis gaditana]	NA	NA
X1_06567	713.795	-0.327054	0.0244972	0.0589507	713.795	-12.6283	1.50E-34	2.62E-33	GO:0005509	K02263;K14325	hypothetical protein AURANDRAFT_70520 [Aureococcus anophagefferens]	NA	NA
X1_06568	116.672	-0.278539	0.126749	0.22722	116.672	-10.0456	2.67E-22	2.50E-21	NA	K02263	cytochrome c oxidase polypeptide 5, mitochondrial-like [Quercus suber]	NA	NA
X1_06578	132.705	0.50397	0.0135562	0.0355899	132.705	1.29893	6.89E-11	2.82E-10	GO:0016021;GO:0033179;GO:0015078	K03661	hypothetical protein BT93_L5285 [Corymbia citriodora subsp. variegata]	NA	V-type proton ATPase subunit c''2 OS=Arabidopsis thaliana
X1_06579	6.12949	0.757644	0.358447	0.502275	6.12949	3.40611	2.77E-06	7.68E-06	GO:0033179;GO:0016021;GO:0015078	K03661	hypothetical protein BT93_L5285 [Corymbia citriodora subsp. variegata]	NA	V-type proton ATPase subunit c''1 OS=Arabidopsis thaliana
X1_06594	117.607	0.566074	0.0496067	0.106065	117.607	1.08043	0.000150581	0.000345921	GO:0016021;GO:0006535;GO:0005737;GO:0030170	K01738	cysteine synthase [Panicum miliaceum]	NA	Bifunctional cystathionine gamma-lyase/cysteine synthase OS=Arabidopsis thaliana
X1_06602	292.695	0.865568	7.17E-07	5.21E-06	292.695	1.6421	1.32E-21	1.19E-20	GO:0005737;GO:0030170;GO:0006535;GO:0016021	K01738	cysteine synthase [Panicum miliaceum]	XM_008671202.2	Cysteine synthase OS=Brassica juncea
X1_06604	17.9411	1.95182	0.0357049	0.0809007	17.9411	2.75868	0.00277172	0.00535321	GO:0016021;GO:0008289;GO:0006869;GO:0061817	NA	hypothetical protein PC116_g32066, partial [Phytophthora cactorum]	NA	NA
X1_06605	77.9365	1.39079	1.22E-11	2.04E-10	77.9365	2.17461	3.40E-28	4.44E-27	NA	NA	meiotically up-regulated gene 190 protein-like [Quercus suber]	NA	NA
X1_06607	41.6606	1.12248	0.00219613	0.00733822	41.6606	2.76089	3.25E-15	1.83E-14	NA	NA	meiotically up-regulated gene 190 protein-like [Quercus suber]	NA	NA
X1_06608	38.482	1.25084	0.00285225	0.00920994	38.482	2.2597	3.47E-08	1.14E-07	GO:0016021;GO:0008289;GO:0061817;GO:0006869	NA	meiotically up-regulated gene 190 protein-like [Quercus suber]	NA	NA
X1_06609	99.1976	1.39498	6.01E-07	4.44E-06	99.1976	2.48329	1.14E-19	8.94E-19	GO:0016021	NA	meiotically up-regulated gene 190 protein-like [Quercus suber]	NA	NA
X1_06611	469.737	0.290711	0.00226771	0.00754378	469.737	1.27903	9.83E-45	2.53E-43	GO:0046872;GO:0005737	K10666	uncharacterized RING finger protein P8B7.23-like [Quercus suber]	NA	NA
X1_06612	93.2736	3.65312	0.0531242	0.11227	93.2736	5.70724	0.00249407	0.0048512	GO:0005737;GO:0046872;GO:0016021;GO:0042254;GO:0005730	K10666	uncharacterized RING finger protein P8B7.23-like [Quercus suber]	NA	NA
X1_06615	10.881	-0.828432	0.415949	0.559723	10.881	3.1618	0.000474564	0.0010243	GO:0005737;GO:0046872	K10666	uncharacterized RING finger protein P8B7.23-like [Quercus suber]	NA	NA
X1_06617	195.807	0.280378	0.105213	0.19563	195.807	1.4628	1.83E-18	1.32E-17	GO:0046872;GO:0005737	NA	hypothetical protein CBR_g4363 [Chara braunii]	NA	NA
X1_06618	31.1159	1.24555	0.0100251	0.0274499	31.1159	3.84109	2.09E-17	1.40E-16	GO:0046872;GO:0005737	NA	hypothetical protein CBR_g4363 [Chara braunii]	NA	NA
X1_06623	151.183	1.07161	2.41E-09	2.76E-08	151.183	2.79125	1.19E-60	4.97E-59	GO:0046872;GO:0005737	K10666	PREDICTED: RING finger protein 10 isoform X2 [Beta vulgaris subsp. vulgaris]	NA	NA
X1_06624	419.321	0.531619	1.00E-07	8.61E-07	419.321	1.63322	9.60E-66	4.71E-64	GO:0016021;GO:0046872;GO:0042254;GO:0005737;GO:0005730	K10666	uncharacterized RING finger protein P8B7.23-like [Quercus suber]	NA	NA
X1_06631	39.0818	1.99489	0.0526928	0.11153	39.0818	3.95525	0.000110258	0.000257628	GO:0016021;GO:0008324	K07300	sodium/calcium exchanger protein [Klebsormidium nitens]	NA	Vacuolar cation/proton exchanger 2 OS=Oryza sativa subsp. japonica
X1_06639	896.948	0.763177	5.88E-05	0.000286989	896.948	1.37735	3.39E-13	1.65E-12	GO:0016021;GO:0008324	K07300	calcium proton exchanger [Raphidocelis subcapitata]	NA	Vacuolar cation/proton exchanger 5 OS=Arabidopsis thaliana
X1_06645	4242.06	-0.621896	8.12E-11	1.19E-09	4242.06	-2.49272	1.08E-145	2.47E-143	GO:0019941;GO:0005840;GO:0016567;GO:0005737;GO:0006412;GO:0031625;GO:0046872;GO:0003735;GO:0031386;GO:0005634	K02977	ubiquitin [Thraustotheca clavata]	XM_024070612.1	Ubiquitin-40S ribosomal protein S27a-2 OS=Arabidopsis thaliana
X1_06646	242.625	-0.438126	0.203295	0.328683	242.625	-2.15184	6.82E-10	2.58E-09	NA	K08770	hypothetical protein BU14_0513s0009 [Porphyra umbilicalis]	XM_026592478.1	Polyubiquitin OS=Nicotiana sylvestris
X1_06647	684.688	-0.408045	0.20114	0.325913	684.688	-1.93153	1.69E-09	6.20E-09	NA	K08770	polyubiquitin [Neopyropia yezoensis]	XM_016796696.1	Polyubiquitin OS=Nicotiana sylvestris
X1_06648	10248.4	-1.32874	1.51E-19	6.44E-18	10248.4	-1.97265	4.49E-41	1.02E-39	NA	K08770	polyubiquitin [Neopyropia yezoensis]	XM_026592478.1	Polyubiquitin OS=Nicotiana sylvestris
X1_06650	159.814	-0.767026	0.000954877	0.00351251	159.814	-2.62464	1.22E-26	1.46E-25	GO:0022627;GO:0005886;GO:0005840;GO:0009506;GO:0003735;GO:0006412;GO:0005794;GO:0046872;GO:0003729	K02977	ubiquitin-40S ribosomal protein S27a-1 [Brassica rapa]	XM_024070612.1	Ubiquitin-40S ribosomal protein S27a-2 OS=Arabidopsis thaliana
X1_06656	5.59856	4.77011	0.0118837	0.0317525	5.59856	6.45911	0.000573617	0.00122286	GO:0055085;GO:0016021	K15100	succinate/fumarate mitochondrial transporter-like [Quercus suber]	NA	Mitochondrial adenine nucleotide transporter ADNT1 OS=Arabidopsis thaliana
X1_06660	124.594	1.2393	1.20E-05	6.82E-05	124.594	1.48181	1.37E-07	4.28E-07	GO:0016021;GO:0055085	K15100	succinate/fumarate mitochondrial transporter-like [Quercus suber]	NA	Mitochondrial adenine nucleotide transporter ADNT1 OS=Arabidopsis thaliana
X1_06668	8.95187	1.2805	0.0340086	0.0777313	8.95187	2.71618	1.48E-06	4.22E-06	GO:0016301	K06685	unnamed protein product [Miscanthus lutarioriparius]	XM_039195406.1	MOB kinase activator-like 1B OS=Arabidopsis thaliana
X1_06669	5.86183	3.03066	0.0259915	0.0619855	5.86183	6.79368	3.95E-08	1.30E-07	GO:0016491	K00059	short chain dehydrogenase mpl6-like [Quercus suber]	NA	3-oxoacyl-[acyl-carrier-protein] reductase, chloroplastic OS=Cuphea lanceolata
X1_06670	8.58961	2.04345	0.136482	0.240918	8.58961	4.3953	0.00105637	0.00217289	GO:0016491	K00059	short chain dehydrogenase mpl6-like [Quercus suber]	NA	3-oxoacyl-[acyl-carrier-protein] reductase 1, chloroplastic OS=Brassica napus
X1_06671	193.878	2.75824	4.38E-30	4.01E-28	193.878	3.96985	3.95E-62	1.73E-60	GO:0016491	K00059	short chain dehydrogenase mpl6-like [Quercus suber]	NA	NADPH-dependent aldehyde reductase-like protein, chloroplastic OS=Arabidopsis thaliana
X1_06673	25.3155	2.02199	0.00304721	0.00976191	25.3155	3.63504	5.82E-08	1.88E-07	GO:0016491	K00059	short chain dehydrogenase mpl6-like [Quercus suber]	NA	Short-chain type dehydrogenase/reductase OS=Picea abies
X1_06674	7.18441	1.16116	0.314509	0.45653	7.18441	4.25651	7.94E-05	0.000188691	GO:0016491	K00059	short chain dehydrogenase mpl6-like [Quercus suber]	NA	3-oxoacyl-[acyl-carrier-protein] reductase 1, chloroplastic OS=Brassica napus
X1_06675	125.947	2.95639	2.81E-26	2.12E-24	125.947	3.85877	1.24E-44	3.17E-43	GO:0016491	K00059	short chain dehydrogenase mpl6-like [Quercus suber]	NA	3-oxoacyl-[acyl-carrier-protein] reductase, chloroplastic OS=Arabidopsis thaliana
X1_06676	15.6081	2.27057	0.0176142	0.044549	15.6081	3.55813	0.000166242	0.000379972	GO:0016491	K00059	short chain dehydrogenase mpl6-like [Quercus suber]	NA	Short-chain type dehydrogenase/reductase OS=Picea abies
X1_06677	131.133	2.75023	5.51E-27	4.33E-25	131.133	3.71127	3.59E-49	1.06E-47	GO:0016491	K00059	short chain dehydrogenase mpl6-like [Quercus suber]	NA	NADPH-dependent aldehyde reductase-like protein, chloroplastic OS=Arabidopsis thaliana
X1_06681	3.76836	3.4024	0.0157762	0.040582	3.76836	3.94985	0.00458039	0.0085444	GO:0005524;GO:0016740	K04555;K10575	ubiquitin-conjugating enzyme E2-18 kDa-like [Quercus suber]	NA	Ubiquitin-conjugating enzyme E2 7 OS=Arabidopsis thaliana
X1_06682	24.9847	0.814231	0.0450302	0.0978953	24.9847	1.44297	0.00024943	0.000558182	GO:0005524;GO:0016740	K04555;K10575	ubiquitin-conjugating enzyme E2-18 kDa-like [Quercus suber]	NA	Ubiquitin-conjugating enzyme E2 7 OS=Triticum aestivum
X1_06685	20.6537	1.03396	0.0189177	0.0473577	20.6537	1.85969	1.16E-05	3.02E-05	GO:0016740;GO:0005524	K04555;K10575	ubiquitin-conjugating enzyme E2-18 kDa-like [Quercus suber]	NA	Ubiquitin-conjugating enzyme E2 7 OS=Arabidopsis thaliana
X1_06698	1838.28	0.501368	8.26E-22	4.32E-20	1838.28	1.04694	8.39E-94	8.51E-92	GO:0005681;GO:0005524;GO:0003724;GO:0000388;GO:0003723;GO:0016787	K12854	pre-mRNA-splicing factor brr2-like [Quercus suber]	XM_005764836.1	DExH-box ATP-dependent RNA helicase DExH12 OS=Arabidopsis thaliana
X1_06706	6.9997	-2.08891	0.00249727	0.0082051	6.9997	-3.21812	1.84E-05	4.69E-05	GO:0005737;GO:0004819;GO:0006425;GO:0005524	K01886	glutamine--tRNA ligase [Chlorella sorokiniana]	NA	Glutamine--tRNA ligase, cytoplasmic OS=Arabidopsis thaliana
X1_06707	60.7667	-1.2967	0.000422277	0.00169153	60.7667	-0.186474	0.597019	0.662532	GO:0006425;GO:0005524;GO:0004819;GO:0005737	K01886	hypothetical protein GPECTOR_11g237 [Gonium pectorale]	NA	Glutamine--tRNA ligase OS=Lupinus luteus
X1_06718	450.502	-0.730204	4.18E-14	9.86E-13	450.502	-1.29084	7.95E-40	1.72E-38	GO:0005874;GO:0007017;GO:0003924;GO:0000278;GO:0000226;GO:0005737;GO:0005200;GO:0005525	K07374	tubulin alpha chain [Quercus suber]	XM_009538775.1	Tubulin alpha-2 chain OS=Oryza sativa subsp. japonica
X1_06719	2590.97	-0.641363	2.28E-22	1.25E-20	2590.97	-1.14269	6.29E-67	3.20E-65	GO:0005525;GO:0000278;GO:0005874;GO:0005737;GO:0005200;GO:0003924;GO:0000226;GO:0007017	K07374	tubulin alpha chain [Quercus suber]	XM_009538775.1	Tubulin alpha-2 chain OS=Oryza sativa subsp. japonica
X1_06721	130.703	-10.5901	6.93E-08	6.14E-07	130.703	-1.12935	0.501147	0.572276	GO:0003924;GO:0005874;GO:0005200;GO:0005525;GO:0007017	K07374	tubulin alpha chain [Quercus suber]	MT042915.1	Tubulin alpha-2 chain OS=Oryza sativa subsp. japonica
X1_06725	341.747	-1.14125	3.76E-14	8.91E-13	341.747	-0.333728	0.0222049	0.0367475	GO:0003924;GO:0005525;GO:0005874;GO:0007017;GO:0005200	K07374	tubulin alpha chain [Quercus suber]	MT042915.1	Tubulin alpha-2 chain OS=Oryza sativa subsp. japonica
X1_06728	95.9519	0.0879804	0.836472	0.902676	95.9519	1.51475	0.00030995	0.000685241	GO:0005874;GO:0005525;GO:0007017;GO:0005200;GO:0003924	K07374	tubulin alpha chain [Quercus suber]	MT042915.1	Tubulin alpha-2 chain OS=Oryza sativa subsp. japonica
X1_06729	258.201	0.41824	0.00274881	0.00891565	258.201	-11.11	3.58E-27	4.42E-26	GO:0016021;GO:0003755	K09568	FPR1, partial [Symbiodinium microadriaticum]	NA	Peptidyl-prolyl cis-trans isomerase FKBP65 OS=Arabidopsis thaliana
X1_06733	6.97443	6.34848	0.000677365	0.00258733	6.97443	5.91303	0.0015532	0.00311965	GO:0035556;GO:0004674;GO:0004672;GO:0016020;GO:0005509;GO:0004698;GO:0005524	K14498	testis-specific serine/threonine-protein kinase 2 [Capsaspora owczarzaki ATCC 30864]	NA	Serine/threonine-protein kinase SRK2A OS=Physcomitrium patens
X1_06744	126.341	2.00773	9.00E-06	5.25E-05	126.341	3.67662	2.39E-16	1.47E-15	GO:0005634;GO:0006397	K07198	pre-mRNA-splicing factor CWC25-like [Quercus suber]	NA	CBL-interacting serine/threonine-protein kinase 1 OS=Arabidopsis thaliana
X1_06746	21.0918	-1.41774	0.00610921	0.0178732	21.0918	-8.08821	7.50E-13	3.55E-12	GO:0005509;GO:0005524;GO:0004672	K14498	hypothetical protein MNEG_5087 [Monoraphidium neglectum]	NA	Serine/threonine-protein kinase SAPK7 OS=Oryza sativa subsp. japonica
X1_06751	62.2119	-0.864995	0.000211362	0.000910931	62.2119	-2.33645	1.69E-19	1.31E-18	GO:0005524;GO:0005509;GO:0004674;GO:0004672	K14498	calcium-dependent protein kinase [Blastocystis sp. ATCC 50177/Nand II]	NA	Serine/threonine-protein kinase SAPK3 OS=Oryza sativa subsp. indica
X1_06753	11.9939	-0.347581	0.494063	0.632181	11.9939	-1.52396	0.00511473	0.00946871	GO:0046777;GO:0005524;GO:0004672;GO:0004674	K14498	calcium-dependent protein kinase 26-like isoform X1 [Rhodamnia argentea]	NA	Serine/threonine-protein kinase SAPK3 OS=Oryza sativa subsp. indica
X1_06759	28.2726	0.936585	0.219511	0.348801	28.2726	2.51651	0.000821096	0.0017142	GO:0005524;GO:0005509;GO:0046777;GO:0004672;GO:0004674	K14498	hypothetical protein MNEG_5087 [Monoraphidium neglectum]	NA	CBL-interacting protein kinase 24 OS=Oryza sativa subsp. japonica
X1_06765	58.1269	-1.00012	5.89E-05	0.000287583	58.1269	-0.757307	0.00160341	0.00321356	GO:0006397;GO:0005634	K13171;K12891	pre-mRNA-splicing factor CWC25-like [Quercus suber]	NA	U1 small nuclear ribonucleoprotein 70 kDa OS=Arabidopsis thaliana
X1_06775	145.663	0.397443	0.0224664	0.054798	145.663	1.86701	7.46E-30	1.06E-28	GO:0006397;GO:0005634	K07198;K13412	pre-mRNA-splicing factor CWC25-like [Quercus suber]	NA	CBL-interacting serine/threonine-protein kinase 1 OS=Arabidopsis thaliana
X1_06776	22.3738	-1.36384	0.001031	0.00375654	22.3738	-2.77899	1.66E-09	6.08E-09	GO:0004672;GO:0004674;GO:0005524	K13412	calcium-dependent protein kinase 26 [Dendrobium catenatum]	NA	CBL-interacting serine/threonine-protein kinase 17 OS=Arabidopsis thaliana
X1_06778	5.81887	-0.768125	0.532012	0.666127	5.81887	-4.48437	0.00397172	0.00749102	GO:0004672;GO:0004674;GO:0046777;GO:0005524	K13412;K14498	calcium-dependent protein kinase 26-like isoform X1 [Rhodamnia argentea]	NA	Serine/threonine-protein kinase SAPK3 OS=Oryza sativa subsp. indica
X1_06779	34.416	-2.95331	1.65E-08	1.64E-07	34.416	-2.30712	2.60E-06	7.23E-06	GO:0046777;GO:0004672;GO:0005524;GO:0004674	K13412;K14498	checkpoint kinase [Blastocystis sp. ATCC 50177/Nand II]	NA	Serine/threonine-protein kinase SAPK3 OS=Oryza sativa subsp. indica
X1_06781	188.439	-0.921071	7.99E-12	1.38E-10	188.439	-2.48828	2.38E-61	1.02E-59	GO:0005524;GO:0004672;GO:0004674	K13412;K14498	calcium-dependent protein kinase 26 [Cocos nucifera]	NA	CBL-interacting serine/threonine-protein kinase 1 OS=Arabidopsis thaliana
X1_06785	149.034	0.197061	0.160983	0.274261	149.034	1.64376	2.44E-37	4.80E-36	GO:0006397;GO:0005634	K07198;K13171	pre-mRNA-splicing factor CWC25-like [Quercus suber]	NA	CBL-interacting protein kinase 24 OS=Oryza sativa subsp. japonica
X1_06787	12.5667	2.82606	0.149016	0.257939	12.5667	5.86184	0.00246001	0.00478855	GO:0004865;GO:0032515	NA	hypothetical protein AXG93_2175s1600 [Marchantia polymorpha subsp. ruderalis]	NA	NA
X1_06788	61.3238	0.603646	0.198326	0.322605	61.3238	-5.53421	1.40E-14	7.52E-14	GO:0004674;GO:0005524;GO:0004672	K13412	hypothetical protein NSK_000539 [Nannochloropsis salina CCMP1776]	NA	CBL-interacting serine/threonine-protein kinase 1 OS=Arabidopsis thaliana
X1_06789	46.8055	0.763384	0.0401961	0.0892242	46.8055	1.14286	0.00182938	0.00363298	GO:0006397;GO:0005634	K13171;K12891	pre-mRNA-splicing factor CWC25-like [Quercus suber]	NA	Serine/threonine-protein kinase ATG1a OS=Arabidopsis thaliana
X1_06791	24.9668	-0.521002	0.164147	0.278532	24.9668	-1.83425	4.95E-06	1.34E-05	GO:0004674;GO:0004672;GO:0005524;GO:0046777	K14498	hypothetical protein MNEG_5087 [Monoraphidium neglectum]	NA	CBL-interacting serine/threonine-protein kinase 17 OS=Arabidopsis thaliana
X1_06793	10.978	-4.49916	0.0013064	0.00463383	10.978	-2.18447	0.0634183	0.0951924	GO:0046777;GO:0004674;GO:0005509;GO:0004672;GO:0005524	K14498	hypothetical protein MNEG_5087 [Monoraphidium neglectum]	NA	CBL-interacting protein kinase 24 OS=Oryza sativa subsp. japonica
X1_06809	46.9637	0.332708	0.286306	0.425694	46.9637	1.23797	3.55E-05	8.79E-05	GO:0003725;GO:0005737;GO:0008033;GO:0005524;GO:0061710	K07566	hypothetical protein Vretifemale_2644 [Volvox reticuliferus]	NA	NA
X1_06825	190.824	0.268048	0.152779	0.263107	190.824	-10.6697	7.38E-25	8.02E-24	GO:0006886;GO:0005741;GO:0016021;GO:0015450	K17768;K23002;K24926	bpaC [Symbiodinium necroappetens]	NA	Protein CLMP1 OS=Arabidopsis thaliana
X1_06826	23.343	0.762528	0.276862	0.415399	23.343	-7.22481	4.53E-09	1.61E-08	GO:0005741;GO:0006886;GO:0016021;GO:0015450	K17768;K09667	hypothetical protein FH972_022535 [Carpinus fangiana]	NA	Protein CLMP1 OS=Arabidopsis thaliana
X1_06827	63.764	0.134034	0.760724	0.849305	63.764	2.24627	1.40E-07	4.36E-07	GO:0000398;GO:0005681;GO:0008380;GO:0030628;GO:0000386	K12819	pre-mRNA-splicing factor SLU7 [Gossypium australe]	NA	Pre-mRNA-splicing factor SLU7-A OS=Arabidopsis thaliana
X1_06828	80.5445	1.12511	1.65E-05	9.10E-05	80.5445	1.78298	3.07E-12	1.38E-11	GO:0000386;GO:0030628;GO:0000398;GO:0005681	K12819	hypothetical protein F443_20281 [Phytophthora parasitica P1569]	NA	Pre-mRNA-splicing factor SLU7-A OS=Arabidopsis thaliana
X1_06829	621.108	0.56949	2.09E-09	2.41E-08	621.108	1.37749	4.10E-50	1.25E-48	GO:0000398;GO:0005681;GO:0000386;GO:0030628	K12819	hypothetical protein F443_20281 [Phytophthora parasitica P1569]	NA	Pre-mRNA-splicing factor SLU7-A OS=Arabidopsis thaliana
X1_06834	46.147	0	1	1	46.147	9.94396	3.59E-21	3.13E-20	GO:0005681;GO:0000398;GO:0030628;GO:0000386	K12819	Pre-mRNA-splicing factor SLU7 [Phytophthora cinnamomi]	NA	Pre-mRNA-splicing factor SLU7-A OS=Arabidopsis thaliana
X1_06838	670.075	0.185916	0.0643063	0.13136	670.075	1.30439	7.16E-41	1.61E-39	GO:0000386;GO:0000398;GO:0030628;GO:0005681	K12819	hypothetical protein Mapa_015444 [Marchantia paleacea]	NA	Pre-mRNA-splicing factor SLU7-A OS=Arabidopsis thaliana
X1_06841	99.6993	7.72742	0.00029713	0.00123786	99.6993	10.8544	3.61E-07	1.09E-06	GO:0000398;GO:0005681;GO:0000386;GO:0030628	K12819	hypothetical protein F443_20281 [Phytophthora parasitica P1569]	NA	Pre-mRNA-splicing factor SLU7-A OS=Arabidopsis thaliana
X1_06846	7.25504	2.80426	0.0489592	0.104943	7.25504	5.61414	4.58E-05	0.000112002	GO:0000398;GO:0005681;GO:0000386;GO:0030628	K12819	hypothetical protein BBJ28_00002043 [Nothophytophthora sp. Chile5]	NA	Pre-mRNA-splicing factor SLU7-A OS=Arabidopsis thaliana
X1_06850	100.822	0.409394	0.0305515	0.0710602	100.822	1.03442	1.44E-08	4.91E-08	GO:0000386;GO:0005681;GO:0000398;GO:0030628	K12819	hypothetical protein PHYSODRAFT_565022 [Phytophthora sojae]	NA	Pre-mRNA-splicing factor SLU7 OS=Oryza sativa subsp. indica
X1_06853	7.0509	2.88409	0.00216393	0.00724277	7.0509	3.89922	2.14E-05	5.41E-05	GO:0006865;GO:0005313;GO:0015189;GO:0015812;GO:0022857;GO:0015185;GO:0003743;GO:0016021;GO:0015180	K19564	choline transport protein-like [Quercus suber]	NA	Amino-acid permease BAT1 homolog OS=Oryza sativa subsp. japonica
X1_06859	549.679	0.684842	1.82E-08	1.78E-07	549.679	1.1267	6.68E-21	5.71E-20	GO:0016021;GO:0043231	K16302	hypothetical protein JHK86_037457 [Glycine max]	NA	DUF21 domain-containing protein At4g33700 OS=Arabidopsis thaliana
X1_06860	15.6033	-1.89545	0.0140055	0.0365993	15.6033	3.21383	2.06E-10	8.14E-10	GO:0016021	K16302	protein MAM3-like [Quercus suber]	NA	DUF21 domain-containing protein At5g52790 OS=Arabidopsis thaliana
X1_06861	4.69899	2.57868	0.0441412	0.0963225	4.69899	3.82892	0.00219923	0.00431337	GO:0016491	K16302	protein MAM3-like [Quercus suber]	NA	Proline-rich receptor-like protein kinase PERK1 OS=Arabidopsis thaliana
X1_06864	22.8946	0.783651	0.10206	0.190913	22.8946	1.36865	0.00351622	0.00668393	GO:0016021	K16302	protein MAM3-like [Quercus suber]	NA	DUF21 domain-containing protein At4g33700 OS=Arabidopsis thaliana
X1_06865	325.862	0.668572	1.52E-11	2.52E-10	325.862	1.31693	1.48E-43	3.68E-42	GO:0016021	K16302	hypothetical protein FH972_023420 [Carpinus fangiana]	NA	DUF21 domain-containing protein At4g33700 OS=Arabidopsis thaliana
X1_06866	395.746	0.81812	1.24E-08	1.25E-07	395.746	1.29799	5.66E-20	4.54E-19	GO:0016021	K16302	protein MAM3-like [Quercus suber]	NA	DUF21 domain-containing protein At4g33700 OS=Arabidopsis thaliana
X1_06867	21.0435	0.870709	0.120253	0.217846	21.0435	3.77531	1.44E-13	7.20E-13	GO:0016021;GO:0043231	K16302	protein MAM3-like [Quercus suber]	NA	DUF21 domain-containing protein At4g33700 OS=Arabidopsis thaliana
X1_06868	15.8002	1.11113	0.172001	0.28871	15.8002	2.854	0.000322217	0.000710792	GO:0016021	K16302	protein MAM3-like [Quercus suber]	NA	DUF21 domain-containing protein At4g33700 OS=Arabidopsis thaliana
X1_06869	453.75	0.868822	8.04E-20	3.54E-18	453.75	1.45116	2.99E-55	1.07E-53	GO:0016021	K16302	protein MAM3-like [Quercus suber]	NA	DUF21 domain-containing protein At4g33700 OS=Arabidopsis thaliana
X1_06870	43.8427	1.71472	0.000259237	0.00109466	43.8427	1.39507	0.00294635	0.00566417	GO:0016021	K13621	hypothetical protein H257_12364 [Aphanomyces astaci]	NA	NA
X1_06872	53.0825	1.79506	0.000123166	0.000558589	53.0825	2.33842	4.61E-07	1.38E-06	GO:0016021	K13621	uncharacterized protein LOC112018205 [Quercus suber]	NA	NA
X1_06873	121.483	1.31756	6.53E-09	6.93E-08	121.483	1.10509	1.05E-06	3.05E-06	GO:0016021	K13621	uncharacterized protein LOC112040298 [Quercus suber]	NA	NA
X1_06874	373.254	-0.0191127	0.950668	0.979051	373.254	-2.41475	1.83E-14	9.73E-14	GO:0016021	K13621	uncharacterized protein LOC112040298 [Quercus suber]	NA	NA
X1_06877	21.166	1.25926	0.0102648	0.0280026	21.166	2.97312	1.79E-10	7.10E-10	NA	K20478;K11498	hypothetical protein DUNSADRAFT_14372 [Dunaliella salina]	NA	Anaphase-promoting complex subunit 10 OS=Arabidopsis thaliana
X1_06883	67.579	0.0365133	0.901695	0.946463	67.579	1.05611	0.000220284	0.000496239	GO:0006886;GO:0016180;GO:0016192;GO:0005484;GO:0032039;GO:0016021	K08488	hypothetical protein SARC_07012 [Sphaeroforma arctica JP610]	NA	Syntaxin-121 OS=Arabidopsis thaliana
X1_06893	12.1517	1.36131	0.0525512	0.111301	12.1517	1.96548	0.00428953	0.00804146	GO:0016180;GO:0006886;GO:0032039;GO:0005484;GO:0016021;GO:0016192	K08488	hypothetical protein FH972_026000 [Carpinus fangiana]	NA	Syntaxin-23 OS=Arabidopsis thaliana
X1_06894	14.1521	-0.158411	0.794457	0.873009	14.1521	2.14546	0.000107825	0.00025226	GO:0006886;GO:0016192;GO:0005484;GO:0016021	K08488	hypothetical protein FH972_026000 [Carpinus fangiana]	NA	Syntaxin-43 OS=Arabidopsis thaliana
X1_06896	104.463	-0.627253	0.125022	0.224719	104.463	-1.66783	5.37E-05	0.000130128	GO:0006886;GO:0016192;GO:0016021;GO:0005484	K08488	hypothetical protein FH972_026000 [Carpinus fangiana]	NA	Syntaxin-43 OS=Arabidopsis thaliana
X1_06914	5.41989	4.40793	0.00442033	0.0134843	5.41989	6.44815	2.04E-05	5.18E-05	GO:0046416;GO:0071949;GO:0003884	K00273	D-amino-acid oxidase-like [Quercus suber]	NA	NA
X1_06921	20.7357	0.698307	0.0622243	0.127905	20.7357	1.50986	2.39E-05	6.01E-05	GO:0003884;GO:0046416;GO:0071949	K00273	unknown [Zea mays]	NA	NA
X1_06929	1358.43	0.745839	6.91E-16	2.05E-14	1358.43	1.10225	2.55E-33	4.25E-32	GO:0016491;GO:0071949;GO:0003723	K13201	Nucleolysin TIAR [Salix suchowensis]	CP044584.1	RNA-binding protein 208 OS=Oryza sativa subsp. japonica
X1_06930	506.151	0.709669	2.83E-13	6.00E-12	506.151	1.02972	3.54E-27	4.38E-26	GO:0003723;GO:0071949;GO:0016491	K13201	Nucleolysin TIAR [Salix suchowensis]	CP044584.1	RNA-binding protein 208 OS=Oryza sativa subsp. japonica
X1_06933	427.798	0.686559	7.00E-09	7.40E-08	427.798	1.04721	2.80E-19	2.14E-18	NA	K13201	Nucleolysin TIAR [Salix suchowensis]	NA	RNA-binding protein 208 OS=Oryza sativa subsp. japonica
X1_06971	132.317	0.920041	0.0155974	0.0401891	132.317	1.09862	0.00376602	0.00712821	GO:0009507;GO:0031514	K12778	hypothetical protein PF003_g32146 [Phytophthora fragariae]	NA	PHD finger protein MALE STERILITY 1 OS=Arabidopsis thaliana
X1_06984	184.886	1.41433	2.63E-10	3.53E-09	184.886	1.07415	1.59E-06	4.50E-06	NA	K12778	bpaC [Symbiodinium necroappetens]	NA	Meiosis-specific protein ASY1 OS=Arabidopsis thaliana
X1_06986	35.0172	-8.47447	1.54E-12	2.94E-11	35.0172	-8.82917	1.75E-13	8.71E-13	GO:0031514;GO:0009507	K12778	HORMA domain-containing protein [Scenedesmus sp. NREL 46B-D3]	NA	PHD finger protein MALE STERILITY 1 OS=Arabidopsis thaliana
X1_06991	45.4791	2.24875	3.71E-13	7.74E-12	45.4791	1.3167	2.80E-05	7.01E-05	GO:0031514;GO:0009507	K12778	hypothetical protein PF003_g32146 [Phytophthora fragariae]	NA	PHD finger protein MALE STERILITY 1 OS=Arabidopsis thaliana
X1_06993	1056.71	1.02095	2.56E-15	7.08E-14	1056.71	2.68379	5.95E-99	6.49E-97	GO:0051920;GO:0004601	K03386	peroxiredoxin-2 [Capsaspora owczarzaki ATCC 30864]	XM_012355461.1	2-Cys peroxiredoxin BAS1, chloroplastic OS=Spinacia oleracea
X1_06996	222.005	1.84444	1.42E-22	7.97E-21	222.005	4.63142	6.54E-152	1.65E-149	GO:0051920;GO:0004601;GO:0002161	K03386	peroxiredoxin-2 [Capsaspora owczarzaki ATCC 30864]	XM_012355461.1	2-Cys peroxiredoxin BAS1-like, chloroplastic OS=Arabidopsis thaliana
X1_07000	26.9618	1.29846	0.000832645	0.00311039	26.9618	1.50855	7.85E-05	0.000186646	GO:0006397;GO:0008380;GO:0005634;GO:0003723	K12837	Splicing factor U2AF [Salix suchowensis]	NA	Splicing factor U2af large subunit B OS=Oryza sativa subsp. japonica
X1_07008	28.9462	5.94189	0.00287132	0.00926526	28.9462	9.09678	4.47E-06	1.21E-05	GO:0006397;GO:0008380;GO:0003723;GO:0005634	K12837	Splicing factor U2AF [Salix suchowensis]	NA	Splicing factor U2af large subunit B OS=Oryza sativa subsp. japonica
X1_07033	22.7463	-3.53941	0.000780891	0.00293735	22.7463	-7.54321	5.43E-08	1.76E-07	NA	NA	hypothetical protein FNF29_06910 [Cafeteria roenbergensis]	NA	NA
X1_07036	166.617	1.00465	4.80E-06	2.95E-05	166.617	1.18937	4.86E-08	1.58E-07	GO:0005885;GO:0034314;GO:0003779;GO:0005737	K05756	PREDICTED: actin-related protein 2/3 complex subunit 3-like [Pyrus x bretschneideri]	NA	Actin-related protein 2/3 complex subunit 3 OS=Arabidopsis thaliana
X1_07039	27.3866	-0.155267	0.74364	0.836922	27.3866	1.78322	6.98E-05	0.000166861	NA	K05756	PREDICTED: actin-related protein 2/3 complex subunit 3-like [Pyrus x bretschneideri]	NA	Actin-related protein 2/3 complex subunit 3 OS=Arabidopsis thaliana
X1_07040	22.8735	0.118831	0.82787	0.89672	22.8735	2.42558	2.37E-06	6.61E-06	NA	K01771	NA	NA	NA
X1_07042	380.869	0.32913	0.00078228	0.00294142	380.869	1.17604	4.54E-36	8.50E-35	NA	K01771	NA	NA	NA
X1_07051	99.0082	0.495763	0.0116835	0.031286	99.0082	1.01977	8.46E-08	2.69E-07	GO:0016746;GO:0005053;GO:0016558;GO:0005777	K13341	peroxisomal targeting signal 2 receptor-like [Quercus suber]	NA	Peroxisome biogenesis protein 7 OS=Arabidopsis thaliana
X1_07059	24.9767	1.3104	0.00157974	0.00548016	24.9767	1.27347	0.00194351	0.003842	GO:0046872	K13172;K09566;K13171	translation machinery-associated protein 46-like [Quercus suber]	NA	Zinc finger CCCH domain-containing protein 11 OS=Oryza sativa subsp. japonica
X1_07062	206.614	0.483705	0.00022611	0.000967541	206.614	1.27235	4.37E-24	4.57E-23	GO:0003677;GO:0046872	K06185;K13172	translation machinery-associated protein 46-like [Quercus suber]	NA	Zinc finger CCCH domain-containing protein 21 OS=Arabidopsis thaliana
X1_07070	30.4322	0.985402	0.0101744	0.0277944	30.4322	1.71798	3.99E-06	1.09E-05	GO:0046872	K06185	translation machinery-associated protein 46-like [Quercus suber]	NA	Zinc finger CCCH domain-containing protein 11 OS=Oryza sativa subsp. japonica
X1_07098	90.6261	0.981097	0.000342305	0.00140562	90.6261	1.77963	3.32E-11	1.39E-10	GO:0046856;GO:0007165;GO:0030670;GO:0004439;GO:0052745;GO:0031901	K01099;K20279;K24221	inositol 5-phosphatase 4, variant 7 [Capsaspora owczarzaki ATCC 30864]	NA	Type I inositol polyphosphate 5-phosphatase 4 OS=Arabidopsis thaliana
X1_07106	110.286	1.24066	0.000621029	0.00239201	110.286	1.72004	1.80E-06	5.09E-06	GO:0004439;GO:0052745;GO:0046856;GO:0007165;GO:0030670;GO:0031901	K01099;K24221;K20279	inositol 5-phosphatase 4, variant 7 [Capsaspora owczarzaki ATCC 30864]	NA	Type IV inositol polyphosphate 5-phosphatase 3 OS=Arabidopsis thaliana
X1_07107	6.7187	1.90841	0.0518321	0.110023	6.7187	2.90283	0.00241889	0.00471391	NA	K22148;K01043;K22133	nonribosomal peptide synthetase easA-like [Quercus suber]	NA	Long chain acyl-CoA synthetase 6, peroxisomal OS=Arabidopsis thaliana
X1_07108	15.1337	-21.853	2.07E-07	1.67E-06	15.1337	0.0953929	0.981366	0.992203	GO:0007165;GO:0004439;GO:0046856;GO:0052745;GO:0031901;GO:0030670	K01099;K20279;K24221	inositol 5-phosphatase 4, variant 7 [Capsaspora owczarzaki ATCC 30864]	NA	Type I inositol polyphosphate 5-phosphatase 4 OS=Arabidopsis thaliana
X1_07111	24.3128	1.28958	0.0197475	0.0491293	24.3128	2.10878	0.000104542	0.000245028	GO:0031901;GO:0007165;GO:0004439;GO:0030670;GO:0046856;GO:0052745	K01099;K24221	inositol 5-phosphatase 4, variant 7 [Capsaspora owczarzaki ATCC 30864]	NA	Type IV inositol polyphosphate 5-phosphatase 3 OS=Arabidopsis thaliana
X1_07118	6.66253	2.00104	0.0105291	0.0286158	6.66253	2.8316	0.000190369	0.000432163	GO:0007165;GO:0030670;GO:0031901;GO:0052745;GO:0046856;GO:0004439	K01099;K20279;K24221	inositol 5-phosphatase 4, variant 7 [Capsaspora owczarzaki ATCC 30864]	NA	Type I inositol polyphosphate 5-phosphatase 4 OS=Arabidopsis thaliana
X1_07121	24.4153	1.89199	0.000239317	0.00101748	24.4153	3.23755	9.26E-11	3.75E-10	GO:0007165;GO:0004439;GO:0052745;GO:0046856;GO:0031901;GO:0030670	K01099;K22148;K24221	inositol 5-phosphatase 4, variant 7 [Capsaspora owczarzaki ATCC 30864]	NA	Type IV inositol polyphosphate 5-phosphatase 3 OS=Arabidopsis thaliana
X1_07122	67.3206	1.62365	2.56E-07	2.03E-06	67.3206	2.52255	3.09E-16	1.88E-15	GO:0007165;GO:0004439;GO:0046856;GO:0052745;GO:0031901;GO:0030670	K01099;K24221	inositol 5-phosphatase 4, variant 7 [Capsaspora owczarzaki ATCC 30864]	NA	Type I inositol polyphosphate 5-phosphatase 8 OS=Arabidopsis thaliana
X1_07128	11.2366	3.87889	0.00753442	0.0214188	11.2366	4.66049	0.00125995	0.00256272	GO:0046856;GO:0007165;GO:0004439;GO:0030670;GO:0052745;GO:0031901	K24221;K01099;K20279	inositol 5-phosphatase 4, variant 7 [Capsaspora owczarzaki ATCC 30864]	NA	Type IV inositol polyphosphate 5-phosphatase 3 OS=Arabidopsis thaliana
[truncated: 27,644 more rows]
