# Supplementary material for: Unique high-temperature tolerance mechanisms of zoochlorellae Symbiochlorum hainanensis derived from scleractinian coral Porites lutea
Source: mBio. 2024 Feb 22;15(3):e02780-23. doi: 10.1128/mbio.02780-23 (PMC11326117; doi:10.1128/mbio.02780-23)
Supplement: Table S4 — DEGs of Effrenium sp. S1 under heat stress. [file mbio.02780-23-s0004.xlsx]

## Sheet: Table S4 DEGs of Effrenium sp. 
Table S4. DEGs of Effrenium sp. S1 under heat stress
id	baseMean_W1	log2FoldChange_W1	pvalue_W1	padj_W1	baseMean_W2	log2FoldChange_W2	pvalue_W2	padj_W2	kegg_desc	go_desc	nr_desc	nt_desc	swissprot_desc
S1_00001	159.927	-0.778283	0.0189398	0.105846	159.927	-1.40031	7.41E-05	0.000531906	NA	NA	SCN10A [Symbiodinium sp. CCMP2456]	NA	NA
S1_00023	245.992	-0.485396	0.164042	0.39573	245.992	-1.48185	6.74E-05	0.0004904	NA	NA	dentin sialophosphoprotein-like, partial [Nicotiana tomentosiformis]	NA	NA
S1_00066	39.9116	19.6894	1.60E-05	0.000563864	39.9116	20.1207	2.62E-05	0.000221811	K12821;K12865	NA	NEDD4 [Symbiodinium natans]	NA	Proline-rich receptor-like protein kinase PERK2 OS=Arabidopsis thaliana
S1_00078	659.259	-1.10109	0.00162343	0.0198842	659.259	-2.15766	5.55E-09	1.57E-07	K17579	NA	ML4 [Symbiodinium natans]	NA	Protein MEI2-like 2 OS=Oryza sativa subsp. japonica
S1_00096	125.699	0.870665	6.51E-05	0.00173515	125.699	1.26334	2.07E-08	4.95E-07	K13095;K12826	NA	unnamed protein product [Symbiodinium natans]	NA	Proline-rich receptor-like protein kinase PERK9 OS=Arabidopsis thaliana
S1_00097	194.549	-0.402963	0.254866	0.50669	194.549	-1.13718	0.00249995	0.00969868	NA	NA	Tnks [Symbiodinium microadriaticum]	NA	NA
S1_00099	63.636	-1.05559	0.00304497	0.0310064	63.636	-1.86968	1.51E-06	1.98E-05	NA	NA	Tnks [Symbiodinium microadriaticum]	NA	NA
S1_00100	42.3851	-0.69341	0.0196531	0.10844	42.3851	-1.74571	3.29E-07	5.38E-06	NA	NA	NA	NA	NA
S1_00118	49.9904	0.346022	0.225216	0.473031	49.9904	1.03614	0.000341688	0.00187106	NA	GO:0046938;GO:0010038;GO:0046872;GO:0008236;GO:0016756	SPAC3H1.10, partial [Symbiodinium necroappetens]	NA	NA
S1_00124	357.41	-0.623135	0.019181	0.106722	357.41	-1.19058	2.46E-05	0.000210409	K14486;K15168	NA	hypothetical protein JKP88DRAFT_284319 [Tribonema minus]	XM_005774178.1	Cilia- and flagella-associated protein 91 OS=Chlamydomonas reinhardtii
S1_00127	118.809	-0.766363	0.109766	0.312436	118.809	-1.73587	0.00067675	0.0032936	K14486;K15168	NA	Repetin [Symbiodinium microadriaticum]	CP055237.1	Flagellar radial spoke protein 2 OS=Chlamydomonas reinhardtii
S1_00142	11.1116	6.14473	0.00549183	0.0467412	11.1116	6.99486	0.00214876	0.00855989	NA	NA	hypothetical protein AK812_SmicGene10843 [Symbiodinium microadriaticum]	NA	NA
S1_00150	23.8462	0.960613	0.0270341	0.132942	23.8462	1.58734	0.00033055	0.00181941	NA	GO:0004527;GO:0000215;GO:0004842;GO:0003950;GO:0003676	TRPT1, partial [Symbiodinium sp. KB8]	NA	NA
S1_00160	39.8033	-1.22202	0.0280037	0.135761	39.8033	-2.15453	0.000341213	0.0018689	NA	NA	unnamed protein product, partial [Symbiodinium pilosum]	KC942415.1	NA
S1_00161	119.907	-1.17867	2.38E-06	0.000122637	119.907	-1.95632	9.91E-13	7.11E-11	NA	GO:0016021	unnamed protein product [Symbiodinium microadriaticum]	KC942415.1	NA
S1_00172	1187.5	-0.739512	0.00090581	0.0129643	1187.5	-1.17829	5.60E-07	8.47E-06	NA	GO:0016021	unnamed protein product [Symbiodinium microadriaticum]	NA	NA
S1_00178	429.823	0.726589	2.31E-05	0.000755738	429.823	1.21707	1.07E-11	6.03E-10	K15262	NA	bcp1 [Symbiodinium sp. CCMP2456]	NA	Sulfated surface glycoprotein 185 OS=Volvox carteri
S1_00190	9.19183	0	1	1	9.19183	7.46483	0.00059192	0.00294921	K03327	GO:0042910;GO:0015297;GO:0016021	slc47a1 [Symbiodinium natans]	NA	Protein DETOXIFICATION 38 OS=Arabidopsis thaliana
S1_00193	90.6294	-0.295913	0.361102	0.612775	90.6294	-1.08388	0.00189712	0.00773889	K16475	GO:0019905;GO:0042147;GO:0015031;GO:0006896;GO:0000938;GO:0005829	pef1 [Scenedesmus sp. PABB004]	NA	NA
S1_00194	64.7177	-1.00062	0.00307078	0.0311725	64.7177	-2.31243	1.17E-09	3.99E-08	K16475	NA	hypothetical protein CHLRE_05g244050v5 [Chlamydomonas reinhardtii]	NA	Cilia- and flagella-associated protein 91 OS=Chlamydomonas reinhardtii
S1_00196	7.16777	5.6419	0.00140001	0.0179446	7.16777	6.08381	0.000705481	0.0034108	NA	NA	unnamed protein product, partial [Polarella glacialis]	NA	NA
S1_00197	85.9775	-0.657951	0.0636308	0.226225	85.9775	-1.88392	1.20E-06	1.63E-05	K16475	GO:0005509;GO:0007165;GO:0016020;GO:0009507	hypothetical protein FNF27_03024 [Cafeteria roenbergensis]	NA	Flagellar radial spoke protein 2 OS=Chlamydomonas reinhardtii
S1_00199	54.6366	0.47068	0.19972	0.442507	54.6366	1.43001	0.000142704	0.000912543	NA	NA	unnamed protein product [Polarella glacialis]	NA	NA
S1_00202	397.071	2.37285	1.20E-52	3.88E-48	397.071	2.5985	4.47E-59	2.25E-55	K01414	GO:0043531	hypothetical protein C4D60_Mb03t15280 [Musa balbisiana]	NA	Pentatricopeptide repeat-containing protein At3g13150 OS=Arabidopsis thaliana
S1_00209	41.7554	2.52035	0.00222678	0.0250346	41.7554	3.53745	3.58E-05	0.000289042	NA	NA	Lmf1 [Symbiodinium sp. CCMP2592]	NA	NA
S1_00216	16.0026	-1.61835	0.030847	0.144518	16.0026	-2.72865	0.00106123	0.00479464	NA	GO:0006633;GO:0006281;GO:0005739;GO:0016747;GO:0003910;GO:0005524;GO:0016021;GO:0006310	ligA [Symbiodinium natans]	NA	NA
S1_00230	176.687	0.659892	0.000204127	0.00420036	176.687	1.06785	5.85E-09	1.64E-07	K19199	GO:0005524;GO:0016021;GO:0006003;GO:0016301	unnamed protein product [Polarella glacialis]	NA	NA
S1_00231	239.272	-1.01552	6.75E-06	0.000282831	239.272	-1.47193	1.01E-09	3.50E-08	K08150	NA	unnamed protein product [Symbiodinium sp. CCMP2456]	NA	Probable inositol transporter 2 OS=Arabidopsis thaliana
S1_00235	419.981	-0.757063	0.0128611	0.0823791	419.981	-1.41715	1.11E-05	0.000107742	K03128	GO:0016021	unnamed protein product [Symbiodinium natans]	NA	NA
S1_00237	200.336	-1.14921	0.0022931	0.0255792	200.336	-1.81297	6.14E-06	6.53E-05	K14498	GO:0005524;GO:0004672	kin-29 [Symbiodinium microadriaticum]	NA	CBL-interacting serine/threonine-protein kinase 13 OS=Arabidopsis thaliana
S1_00260	3.90046	2.94347	0.125784	NA	3.90046	6.04797	0.00131028	0.00569917	NA	NA	NA	NA	NA
S1_00271	100.997	1.10944	0.000705258	0.0107349	100.997	1.42714	2.90E-05	0.000242105	K01414;K01309	GO:0006334;GO:0000786;GO:0003677	hypothetical protein CBR_g12158 [Chara braunii]	CP055244.1	Protein Ycf2 OS=Oenothera glazioviana
S1_00274	60.0281	1.25818	0.0487792	0.191509	60.0281	2.16016	0.00119842	0.00530001	K13171;K14325	NA	unnamed protein product [Symbiodinium sp. CCMP2456]	NA	NA
S1_00310	14.6206	6.25023	0.00179299	0.0213507	14.6206	7.49054	0.000257461	0.00148317	K14005;K11498	NA	oxyS [Symbiodinium microadriaticum]	NA	Protein CROWDED NUCLEI 1 OS=Arabidopsis thaliana
S1_00313	73.3879	1.62927	1.47E-05	0.0005291	73.3879	1.77255	5.79E-06	6.21E-05	K14005;K11498	NA	oxyS [Symbiodinium microadriaticum]	NA	Protein CROWDED NUCLEI 1 OS=Arabidopsis thaliana
S1_00317	61.7101	-3.30229	1.65E-06	9.06E-05	61.7101	-3.47532	2.11E-06	2.64E-05	K00430;K14306	NA	hypothetical protein HXX76_003319 [Chlamydomonas incerta]	NA	Early nodulin-like protein 2 OS=Arabidopsis thaliana
S1_00319	23.8905	7.10375	9.50E-05	0.0023437	23.8905	7.78552	2.72E-05	0.000229587	K00430;K14306	NA	hypothetical protein HXX76_003319 [Chlamydomonas incerta]	NA	Early nodulin-like protein 2 OS=Arabidopsis thaliana
S1_00334	455.174	-0.426051	0.152284	0.37923	455.174	-1.09223	0.000528074	0.00267963	K15168;K17987;K14306;K14972	NA	unnamed protein product, partial [Symbiodinium microadriaticum]	NA	Mediator of RNA polymerase II transcription subunit 15a OS=Arabidopsis thaliana
S1_00335	44.4918	0.445074	0.158793	0.388374	44.4918	1.22065	0.000137895	0.000887426	K03128;K08955;K14297;K17987;K15449	GO:0055085;GO:0016021;GO:0005743	hypothetical protein HXX76_003318 [Chlamydomonas incerta]	NA	NA
S1_00358	38.652	0.637617	0.0984363	0.293484	38.652	1.22433	0.00206245	0.00827246	NA	NA	NA	NA	NA
S1_00361	45.5214	8.00714	0.00107867	0.0147878	45.5214	8.87242	0.000467185	0.00242089	K13171	NA	Nap1 [Symbiodinium natans]	NA	NA
S1_00363	67.1788	0.958007	0.000488925	0.00812805	67.1788	1.37663	1.07E-06	1.48E-05	NA	NA	NA	NA	NA
S1_00368	26.3023	-1.43508	0.0469748	0.187126	26.3023	-2.42408	0.00198207	0.00801211	K00278	NA	osm1 [Symbiodinium natans]	NA	Leucine-rich repeat extensin-like protein 5 OS=Arabidopsis thaliana
S1_00370	1098.71	-0.499288	0.0284161	0.137028	1098.71	-1.00651	2.90E-05	0.000241913	K00101;K23490	NA	osm1 [Symbiodinium sp. CCMP2592]	AY826918.1	Formin-like protein 14 OS=Arabidopsis thaliana
S1_00373	147.141	-0.74524	0.0234725	0.121497	147.141	-1.10285	0.00158702	0.00668086	K10534;K23490	NA	osm1 [Symbiodinium natans]	AY826918.1	Cytochrome b5 isoform A OS=Arabidopsis thaliana
S1_00374	408.089	-1.05954	0.0115352	0.0764951	408.089	-1.88118	2.26E-05	0.000196486	K01180;K15174;K02184;K23490	NA	osm1 [Symbiodinium natans]	NA	Leucine-rich repeat extensin-like protein 3 OS=Arabidopsis thaliana
S1_00377	223.69	-1.02246	0.00750044	0.0575468	223.69	-1.71467	2.40E-05	0.00020649	K10534;K00278;K00101;K23490	NA	osm1 [Symbiodinium natans]	AY826918.1	Cytochrome B5 isoform D OS=Arabidopsis thaliana
S1_00378	210.005	-0.576092	0.0064084	0.0519065	210.005	-1.31135	8.71E-09	2.33E-07	K00278;K00101;K23490	NA	osm1 [Symbiodinium natans]	AY826918.1	Cytochrome b5 OS=Borago officinalis
S1_00380	144.362	-1.42519	0.00372822	0.0357529	144.362	-2.54552	1.27E-06	1.71E-05	K00101;K23490	NA	osm1 [Symbiodinium natans]	NA	Cytochrome b5 OS=Borago officinalis
S1_00387	240.855	-1.15403	0.00334264	0.0331318	240.855	-2.23952	9.14E-08	1.79E-06	K00234;K00278	NA	osm1 [Symbiodinium natans]	AY826918.1	Succinate dehydrogenase [ubiquinone] flavoprotein subunit, mitochondrial OS=Oryza sativa subsp. japonica
S1_00395	117.607	-1.46472	0.00408446	0.0380912	117.607	-2.76113	4.60E-07	7.18E-06	K00101;K23490	NA	osm1 [Symbiodinium sp. CCMP2592]	XM_005760025.1	Formin-like protein 5 OS=Oryza sativa subsp. japonica
S1_00399	201.146	-0.758582	0.00824366	0.0613969	201.146	-1.63792	1.01E-07	1.95E-06	K00278	NA	osm1 [Symbiodinium natans]	AY826918.1	NA
S1_00400	234.253	-0.93511	0.00358451	0.0347179	234.253	-1.4888	1.27E-05	0.000120318	K00278	NA	osm1 [Symbiodinium natans]	NA	Succinate dehydrogenase [ubiquinone] flavoprotein subunit 1, mitochondrial OS=Arabidopsis thaliana
S1_00402	138.144	-0.633903	0.0946803	0.287131	138.144	-1.26126	0.00176983	0.0073141	NA	NA	osm1 [Symbiodinium natans]	KC948793.1	NA
S1_00404	283.606	-1.04629	0.02064	0.1118	283.606	-2.02763	2.35E-05	0.000202525	K00278	NA	osm1 [Symbiodinium natans]	AY826918.1	NA
S1_00407	158.474	-0.938677	0.015129	0.0917489	158.474	-1.86498	6.38E-06	6.74E-05	K00101;K23490	NA	osm1 [Symbiodinium sp. CCMP2592]	AY826918.1	Leucine-rich repeat extensin-like protein 5 OS=Arabidopsis thaliana
S1_00445	62.5249	0.826879	0.0062176	0.0508157	62.5249	1.25448	5.62E-05	0.000420752	NA	NA	araB [Symbiodinium sp. KB8]	NA	NA
S1_00455	27.0863	2.44463	4.53E-05	0.00130212	27.0863	1.31499	0.0385865	0.089658	NA	GO:0008408;GO:0016021;GO:0003676;GO:0022857;GO:0008410	hypothetical protein AK812_SmicGene39810 [Symbiodinium microadriaticum]	NA	NA
S1_00458	35.6105	-2.87726	4.54E-11	1.01E-08	35.6105	-1.26971	0.00231578	0.00910656	NA	GO:0016021	unnamed protein product [Symbiodinium microadriaticum]	NA	Conglutin beta 1 OS=Lupinus angustifolius
S1_00470	229.861	-0.452718	0.124847	0.337395	229.861	-1.49708	2.14E-06	2.66E-05	K13024	GO:0000832;GO:0052723;GO:0052724;GO:0102092;GO:0000827;GO:0005829;GO:0000829;GO:0046872;GO:0005524;GO:0033857	PREDICTED: inositol hexakisphosphate and diphosphoinositolpentakisphosphate kinase 2like isoform 4 putative [Albugo laibachii Nc14]	XM_005829450.1	Histone H1-I OS=Volvox carteri
S1_00479	70.9405	1.27398	1.98E-06	0.000104779	70.9405	1.01344	0.000312378	0.00173964	K06694;K14306;K01184	NA	ANKRD36C [Symbiodinium sp. CCMP2592]	NA	Formin-like protein 14 OS=Arabidopsis thaliana
S1_00483	29.4008	2.5944	7.88E-05	0.00201647	29.4008	2.92912	1.60E-05	0.000146256	K12251	GO:0006807	unnamed protein product [Symbiodinium sp. CCMP2592]	NA	Vegetative cell wall protein gp1 OS=Chlamydomonas reinhardtii
S1_00496	504.69	1.1287	2.00E-15	1.08E-12	504.69	0.993809	2.80E-11	1.44E-09	K01180;K10357	NA	hypothetical protein CAOG_004924 [Capsaspora owczarzaki ATCC 30864]	NA	Glycine-rich cell wall structural protein 1.0 OS=Phaseolus vulgaris
S1_00498	145.76	0.932993	0.127555	0.341658	145.76	2.27114	0.0004027	0.00214237	K01180;K10357	NA	hypothetical protein HXX76_005996 [Chlamydomonas incerta]	NA	Glycine-rich cell wall structural protein 1.0 OS=Phaseolus vulgaris
S1_00499	337.413	1.41498	0.00123319	0.0163645	337.413	1.71843	0.0001909	0.00115758	NA	NA	unnamed protein product, partial [Symbiodinium necroappetens]	NA	NA
S1_00501	25.693	19.0699	2.94E-05	0.000914272	25.693	19.441	4.87E-05	0.000374658	NA	NA	unnamed protein product, partial [Symbiodinium necroappetens]	NA	NA
S1_00504	850.732	-0.648997	0.00157463	0.0194745	850.732	-1.3659	3.55E-10	1.37E-08	NA	NA	unnamed protein product, partial [Symbiodinium necroappetens]	NA	NA
S1_00508	38.3599	7.61354	0.000106409	0.00255073	38.3599	8.63189	1.80E-05	0.000161564	NA	NA	unnamed protein product, partial [Symbiodinium necroappetens]	NA	NA
S1_00524	69.2099	2.18772	0.000626906	0.00980514	69.2099	2.6491	7.42E-05	0.000532328	K13118;K19044;K21867	NA	unnamed protein product, partial [Polarella glacialis]	NA	Probable E3 ubiquitin-protein ligase XBOS36 OS=Oryza sativa subsp. japonica
S1_00552	72.3866	-0.526093	0.111104	0.314725	72.3866	-1.29935	0.000281829	0.00159626	K14521	GO:0008033;GO:0005730;GO:0005524;GO:0008080	N-acetyltransferase 10-like [Symbiodinium microadriaticum]	NA	Formin-like protein 18 OS=Oryza sativa subsp. japonica
S1_00567	22.0497	1.89331	0.000543488	0.00879443	22.0497	2.27041	5.29E-05	0.000400633	NA	NA	unnamed protein product [Symbiodinium sp. CCMP2592]	NA	NA
S1_00598	762.809	-0.651238	1.93E-06	0.000103157	762.809	-1.01923	2.26E-12	1.48E-10	K08907;K08912	NA	WDR19 [Symbiodinium sp. CCMP2456]	FN646421.2	Fucoxanthin-chlorophyll a-c binding protein D, chloroplastic (Fragment) OS=Macrocystis pyrifera
S1_00599	215.117	-0.632845	0.123596	0.335363	215.117	-1.59738	0.000253913	0.00146571	K08907	NA	FCPB [Symbiodinium sp. CCMP2592]	MG523422.1	Fucoxanthin-chlorophyll a-c binding protein B, chloroplastic OS=Macrocystis pyrifera
S1_00611	73.5595	-1.28156	0.0034351	0.0337744	73.5595	-2.29529	1.45E-06	1.91E-05	K08907	NA	FCPB [Symbiodinium sp. CCMP2592]	MG523422.1	Fucoxanthin-chlorophyll a-c binding protein B, chloroplastic OS=Macrocystis pyrifera
S1_00614	75.8606	-1.30253	0.0242025	0.124138	75.8606	-3.04461	1.29E-06	1.74E-05	K08907;K08912	NA	FCPB [Symbiodinium sp. CCMP2592]	MG523422.1	Fucoxanthin-chlorophyll a-c binding protein D, chloroplastic (Fragment) OS=Macrocystis pyrifera
S1_00616	211.351	-0.396837	0.178092	0.4149	211.351	-1.13102	0.000317601	0.00176287	K08907;K08912	NA	WDR19 [Symbiodinium sp. CCMP2456]	FN646421.2	Fucoxanthin-chlorophyll a-c binding protein D, chloroplastic (Fragment) OS=Macrocystis pyrifera
S1_00638	220.779	-0.336227	0.126852	0.340595	220.779	-1.48865	5.20E-10	1.94E-08	K20283;K20478	NA	bioC [Symbiodinium sp. CCMP2456]	NA	Protein GRIP OS=Arabidopsis thaliana
S1_00645	110.503	21.2014	4.89E-07	3.22E-05	110.503	21.0226	1.94E-06	2.45E-05	K14753	GO:0016301	TPA_inf: receptor for activated C kinase 1B [Breviolum minutum Mf 1.05b.01]	KT072748.2	Guanine nucleotide-binding protein subunit beta-like protein OS=Chlamydomonas reinhardtii
S1_00651	50.0423	1.81173	0.00338383	0.0334209	50.0423	2.50288	0.000102222	0.000692407	K11412;K11411	GO:0016740;GO:0070403	SIRT3 [Symbiodinium sp. CCMP2456]	NA	NAD-dependent protein deacetylase SRT1 OS=Arabidopsis thaliana
S1_00666	159.195	0.740092	0.0526146	0.200964	159.195	1.22464	0.00221647	0.00877877	K20547;K12891;K13171	NA	unnamed protein product [Symbiodinium sp. CCMP2592]	XM_039048716.1	Leucine-rich repeat extensin-like protein 6 OS=Arabidopsis thaliana
S1_00669	261.481	-0.375367	0.231419	0.48062	261.481	-1.06318	0.00140501	0.00604217	K13108;K13171;K12849	NA	Scyl2 [Symbiodinium sp. KB8]	XM_008801667.4	Serine/arginine-rich-splicing factor SR34 OS=Arabidopsis thaliana
S1_00674	71.474	-0.999933	0.00024533	0.004832	71.474	-1.33317	5.47E-06	5.93E-05	K15168	NA	unnamed protein product [Symbiodinium natans]	NA	Flagellar radial spoke protein 2 OS=Chlamydomonas reinhardtii
S1_00680	20.7127	1.83257	0.0894015	0.27773	20.7127	4.38761	6.85E-05	0.000496879	K17086	NA	TMN7 [Symbiodinium natans]	NA	Transmembrane 9 superfamily member 7 OS=Arabidopsis thaliana
S1_00682	185.418	2.70254	3.48E-22	5.46E-19	185.418	2.7909	5.11E-22	1.71E-19	K17086	NA	TMN7 [Symbiodinium sp. CCMP2456]	NA	Transmembrane 9 superfamily member 7 OS=Arabidopsis thaliana
S1_00684	24.3271	1.08912	0.0983384	0.293321	24.3271	2.36363	0.000474555	0.0024515	NA	NA	unnamed protein product [Symbiodinium sp. CCMP2456]	NA	NA
S1_00693	42.512	7.84263	0.000119407	0.00277751	42.512	9.04699	1.54E-05	0.000141959	NA	NA	unnamed protein product [Symbiodinium natans]	NA	NA
S1_00694	92.7718	-0.984675	3.56E-07	2.46E-05	92.7718	-1.25826	2.03E-09	6.43E-08	K00430;K01179;K13680;K01051	GO:0004721	hypothetical protein Vafri_9971 [Volvox africanus]	NA	Anther-specific proline-rich protein APG OS=Arabidopsis thaliana
S1_00695	70.6134	1.21455	1.27E-05	0.000471658	70.6134	1.76869	5.37E-10	1.99E-08	K00430;K13680;K01179;K01051	GO:0004721	hypothetical protein Vafri_9971 [Volvox africanus]	NA	Anther-specific proline-rich protein APG OS=Arabidopsis thaliana
S1_00697	41.0107	0.906349	0.08121	0.262121	41.0107	1.85055	0.000559431	0.00281683	K03128;K01309;K10990	GO:0004252;GO:0031267;GO:0006886	Exportin-2 [Symbiodinium microadriaticum]	NA	CASP-like protein 4A2 OS=Oryza sativa subsp. japonica
S1_00700	214.477	-0.548423	0.00497496	0.0436758	214.477	-1.33056	3.30E-10	1.29E-08	K10990;K00430	GO:0016020;GO:0004252;GO:0005044	hypothetical protein CHLRE_01g042502v5 [Chlamydomonas reinhardtii]	NA	Proline-rich receptor-like protein kinase PERK9 OS=Arabidopsis thaliana
S1_00711	9.13507	5.93835	0.00108722	0.014875	9.13507	6.00874	0.00120672	0.005327	NA	NA	Pxmp2 [Symbiodinium pilosum]	NA	NA
S1_00724	589.661	-0.764341	0.0135707	0.085312	589.661	-1.60626	9.63E-07	1.35E-05	K13679	NA	unnamed protein product [Symbiodinium natans]	XM_001696565.1	Granule-bound starch synthase 1, chloroplastic/amyloplastic OS=Oryza sativa subsp. indica
S1_00732	447.033	-0.453497	0.0777832	0.255505	447.033	-1.08498	6.87E-05	0.00049816	K00029	GO:0006457;GO:0051082;GO:0008033;GO:0016272;GO:0008146;GO:0016432;GO:0004471;GO:0016021;GO:0051287	ME1 [Symbiodinium sp. CCMP2456]	NA	NADP-dependent malic enzyme 2 OS=Arabidopsis thaliana
S1_00744	1845.68	-0.650482	0.0110492	0.0744777	1845.68	-1.27235	2.50E-06	3.04E-05	K23025	NA	unnamed protein product [Symbiodinium natans]	XM_011400503.1	Pyrophosphate-energized vacuolar membrane proton pump OS=Hordeum vulgare
S1_00748	93.0753	8.16696	0.000936246	0.0132954	93.0753	10.61	3.29E-05	0.000269431	NA	NA	unnamed protein product [Symbiodinium pilosum]	NA	NA
S1_00753	299.392	-1.20064	0.0041547	0.038589	299.392	-2.39651	7.61E-08	1.53E-06	K02349	NA	unnamed protein product, partial [Polarella glacialis]	NA	DExH-box ATP-dependent RNA helicase DExH17 OS=Arabidopsis thaliana
S1_00783	21.0988	3.27258	0.000187427	0.00393725	21.0988	3.47766	0.00010826	0.000725861	NA	GO:0016021	unnamed protein product [Symbiodinium natans]	NA	NA
S1_00791	87.674	0.945288	0.0390785	0.166721	87.674	2.66251	1.77E-08	4.30E-07	K01180;K13171	GO:0005509;GO:0016021;GO:0004169;GO:0016746;GO:0005783	Transmembrane and TPR repeat-containing protein 4 [Symbiodinium microadriaticum]	NA	Vegetative cell wall protein gp1 OS=Chlamydomonas reinhardtii
S1_00794	76.4908	0.756557	0.0102109	0.0707746	76.4908	1.2528	3.76E-05	0.000300628	NA	NA	NA	NA	NA
S1_00797	79.0918	1.3379	0.000243311	0.00480252	79.0918	1.16551	0.00233406	0.00916359	K01309;K03254	NA	unnamed protein product [Symbiodinium sp. CCMP2592]	NA	NA
S1_00804	544.239	-0.542322	3.96E-05	0.00116499	544.239	-1.42176	2.69E-23	1.02E-20	K15104	GO:0055085;GO:0008138;GO:0004725;GO:0016021	DTC [Symbiodinium sp. CCMP2592]	NA	Mitochondrial dicarboxylate/tricarboxylate transporter DTC OS=Arabidopsis thaliana
S1_00809	67.5684	-0.564445	0.100369	0.296602	67.5684	-1.26831	0.000642502	0.00315561	NA	NA	NA	NA	NA
S1_00821	33.0309	0.589112	0.090412	0.279425	33.0309	1.37198	8.68E-05	0.000605004	NA	NA	NA	NA	NA
S1_00828	59.9621	0.448931	0.214012	0.460264	59.9621	1.14227	0.00221593	0.00877763	NA	NA	unnamed protein product [Symbiodinium natans]	NA	NA
S1_00836	5.6656	5.1373	0.00364078	0.0351447	5.6656	6.15755	0.00057818	0.00289139	NA	NA	NA	NA	NA
S1_00870	39.0699	-0.709218	0.0234522	0.121431	39.0699	-1.51354	1.65E-05	0.000150877	K19513	NA	unnamed protein product [Polarella glacialis]	NA	Protein TRANSPARENT TESTA 9 OS=Arabidopsis thaliana
S1_00879	175.154	-0.441018	0.19328	0.434258	175.154	-1.29909	0.000326832	0.00180388	K18327;K08874;K18953	GO:0000785;GO:0009249;GO:0005634;GO:2001070;GO:0006355;GO:0102555;GO:0033819;GO:0003677	hypothetical protein Rsub_02216 [Raphidocelis subcapitata]	XM_005769442.1	Flagellar radial spoke protein 2 OS=Chlamydomonas reinhardtii
S1_00884	128.754	2.21207	0.00826226	0.0614927	128.754	3.41363	0.000102569	0.000694275	K07300	GO:0008324;GO:0016021	calcium proton exchanger [Raphidocelis subcapitata]	NA	Vacuolar cation/proton exchanger 2 OS=Oryza sativa subsp. japonica
S1_00885	27.926	0.822551	0.0307017	0.144079	27.926	1.25398	0.00124006	0.00544382	K03128;K01309	NA	hypothetical protein CHLRE_01g023500v5 [Chlamydomonas reinhardtii]	NA	Dynein axonemal assembly factor 3 homolog OS=Chlamydomonas reinhardtii
S1_00887	213.397	1.38311	7.33E-05	0.00190458	213.397	2.21332	1.25E-09	4.20E-08	K14007;K15174	NA	Khsrp [Symbiodinium natans]	XM_005828068.1	Heavy metal-associated isoprenylated plant protein 33 OS=Arabidopsis thaliana
S1_00888	331.024	-0.290046	0.313716	0.567849	331.024	-1.27728	3.09E-05	0.000255354	K13210	NA	unnamed protein product [Polarella glacialis]	NA	Early nodulin-75 OS=Glycine max
S1_00899	141.883	-0.628106	0.154247	0.382049	141.883	-1.51595	0.00122993	0.00541057	K15501	NA	Ppp6r2 [Symbiodinium microadriaticum]	NA	Oleosin-B6 OS=Brassica napus
S1_00919	29.2817	1.07185	0.062687	0.224206	29.2817	2.21835	0.000174231	0.00107756	K13126	GO:0047834;GO:0003723	PAB1, partial [Symbiodinium natans]	NA	Polyadenylate-binding protein 5 OS=Arabidopsis thaliana
S1_00929	34.6044	1.2957	0.000542183	0.0087757	34.6044	1.64008	1.98E-05	0.000175324	K20879;K08269;K08857	GO:0005524;GO:0004602;GO:0006979;GO:0004672	Glutathione peroxidase 1, mitochondrial [Symbiodinium microadriaticum]	NA	CBL-interacting protein kinase 4 OS=Oryza sativa subsp. japonica
S1_00930	172.58	-0.587579	0.0246296	0.125489	172.58	-1.4266	4.05E-07	6.43E-06	K20879;K08269;K08857	GO:0004602;GO:0006979;GO:0004672;GO:0005524	nekl-2 [Symbiodinium sp. CCMP2456]	NA	CBL-interacting protein kinase 4 OS=Oryza sativa subsp. japonica
S1_00955	45.3528	1.30627	0.00166627	0.0202691	45.3528	2.14884	4.51E-07	7.06E-06	NA	NA	unnamed protein product, partial [Polarella glacialis]	NA	NA
S1_00962	7.8582	3.97	0.0166733	0.0977175	7.8582	5.26034	0.00163499	0.00684259	K09584	GO:0004725;GO:0008138	erp38 [Symbiodinium sp. CCMP2592]	NA	Protein disulfide isomerase-like 1-4 OS=Oryza sativa subsp. japonica
S1_00974	430.665	-0.681147	0.0020642	0.0236318	430.665	-1.38489	4.05E-09	1.19E-07	K14306	GO:0009755;GO:0005044;GO:0016020;GO:0004252;GO:0005886	hypothetical protein CHLRE_01g042352v5 [Chlamydomonas reinhardtii]	NA	Protein Ycf2 (Fragment) OS=Oenothera villaricae
S1_00985	14.905	1.33954	0.0395416	0.167992	14.905	2.34913	0.000373907	0.0020163	K14325;K13171	NA	hypothetical protein AK812_SmicGene36867 [Symbiodinium microadriaticum]	NA	Pistil-specific extensin-like protein OS=Nicotiana tabacum
S1_00996	243.517	0.448837	0.0085263	0.0627973	243.517	1.00525	1.23E-08	3.13E-07	K01309;K02184;K11274;K01051	NA	hypothetical protein CHLRE_04g229163v5 [Chlamydomonas reinhardtii]	XM_005793553.1	Classical arabinogalactan protein 9 OS=Arabidopsis thaliana
S1_01013	55.599	-1.51893	2.50E-08	2.55E-06	55.599	-1.20315	2.25E-05	0.000195951	NA	NA	putative aminoacyltransferase, E1 ubiquitin-activating enzyme [Rosa chinensis]	NA	NA
S1_01027	62.6177	1.4921	4.05E-05	0.00118816	62.6177	1.47743	9.87E-05	0.000672644	NA	GO:0008146;GO:0005509;GO:0004721	Tartrate-resistant acid phosphatase type 5 [Symbiodinium microadriaticum]	NA	NA
S1_01028	64.4687	1.4625	0.00146989	0.0185861	64.4687	1.8154	0.000152275	0.000962729	NA	GO:0004721;GO:0005509;GO:0008146	ACP5 [Symbiodinium natans]	NA	NA
S1_01029	174.288	-1.15437	7.79E-07	4.81E-05	174.288	-1.57961	2.88E-10	1.14E-08	NA	GO:0008146;GO:0005509;GO:0004721	ACP5 [Symbiodinium natans]	NA	NA
S1_01047	62.1068	-0.875907	0.000240161	0.004765	62.1068	-2.34441	4.37E-16	5.96E-14	NA	NA	NA	NA	NA
S1_01049	97.0231	-1.03781	0.0207204	0.112119	97.0231	-1.5743	0.000971957	0.00445395	K01537	GO:0005524;GO:0016021	unnamed protein product [Symbiodinium natans]	XM_014047880.1	Calcium-transporting ATPase 3, endoplasmic reticulum-type OS=Arabidopsis thaliana
S1_01053	1160.52	-0.720415	0.0022314	0.0250722	1160.52	-1.36194	4.57E-08	9.84E-07	K01537	NA	unnamed protein product, partial [Symbiodinium sp. CCMP2456]	XM_012589933.1	Calcium-transporting ATPase 4, endoplasmic reticulum-type OS=Arabidopsis thaliana
S1_01054	682.475	-0.584951	0.0180741	0.102838	682.475	-1.23422	2.46E-06	3.00E-05	K01537	GO:0016021;GO:0005524	unnamed protein product [Symbiodinium natans]	XM_014047880.1	Calcium-transporting ATPase 4, endoplasmic reticulum-type OS=Arabidopsis thaliana
S1_01058	53.3928	0.740115	0.0271479	0.133238	53.3928	1.09634	0.00156968	0.0066186	NA	NA	NA	NA	NA
S1_01063	123.311	-0.889969	0.019875	0.10916	123.311	-1.99869	1.25E-06	1.69E-05	NA	NA	Sbno2 [Symbiodinium microadriaticum]	NA	Protein FORGETTER 1 OS=Arabidopsis thaliana
S1_01079	129.467	2.63438	2.61E-08	2.65E-06	129.467	2.4939	4.78E-07	7.41E-06	K18442	NA	Arfgef2 [Symbiodinium natans]	NA	Brefeldin A-inhibited guanine nucleotide-exchange protein 5 OS=Arabidopsis thaliana
S1_01082	74.2324	-1.1616	1.32E-06	7.51E-05	74.2324	-1.44981	2.50E-08	5.82E-07	NA	NA	hypothetical protein AK812_SmicGene43213 [Symbiodinium microadriaticum]	NA	NA
S1_01092	192.465	-0.244206	0.32234	0.576601	192.465	-1.53369	1.09E-08	2.82E-07	K01183;K14306	NA	unnamed protein product [Polarella glacialis]	NA	Period clock protein OS=Acetabularia acetabulum
S1_01097	97.1142	-0.77125	0.1434	0.366285	97.1142	-2.02478	0.000332517	0.00182923	K01183;K14306	GO:0046872;GO:0005524;GO:0016020;GO:0004721;GO:0008017;GO:0016021;GO:0007018	Splicing factor 3B subunit 1 [Symbiodinium microadriaticum]	NA	Period clock protein OS=Acetabularia acetabulum
S1_01099	91.7449	-0.7468	0.0645651	0.228228	91.7449	-1.92556	1.13E-05	0.000108878	K01183;K14306	GO:0007018;GO:0004721;GO:0016020;GO:0016021;GO:0008017;GO:0005524;GO:0046872	unnamed protein product [Polarella glacialis]	NA	Period clock protein OS=Acetabularia acetabulum
S1_01100	7.07791	-1.14085	0.286616	0.540942	7.07791	-6.28134	8.65E-05	0.00060327	K01183;K14306	GO:0008017;GO:0005524;GO:0016021;GO:0004721;GO:0046872;GO:0007018;GO:0016020	Splicing factor 3B subunit 1 [Symbiodinium microadriaticum]	NA	Period clock protein OS=Acetabularia acetabulum
S1_01102	62.3772	-1.76032	0.000183859	0.0038813	62.3772	-2.40906	2.09E-06	2.61E-05	K01183;K14306	GO:0008017;GO:0004721;GO:0022857;GO:0046872;GO:0016021;GO:0016020;GO:0007018;GO:0005524;GO:0004672	Calcium-dependent protein kinase 3 [Symbiodinium microadriaticum]	NA	Period clock protein OS=Acetabularia acetabulum
S1_01114	34.5958	3.24639	5.52E-09	6.66E-07	34.5958	3.6435	1.19E-10	5.25E-09	NA	GO:0004672;GO:0005524	folD [Symbiodinium sp. KB8]	NA	NA
S1_01115	21.8699	2.18503	0.00124405	0.0164645	21.8699	2.70287	0.000101767	0.00068991	NA	GO:0005524;GO:0004672	folD [Symbiodinium sp. KB8]	NA	NA
S1_01116	11.2119	1.56544	0.0446669	0.181469	11.2119	2.78776	0.000381786	0.00205125	NA	GO:0005524;GO:0004672	folD [Symbiodinium sp. KB8]	NA	NA
S1_01117	30.3243	0.791086	0.054959	0.206534	30.3243	1.9058	3.97E-06	4.51E-05	NA	GO:0004672;GO:0005524	unnamed protein product [Symbiodinium microadriaticum]	NA	NA
S1_01123	79.8666	-1.19582	5.79E-08	5.38E-06	79.8666	-2.6214	5.18E-22	1.72E-19	K11292;K13098;K12121	NA	hypothetical protein DEO72_LG2g396 [Vigna unguiculata]	NA	Glycine-rich cell wall structural protein OS=Arabidopsis thaliana
S1_01126	58.6108	-1.40827	3.88E-05	0.00114473	58.6108	-3.03986	7.03E-14	6.35E-12	K11292;K13098;K12121	NA	hypothetical protein Vafri_19183 [Volvox africanus]	NA	Glycine-rich cell wall structural protein 1 OS=Petunia hybrida
S1_01127	54.7817	-1.50466	2.09E-05	0.000698337	54.7817	-3.24257	2.40E-14	2.38E-12	K11292;K13098	NA	hypothetical protein DEO72_LG2g396 [Vigna unguiculata]	NA	Glycine-rich cell wall structural protein 1 OS=Petunia hybrida
S1_01128	39.0387	-1.2146	0.0181955	0.10323	39.0387	-2.16894	0.00011948	0.000786535	K11292;K13098	GO:0016021;GO:0022857;GO:0004190	Sodium/solute symporter [Vigna unguiculata]	NA	Glycine-rich cell wall structural protein 1 OS=Petunia hybrida
S1_01129	21.7623	-2.24009	3.53E-06	0.000168709	21.7623	-4.01626	8.86E-10	3.13E-08	K11292;K13098	NA	hypothetical protein DEO72_LG2g396 [Vigna unguiculata]	NA	Glycine-rich cell wall structural protein OS=Arabidopsis thaliana
S1_01135	67.6072	-0.592012	0.121683	0.332077	67.6072	-1.34177	0.00112526	0.00503623	K08794	GO:0005524;GO:0004672	Dclk3 [Symbiodinium pilosum]	NA	Phosphoenolpyruvate carboxylase kinase 1 OS=Arabidopsis thaliana
S1_01143	22.9348	6.21079	0.0090523	0.0653345	22.9348	8.34642	0.000676908	0.00329414	NA	GO:0005525;GO:0003723	ML5 [Symbiodinium natans]	NA	NA
S1_01146	120.124	0.871279	0.0995824	0.295303	120.124	1.68083	0.00244367	0.00951912	NA	GO:0003723;GO:0005525	ML5 [Symbiodinium natans]	NA	NA
S1_01153	77.492	-0.782193	0.0135613	0.0852696	77.492	-1.43587	2.79E-05	0.000234309	K11982	GO:0030246;GO:0016021	RMR3 [Symbiodinium sp. CCMP2592]	NA	NA
S1_01154	8.17067	-2.39484	0.0100702	0.0700876	8.17067	-4.83473	0.000349101	0.00190464	K01183;K14306	NA	unnamed protein product [Polarella glacialis]	NA	Protein TIC 214 OS=Cucumis sativus
S1_01156	50.4995	1.27748	0.00665875	0.0532067	50.4995	2.30261	2.08E-06	2.60E-05	NA	NA	unnamed protein product [Symbiodinium sp. CCMP2592]	NA	NA
S1_01157	30.8509	-1.44896	0.0509398	0.196907	30.8509	-2.45729	0.00218227	0.00866814	K14306;K01183	NA	unnamed protein product [Polarella glacialis]	NA	Protein TIC 214 OS=Cucumis sativus
S1_01161	93.3068	-0.286941	0.553457	0.759928	93.3068	-1.74612	0.000805516	0.00381433	K01183;K14306	NA	unnamed protein product [Polarella glacialis]	NA	Protein TIC 214 OS=Cucumis sativus
S1_01170	34.3502	2.30478	0.000229321	0.00458269	34.3502	4.22364	1.97E-11	1.05E-09	NA	NA	unnamed protein product [Polarella glacialis]	NA	NA
S1_01175	38.1884	1.86186	0.0055443	0.0470944	38.1884	2.29251	0.0010533	0.0047638	NA	NA	unnamed protein product [Polarella glacialis]	NA	NA
S1_01183	310.78	-0.725921	0.112456	0.31707	310.78	-1.70986	0.000415885	0.00219923	NA	GO:0020037;GO:0019825;GO:0016021	unnamed protein product [Symbiodinium pilosum]	NA	NA
S1_01184	356.154	-0.706808	0.0109236	0.0739491	356.154	-1.45537	8.17E-07	1.17E-05	K01043;K01309;K00430	GO:0016746	unnamed protein product, partial [Polarella glacialis]	NA	Formin-like protein 5 OS=Oryza sativa subsp. japonica
S1_01185	24.9034	2.22697	0.00040987	0.00716143	24.9034	2.88513	7.85E-06	8.03E-05	NA	GO:0003676;GO:0016021	unnamed protein product [Symbiodinium natans]	NA	NA
S1_01194	600.032	-0.510698	1.35E-10	2.58E-08	600.032	-1.13817	1.66E-38	2.54E-35	NA	GO:0004764;GO:0009058;GO:0008483;GO:0030170	ARO1 [Symbiodinium sp. CCMP2592]	NA	NA
S1_01199	415.48	-0.368581	0.157961	0.387239	415.48	-1.04039	0.000171244	0.00106225	K13118;K20032;K06694;K15503	NA	ANK3 [Symbiodinium sp. CCMP2456]	NA	Ankyrin repeat-containing protein ITN1 OS=Arabidopsis thaliana
S1_01207	169.525	-0.709806	0.00323301	0.0323884	169.525	-2.15459	9.33E-16	1.19E-13	K13171;K00430	NA	unnamed protein product [Symbiodinium microadriaticum]	NA	NA
S1_01208	332.859	-0.533885	0.0961805	0.289597	332.859	-1.40678	3.66E-05	0.000294391	NA	NA	unnamed protein product [Polarella glacialis]	NA	NA
S1_01212	10.8984	4.37832	0.0234736	0.121497	10.8984	7.57976	9.95E-05	0.000677082	K01180;K13429;K13436	GO:0005524;GO:0004672	PTI1-like tyrosine-protein kinase 2 [Symbiodinium microadriaticum]	NA	Proline-rich receptor-like protein kinase PERK8 OS=Arabidopsis thaliana
S1_01228	62.1915	1.47042	0.00461487	0.0414304	62.1915	2.15388	6.74E-05	0.000490428	K10406;K03243	NA	unnamed protein product [Symbiodinium sp. CCMP2592]	NA	Vicilin-like seed storage protein At2g18540 OS=Arabidopsis thaliana
S1_01232	70.5177	1.04757	0.00406184	0.0379517	70.5177	1.32319	0.000493664	0.00253497	K03243	NA	membrane associated protein-like protein, partial [Blastocystis sp. ATCC 50177/Nand II]	NA	Vicilin-like seed storage protein At2g18540 OS=Arabidopsis thaliana
S1_01246	16.019	1.14139	0.279806	0.533638	16.019	4.02108	0.000156584	0.000986257	K15272	GO:0015165;GO:0000139;GO:0005524;GO:0004482;GO:0016021;GO:0003968	CMP-sialic acid transporter 5 [Symbiodinium microadriaticum]	NA	UDP-N-acetylglucosamine transporter ROCK1 OS=Arabidopsis thaliana
S1_01270	19.5621	4.09785	0.00526622	0.0454579	19.5621	5.4292	0.000308619	0.00172198	K06013	GO:0071586;GO:0046872;GO:0004222;GO:0016021	FACE1 [Symbiodinium natans]	NA	CAAX prenyl protease 1 homolog OS=Arabidopsis thaliana
S1_01278	76.6741	-0.665028	0.00889006	0.0645389	76.6741	-1.36616	9.59E-07	1.35E-05	NA	GO:0004462;GO:0005509	Calmodulin [Gracilariopsis chorda]	KC944253.1	Glyoxylase I 4 OS=Arabidopsis thaliana
S1_01350	14.5038	-3.62802	0.0895431	0.27794	14.5038	-8.2629	0.00102103	0.0046396	K22485;K09566;K13171;K15193;K13091	GO:0009755;GO:0005886	hypothetical protein CHLRE_17g737525v5 [Chlamydomonas reinhardtii]	NA	Pollen-specific leucine-rich repeat extensin-like protein 1 OS=Arabidopsis thaliana
S1_01356	409.297	-0.669211	0.0625982	0.224113	409.297	-1.38854	0.0002618	0.00150228	K17943	NA	APUM1, partial [Symbiodinium microadriaticum]	NA	Pumilio homolog 1 OS=Arabidopsis thaliana
S1_01373	35.7268	2.00133	7.82E-05	0.00200437	35.7268	2.58782	6.28E-07	9.34E-06	NA	GO:0016021;GO:0043531;GO:0055085	hypothetical protein E3N88_18023 [Mikania micrantha]	NA	NA
S1_01390	13.7905	2.40029	0.0045692	0.0411804	13.7905	2.82388	0.00113585	0.00507522	NA	GO:0003924;GO:0005525	ADP-ribosylation factor-like protein 10 [Symbiodinium microadriaticum]	NA	NA
S1_01392	201.631	-0.918324	1.61E-07	1.26E-05	201.631	-1.72295	5.47E-19	1.20E-16	NA	NA	rpoB [Symbiodinium sp. CCMP2592]	NA	NA
S1_01397	62.3829	1.14751	0.00692256	0.0546287	62.3829	1.67094	0.000157446	0.00099098	NA	GO:0008033;GO:0032259;GO:0008168;GO:0016021	putative E3 ubiquitin-protein ligase HERC3 [Symbiodinium microadriaticum]	NA	NA
S1_01408	41.7517	1.35145	0.016792	0.09811	41.7517	1.9118	0.00114216	0.00509824	NA	GO:0099122;GO:0016422	Jmjd8 [Symbiodinium natans]	NA	NA
S1_01412	37.3771	-1.14897	0.0262104	0.130537	37.3771	-2.12669	0.000153077	0.000966936	K14306	NA	hypothetical protein JKP88DRAFT_287531, partial [Tribonema minus]	NA	Cilia- and flagella-associated protein 91 OS=Chlamydomonas reinhardtii
S1_01413	10.2833	6.97841	0.000451374	0.007656	10.2833	0	1	1	K14306	NA	hypothetical protein HYH03_014698 [Edaphochlamys debaryana]	NA	Dynein axonemal assembly factor 3 homolog OS=Chlamydomonas reinhardtii
S1_01428	1149.36	-0.491579	0.000364398	0.00653724	1149.36	-1.52386	4.97E-25	2.40E-22	K03695	GO:0042026;GO:0009408;GO:0005524;GO:0005737	clpB [Symbiodinium necroappetens]	XM_011397321.1	Chaperone protein ClpB3, chloroplastic OS=Arabidopsis thaliana
S1_01431	47.6734	0.696717	0.0195407	0.108079	47.6734	1.01207	0.000995945	0.00454348	NA	NA	NA	NA	NA
S1_01444	64.2471	2.1884	9.51E-08	8.03E-06	64.2471	2.06733	1.33E-06	1.78E-05	NA	GO:0003676;GO:1990380;GO:0004843;GO:0005739	Protein FAM188B [Symbiodinium microadriaticum]	NA	Protein MEI2-like 5 OS=Oryza sativa subsp. japonica
S1_01448	218.378	1.19452	0.00797748	0.0600045	218.378	1.80933	0.000128818	0.000837602	K06236;K14306;K14550	NA	unnamed protein product [Symbiodinium natans]	NA	Formin-like protein 5 OS=Oryza sativa subsp. japonica
S1_01449	480.128	-0.673268	0.043951	0.179546	480.128	-1.58163	7.95E-06	8.11E-05	K14550	GO:0006749;GO:0016021	NAD(P) transhydrogenase subunit beta [Symbiodinium microadriaticum]	NA	Lysine-rich arabinogalactan protein 19 OS=Arabidopsis thaliana
S1_01466	55.2712	-0.851718	0.0561811	0.209406	55.2712	-1.47246	0.00201667	0.00812724	K11481;K08850	GO:0106310;GO:0005524	unnamed protein product, partial [Polarella glacialis]	NA	Serine/threonine-protein kinase Aurora-2 OS=Arabidopsis thaliana
S1_01468	116.601	-0.480154	0.219298	0.466602	116.601	-2.03785	1.64E-06	2.13E-05	K11481;K08850	GO:0106310;GO:0005524	unnamed protein product, partial [Polarella glacialis]	NA	Serine/threonine-protein kinase Aurora-2 OS=Arabidopsis thaliana
S1_01479	985.345	-0.5275	0.0986209	0.293769	985.345	-1.11738	0.000920815	0.00426224	K14692	NA	unnamed protein product, partial [Symbiodinium natans]	XM_029294881.1	NA
S1_01487	212.87	-0.553137	0.00499786	0.043817	212.87	-1.09987	1.96E-07	3.47E-06	K21952	GO:0005509	FAM151A, partial [Symbiodinium necroappetens]	NA	Formin-like protein 5 OS=Oryza sativa subsp. japonica
S1_01500	61.7799	0.644027	0.041432	0.172848	61.7799	1.05011	0.00131574	0.00571763	K10615	NA	putative E3 ubiquitin-protein ligase HERC1 [Symbiodinium microadriaticum]	NA	NA
S1_01509	37.2891	0.555495	0.108977	0.311033	37.2891	1.204	0.000629491	0.00310261	NA	GO:0003723;GO:0009982;GO:0001522	putative E3 ubiquitin-protein ligase HERC2 [Symbiodinium microadriaticum]	NA	NA
S1_01524	36.1089	0.995563	0.0156115	0.0936257	36.1089	1.38431	0.00113991	0.00508948	NA	NA	putative E3 ubiquitin-protein ligase HERC1 [Symbiodinium microadriaticum]	NA	NA
S1_01575	45.7649	0.851003	0.0196772	0.10848	45.7649	1.22028	0.00121599	0.00536022	NA	NA	putative E3 ubiquitin-protein ligase HERC2 [Symbiodinium microadriaticum]	NA	NA
S1_01580	21.3096	0.686554	0.151113	0.377848	21.3096	1.52172	0.00168022	0.00699878	NA	GO:0016021	Protein pim1 [Symbiodinium microadriaticum]	NA	NA
S1_01581	21.8199	0.544726	0.26037	0.512458	21.8199	1.47746	0.00252219	0.00977525	NA	NA	hypothetical protein AK812_SmicGene3860 [Symbiodinium microadriaticum]	NA	NA
S1_01588	62.866	0.647135	0.00958569	0.067788	62.866	1.08789	1.99E-05	0.000175928	NA	GO:0003677	putative E3 ubiquitin-protein ligase HERC1 [Symbiodinium microadriaticum]	NA	NA
S1_01630	39.6208	0.75093	0.0244703	0.124904	39.6208	1.16046	0.000697373	0.00337756	NA	NA	putative E3 ubiquitin-protein ligase HERC1 [Symbiodinium microadriaticum]	NA	NA
S1_01633	38.2746	0.325618	0.317511	0.57176	38.2746	1.07431	0.00111548	0.0049991	NA	NA	putative E3 ubiquitin-protein ligase HERC2 [Symbiodinium microadriaticum]	NA	NA
S1_01636	35.9783	0.7368	0.0627827	0.224462	35.9783	1.34662	0.000915308	0.00424183	NA	NA	putative E3 ubiquitin-protein ligase HERC1 [Symbiodinium microadriaticum]	NA	NA
S1_01638	28.6989	0.940816	0.0263379	0.130942	28.6989	1.42209	0.00105353	0.00476452	NA	NA	unnamed protein product, partial [Symbiodinium sp. KB8]	NA	NA
S1_01639	17.4696	0.833624	0.137261	0.356896	17.4696	1.77423	0.00175942	0.00727663	NA	NA	putative E3 ubiquitin-protein ligase HERC1 [Symbiodinium microadriaticum]	NA	NA
S1_01645	73.4493	0.583444	0.0172058	0.0996502	73.4493	1.02652	4.37E-05	0.00034203	NA	GO:0008237;GO:0008270;GO:0004177	putative E3 ubiquitin-protein ligase HERC1 [Symbiodinium microadriaticum]	NA	NA
S1_01662	34.7545	0.600137	0.090621	0.279802	34.7545	1.12488	0.00190972	0.00778037	NA	NA	putative E3 ubiquitin-protein ligase HERC1 [Symbiodinium microadriaticum]	NA	NA
S1_01670	41.5246	0.911322	0.0205514	0.111542	41.5246	1.32712	0.00107669	0.00485215	NA	NA	putative E3 ubiquitin-protein ligase HERC1 [Symbiodinium microadriaticum]	NA	NA
S1_01685	60.0928	1.62576	1.63E-06	9.01E-05	60.0928	1.58593	6.91E-06	7.20E-05	NA	GO:0001522;GO:0009982;GO:0003723	putative E3 ubiquitin-protein ligase HERC2 [Symbiodinium microadriaticum]	NA	NA
S1_01691	48.3456	0.30276	0.380006	0.629578	48.3456	1.12396	0.00140185	0.00603116	NA	NA	putative E3 ubiquitin-protein ligase HERC2 [Symbiodinium microadriaticum]	NA	NA
S1_01739	21.3746	1.2408	0.0117317	0.0773066	21.3746	1.90094	0.000142157	0.000910201	NA	NA	putative E3 ubiquitin-protein ligase HERC1 [Symbiodinium microadriaticum]	NA	NA
S1_01744	30.8894	0.88869	0.058613	0.215014	30.8894	1.48905	0.00210424	0.00841612	NA	GO:0003677	putative E3 ubiquitin-protein ligase HERC1 [Symbiodinium microadriaticum]	NA	NA
S1_01762	24.7551	0.973568	0.0320876	0.1481	24.7551	1.58587	0.000583517	0.00291353	NA	GO:0003677	putative E3 ubiquitin-protein ligase HERC1 [Symbiodinium microadriaticum]	NA	NA
S1_01764	78.8643	0.774709	0.00474289	0.0421913	78.8643	1.32809	2.53E-06	3.07E-05	NA	NA	hypothetical protein AK812_SmicGene17977 [Symbiodinium microadriaticum]	NA	NA
S1_01774	31.916	1.04829	0.0179481	0.102329	31.916	1.7206	0.000145055	0.000925222	NA	NA	putative E3 ubiquitin-protein ligase HERC1 [Symbiodinium microadriaticum]	NA	NA
S1_01797	41.7522	1.45906	0.000133974	0.00303521	41.7522	2.05898	1.29E-07	2.41E-06	K14972	NA	putative E3 ubiquitin-protein ligase HERC1 [Symbiodinium microadriaticum]	NA	NA
S1_01808	34.5754	1.25042	0.00164334	0.020066	34.5754	1.61997	6.91E-05	0.000500307	NA	GO:0000398;GO:0003724;GO:0003676;GO:0016787;GO:0005524	putative E3 ubiquitin-protein ligase HERC2 [Symbiodinium microadriaticum]	NA	NA
S1_01814	16.3817	2.05653	0.000904475	0.0129516	16.3817	2.03009	0.00148958	0.0063393	NA	NA	putative E3 ubiquitin-protein ligase HERC1 [Symbiodinium microadriaticum]	NA	NA
S1_01863	99.4344	0.747387	0.000284541	0.00541065	99.4344	1.2678	1.56E-09	5.11E-08	NA	NA	putative E3 ubiquitin-protein ligase HERC2 [Symbiodinium microadriaticum]	NA	NA
S1_01872	47.1168	0.640983	0.0255549	0.128475	47.1168	1.295	8.17E-06	8.29E-05	NA	NA	putative E3 ubiquitin-protein ligase HERC2 [Symbiodinium microadriaticum]	NA	NA
S1_01880	22.0117	1.82868	0.0192704	0.107072	22.0117	2.88342	0.000339515	0.00186061	NA	GO:0016021	putative E3 ubiquitin-protein ligase HERC1 [Symbiodinium microadriaticum]	NA	NA
S1_01888	27.0911	0.313427	0.439667	0.677137	27.0911	1.32127	0.00116505	0.00518171	NA	GO:0009982;GO:0001522;GO:0003723	putative E3 ubiquitin-protein ligase HERC2 [Symbiodinium microadriaticum]	NA	NA
S1_01907	394.484	-0.758835	0.00356495	0.0346441	394.484	-1.51224	4.71E-08	1.01E-06	K01309;K01051;K23612	NA	unnamed protein product [Symbiodinium sp. CCMP2592]	NA	Formin-like protein 3 OS=Oryza sativa subsp. japonica
S1_01934	296.979	-0.690013	0.000685015	0.0104988	296.979	-1.42291	6.93E-11	3.24E-09	K03128;K01309;K09527;K13171	NA	unnamed protein product [Symbiodinium sp. CCMP2592]	NA	Formin-like protein 18 OS=Oryza sativa subsp. japonica
S1_01940	24.7778	1.03797	0.53949	0.751156	24.7778	-6.94535	0.00112813	0.00504619	K17987;K14306	NA	Lztr1 [Symbiodinium sp. CCMP2592]	NA	Protein TIC 214 OS=Cucumis sativus
S1_01950	169.662	0.724174	6.94E-06	0.000290244	169.662	1.36666	6.92E-17	1.09E-14	K13171	NA	hypothetical protein AK812_SmicGene2564 [Symbiodinium microadriaticum]	NA	NA
S1_01952	319.042	-0.801525	0.0141121	0.0876542	319.042	-2.13315	1.03E-09	3.55E-08	K04688	NA	for [Symbiodinium sp. KB8]	NA	Serine/threonine-protein kinase AtPK2/AtPK19 OS=Arabidopsis thaliana
S1_01953	230.662	-0.99616	0.00410655	0.0382638	230.662	-1.40444	0.000134311	0.000868252	K04688	NA	for [Symbiodinium sp. KB8]	NA	Serine/threonine-protein kinase AtPK2/AtPK19 OS=Arabidopsis thaliana
S1_01957	236.912	-1.60346	3.37E-06	0.000162865	236.912	-2.27825	5.67E-10	2.09E-08	K04688	NA	for [Symbiodinium sp. KB8]	NA	Serine/threonine-protein kinase AtPK2/AtPK19 OS=Arabidopsis thaliana
S1_01989	27.8923	1.42666	0.0203441	0.110912	27.8923	2.46275	9.81E-05	0.00066963	K00430;K14007;K13171	NA	ANK1 [Symbiodinium natans]	NA	Classical arabinogalactan protein 9 OS=Arabidopsis thaliana
S1_01998	40.8649	1.81457	4.33E-05	0.00125553	40.8649	2.70795	2.09E-09	6.59E-08	NA	NA	NA	NA	NA
S1_01999	44.436	2.67543	3.85E-07	2.63E-05	44.436	3.5301	5.21E-11	2.51E-09	NA	NA	unnamed protein product, partial [Polarella glacialis]	NA	NA
S1_02001	99.3958	-0.711237	0.0433665	0.178153	99.3958	-1.32478	0.000435029	0.00228519	NA	NA	NA	NA	NA
S1_02005	90.2218	1.23844	0.000446963	0.00760522	90.2218	1.87317	3.13E-07	5.16E-06	K09377;K04508;K22485	GO:0005216;GO:0016021	KCNB2, partial [Symbiodinium sp. CCMP2456]	NA	Conglutin beta 3 OS=Lupinus angustifolius
S1_02012	41.8253	-0.254662	0.464268	0.695818	41.8253	-1.37414	0.000408655	0.00216718	K20283;K20478	NA	Repetin [Symbiodinium microadriaticum]	NA	MAR-binding filament-like protein 1 OS=Arabidopsis thaliana
S1_02019	41.0044	-1.70777	0.0275936	0.134574	41.0044	-2.79827	0.00079964	0.00379134	NA	GO:0016021	unnamed protein product [Symbiodinium necroappetens]	NA	NA
S1_02035	18.2069	6.91109	0.000240655	0.00476616	18.2069	6.5394	0.000694211	0.00336347	NA	GO:0016021	hypothetical protein AK812_SmicGene35748 [Symbiodinium microadriaticum]	NA	NA
S1_02042	146.539	-2.45388	0.000310339	0.00578167	146.539	-4.81385	9.98E-11	4.49E-09	K00703	NA	unnamed protein product [Symbiodinium natans]	NA	NA
S1_02046	236.77	-1.62483	0.00299404	0.0306428	236.77	-3.17623	5.47E-08	1.15E-06	NA	NA	unnamed protein product [Symbiodinium natans]	NA	NA
S1_02057	111.66	0.755432	0.000520917	0.00852561	111.66	1.71106	7.89E-15	8.58E-13	K01834	GO:0000139;GO:0016021;GO:0022857;GO:0004619;GO:0046872;GO:0006096;GO:0051537;GO:0016192	gpmA [Symbiodinium natans]	KC937850.1	2,3-bisphosphoglycerate-dependent phosphoglycerate mutase 1 OS=Arabidopsis thaliana
S1_02067	28.7237	7.33488	4.83E-06	0.00021667	28.7237	8.55745	1.24E-07	2.33E-06	NA	NA	unnamed protein product, partial [Symbiodinium sp. CCMP2456]	NA	NA
S1_02070	74.9493	-0.765711	0.0788513	0.257622	74.9493	-2.24498	2.83E-06	3.39E-05	NA	NA	unnamed protein product, partial [Polarella glacialis]	NA	NA
S1_02103	13.9019	2.75477	0.011448	0.0761287	13.9019	3.44468	0.00206207	0.00827142	K14411	GO:0003723;GO:0046872	Msi2 [Symbiodinium microadriaticum]	NA	31 kDa ribonucleoprotein, chloroplastic OS=Nicotiana plumbaginifolia
S1_02111	23.5058	-1.94502	0.00907772	0.0654291	23.5058	-5.96311	1.26E-07	2.37E-06	K13447	GO:0005524;GO:0016021;GO:0016491;GO:0016301	DD3-3, partial [Symbiodinium sp. KB8]	NA	Respiratory burst oxidase homolog protein D OS=Solanum tuberosum
S1_02112	711.956	-0.69982	0.0177369	0.101476	711.956	-1.30528	2.87E-05	0.000240074	K13447	NA	DD3-3 [Symbiodinium sp. CCMP2592]	NA	Respiratory burst oxidase homolog protein D OS=Arabidopsis thaliana
S1_02115	1123.84	-0.82219	0.00443543	0.0403554	1123.84	-1.62563	1.02E-07	1.98E-06	K13447	NA	DD3-3 [Symbiodinium sp. CCMP2592]	NA	Respiratory burst oxidase homolog protein D OS=Arabidopsis thaliana
S1_02116	919.705	-0.613348	0.00242355	0.0265334	919.705	-1.05979	7.23E-07	1.06E-05	K13447	GO:0016491;GO:0005524;GO:0016301;GO:0016021	DD3-3, partial [Symbiodinium sp. KB8]	NA	Respiratory burst oxidase homolog protein D OS=Solanum tuberosum
S1_02117	118.974	-0.415162	0.289789	0.544274	118.974	-1.42594	0.00068734	0.00333707	K13447	NA	DD3-3 [Symbiodinium sp. CCMP2592]	NA	Respiratory burst oxidase homolog protein D OS=Arabidopsis thaliana
S1_02120	198.224	-1.0304	0.00123207	0.0163529	198.224	-1.92633	1.63E-08	4.01E-07	K13447	NA	DD3-3 [Symbiodinium sp. CCMP2592]	NA	Respiratory burst oxidase homolog protein D OS=Arabidopsis thaliana
S1_02121	789.889	-0.672207	0.00357844	0.0346909	789.889	-1.19667	9.49E-07	1.33E-05	K13447	NA	DD3-3 [Symbiodinium sp. CCMP2592]	NA	Respiratory burst oxidase homolog protein D OS=Arabidopsis thaliana
S1_02129	158.25	-1.0584	0.0109088	0.0738828	158.25	-2.06819	3.36E-06	3.91E-05	NA	GO:0004672;GO:0005524	hypothetical protein JKP88DRAFT_287531, partial [Tribonema minus]	NA	NA
S1_02131	59.6217	1.38131	0.0279519	0.13556	59.6217	4.01639	4.08E-10	1.56E-08	NA	NA	CCR4 [Symbiodinium sp. CCMP2592]	NA	NA
S1_02133	316.619	-0.506693	0.0424075	0.175569	316.619	-1.52519	1.12E-08	2.89E-07	NA	NA	pmpB [Symbiodinium sp. CCMP2456]	NA	Proline-rich receptor-like protein kinase PERK14 OS=Arabidopsis thaliana
S1_02165	6.73882	5.31501	0.00243856	0.0266298	6.73882	5.77389	0.00119173	0.00528169	K08874	GO:0032259;GO:0008168	histone demethylase [Achlya hypogyna]	NA	ABA-inducible protein PHV A1 OS=Hordeum vulgare
S1_02167	18.876	2.921	5.67E-05	0.00155325	18.876	3.39071	4.14E-06	4.67E-05	NA	GO:0016021	unnamed protein product [Symbiodinium sp. CCMP2456]	NA	NA
S1_02171	15.5036	3.02344	0.00357761	0.0346909	15.5036	3.45394	0.00125652	0.00550406	NA	GO:0016705;GO:0031418;GO:0051213;GO:0005506	unnamed protein product [Symbiodinium sp. CCMP2592]	NA	NA
S1_02177	13.2749	6.75748	0.000180675	0.00383672	13.2749	6.85567	0.000196259	0.00118491	NA	GO:0032040;GO:0042254;GO:0005730	NOP14 [Symbiodinium natans]	NA	NA
S1_02180	30.7174	1.81919	0.00216851	0.0245651	30.7174	2.23102	0.000286506	0.00161833	NA	GO:0042254;GO:0032040;GO:0005730	Nucleolar protein 14 [Symbiodinium microadriaticum]	NA	NA
S1_02184	796.715	-0.594532	0.0146573	0.0898701	796.715	-1.15486	7.36E-06	7.62E-05	K03234	GO:0003924;GO:0003746;GO:0005525	Elongation factor 2 [Symbiodinium microadriaticum]	CP050803.1	Elongation factor 2 OS=Beta vulgaris
S1_02192	42.9013	1.24751	0.0676184	0.235018	42.9013	2.19013	0.00205919	0.00826363	K01309	NA	glud2, partial [Symbiodinium natans]	NA	Proline-rich receptor-like protein kinase PERK2 OS=Arabidopsis thaliana
S1_02196	122.372	-0.821283	0.0296346	0.140847	122.372	-2.33883	1.34E-08	3.36E-07	K14486;K15168	NA	unnamed protein product [Symbiodinium microadriaticum]	XM_014044296.1	Transcriptional corepressor LEUNIG OS=Arabidopsis thaliana
S1_02200	132.342	-1.02913	2.12E-06	0.000111278	132.342	-1.14272	7.33E-07	1.07E-05	K01142	GO:0003677;GO:0006281;GO:0004519;GO:0046872	ARP [Symbiodinium sp. CCMP2592]	NA	DNA-(apurinic or apyrimidinic site) endonuclease, chloroplastic OS=Arabidopsis thaliana
S1_02216	45.7278	2.10789	4.04E-05	0.00118462	45.7278	2.27075	2.08E-05	0.000183188	NA	GO:0016021	unnamed protein product [Symbiodinium sp. CCMP2592]	NA	NA
S1_02221	27.3941	19.207	2.57E-05	0.000822086	27.3941	19.44	4.88E-05	0.000374814	K14026;K13171	NA	esiB [Symbiodinium pilosum]	NA	NA
S1_02227	260.592	0.830657	0.0273279	0.133825	260.592	1.54137	9.48E-05	0.000650868	NA	NA	STT3B [Symbiodinium sp. CCMP2592]	NA	NA
S1_02228	424.096	-0.259711	0.364318	0.615734	424.096	-1.18011	0.000103092	0.000697082	NA	NA	STT3B [Symbiodinium sp. CCMP2592]	NA	NA
S1_02229	51.6552	1.01172	0.00219874	0.0248061	51.6552	1.63863	1.17E-06	1.60E-05	NA	NA	FAM186A [Symbiodinium natans]	NA	NA
S1_02252	34.317	2.59631	0.00170524	0.0206032	34.317	4.81833	1.03E-08	2.68E-07	K19329	GO:0016491	TIC32A, partial [Symbiodinium microadriaticum]	NA	Short-chain dehydrogenase TIC 32, chloroplastic OS=Pisum sativum
S1_02253	17.8983	2.74668	0.0139876	0.0870992	17.8983	5.01254	8.68E-06	8.73E-05	NA	GO:0016491	WWOX, partial [Symbiodinium microadriaticum]	NA	NA
S1_02265	424.729	-0.581089	0.00016918	0.00364941	424.729	-1.32252	1.95E-15	2.35E-13	NA	GO:0004222;GO:0046872	Extracellular protease [Symbiodinium microadriaticum]	NA	NA
S1_02266	72.7035	1.22711	0.050285	0.195306	72.7035	1.97683	0.00258579	0.00997071	NA	GO:0004222;GO:0046872	Extracellular protease [Symbiodinium microadriaticum]	NA	NA
S1_02272	43.3776	-1.24418	0.00416806	0.0386932	43.3776	-1.70256	0.000274552	0.00156171	NA	GO:0016021;GO:0003824	HERC1 [Symbiodinium microadriaticum]	NA	NA
S1_02286	45.5276	2.59443	1.09E-05	0.000418925	45.5276	3.55902	4.10E-09	1.20E-07	K13680;K00430	GO:0016021;GO:0005524;GO:0004672;GO:0005509;GO:0016779	Neurofilament heavy polypeptide [Tetrabaena socialis]	NA	Lysine-rich arabinogalactan protein 19 OS=Arabidopsis thaliana
S1_02289	90.3366	1.84052	7.62E-05	0.00196832	90.3366	2.53489	1.65E-07	2.99E-06	K14376	GO:0006397;GO:0043631;GO:0004652;GO:0005634;GO:0046872;GO:0031123;GO:0005524;GO:0003723	unnamed protein product, partial [Polarella glacialis]	NA	Nuclear poly(A) polymerase 1 OS=Arabidopsis thaliana
S1_02298	22.5239	0.547099	0.254354	0.506305	22.5239	2.0946	9.39E-06	9.35E-05	K13171;K14325	NA	hypothetical protein BU14_1177s0001, partial [Porphyra umbilicalis]	NA	NA
S1_02301	639.469	-0.618124	0.018202	0.10323	639.469	-1.17338	2.26E-05	0.000196323	K00026	GO:0006108;GO:0006099;GO:0030060;GO:0005975	malate dehydrogenase [Heterocapsa triquetra]	XM_005757644.1	Malate dehydrogenase 2, mitochondrial OS=Arabidopsis thaliana
S1_02304	85.2466	-0.700479	0.549668	0.757418	85.2466	-3.9392	0.00170763	0.00709702	K00026	GO:0005975;GO:0006108;GO:0030060;GO:0006099	unnamed protein product [Polarella glacialis]	XM_005757644.1	Malate dehydrogenase 2, mitochondrial OS=Arabidopsis thaliana
S1_02305	30.613	2.38633	0.284324	0.538358	30.613	7.83936	0.000314818	0.00175025	K00026	GO:0006108;GO:0006099;GO:0030060;GO:0005975	unnamed protein product [Polarella glacialis]	XM_005757644.1	Malate dehydrogenase 2, mitochondrial OS=Arabidopsis thaliana
S1_02324	68.4669	-0.590382	0.0288769	0.13839	68.4669	-1.02516	0.000448945	0.00234466	K13171	GO:0001522;GO:0003723;GO:0016021;GO:0009982	rluC [Symbiodinium sp. KB8]	NA	NA
S1_02345	36.0266	1.05397	0.00379531	0.0362398	36.0266	1.46692	8.35E-05	0.000586512	NA	NA	NA	NA	NA
S1_02347	21.0868	1.45515	0.0178017	0.101765	21.0868	1.99897	0.00158647	0.0066798	NA	NA	NA	NA	NA
S1_02368	16.8178	18.8227	2.04E-05	0.000687222	16.8178	15.607	0.000804488	0.003811	NA	GO:0004176;GO:0005524;GO:0016020;GO:0004222	ftsH3 [Symbiodinium sp. CCMP2592]	NA	NA
S1_02369	23.326	2.20475	0.0110622	0.0745273	23.326	3.40981	0.000140061	0.000899481	NA	GO:0004176;GO:0005524;GO:0004222;GO:0016020	ftsH3 [Symbiodinium sp. CCMP2592]	NA	NA
S1_02373	158.515	0.218443	0.628179	0.809259	158.515	1.48876	0.00159597	0.00671095	NA	GO:0004222;GO:0004176;GO:0005524;GO:0016020	ftsH3 [Symbiodinium sp. CCMP2592]	NA	NA
S1_02376	89.0826	-0.627047	0.109049	0.311142	89.0826	-2.03299	2.07E-06	2.60E-05	K13291	NA	unnamed protein product [Polarella glacialis]	NA	UTP:RNA uridylyltransferase 1 OS=Arabidopsis thaliana
S1_02383	5.45361	5.05912	0.00536418	0.0460197	5.45361	6.0103	0.00111873	0.00501112	NA	NA	unnamed protein product, partial [Symbiodinium pilosum]	NA	NA
S1_02386	156.364	0.736711	6.18E-06	0.000264823	156.364	1.2062	4.43E-13	3.40E-11	NA	NA	unnamed protein product [Symbiodinium sp. CCMP2456]	NA	NA
S1_02392	50.3276	1.07609	0.000560267	0.00900149	50.3276	1.68022	1.19E-07	2.26E-06	K25439	NA	FAP100 [Symbiodinium pilosum]	NA	Formin-like protein 5 OS=Oryza sativa subsp. japonica
S1_02412	370.219	-0.492683	0.0440889	0.17995	370.219	-1.14843	1.01E-05	9.91E-05	NA	GO:0009536;GO:0005509;GO:0006364;GO:0051539;GO:0016021;GO:0005216;GO:0008173	Ribosomal RNA large subunit methyltransferase N [Symbiodinium microadriaticum]	NA	NA
S1_02433	103.429	2.84944	1.86E-05	0.000636853	103.429	3.71516	8.78E-08	1.73E-06	K13107	GO:0046872	Zinc finger CCCH domain-containing protein 39 [Symbiodinium microadriaticum]	NA	Zinc finger CCCH domain-containing protein 7 OS=Oryza sativa subsp. japonica
S1_02437	189.061	-0.452327	0.0913682	0.281222	189.061	-1.20066	2.83E-05	0.000236926	K14943;K12837	GO:0046872	ZFP36 [Symbiodinium pilosum]	XM_028942312.1	Splicing factor U2af large subunit B OS=Arabidopsis thaliana
S1_02468	140.406	-0.423651	0.307736	0.562143	140.406	-1.49109	0.000779169	0.00370601	K03320	NA	AMT1-1 [Symbiodinium natans]	JN807468.1	Ammonium transporter 1 member 1 OS=Arabidopsis thaliana
S1_02472	23.9212	-0.630607	0.421616	0.662633	23.9212	-4.2081	4.66E-05	0.000360605	K03320	NA	AMT1-1 [Symbiodinium sp. CCMP2592]	XM_020227046.1	Ammonium transporter 1 member 1 OS=Oryza sativa subsp. japonica
S1_02479	80.7108	-1.62855	0.00183694	0.0217174	80.7108	-2.19846	8.08E-05	0.000571075	K03320	NA	AMT1-1 [Symbiodinium natans]	JN807468.1	Ammonium transporter 1 member 2 OS=Oryza sativa subsp. japonica
S1_02488	237.078	-0.68089	0.0572112	0.21175	237.078	-1.56209	4.07E-05	0.000321711	K03320	NA	AMT1-1 [Symbiodinium pilosum]	JN807468.1	Ammonium transporter 1 member 2 OS=Oryza sativa subsp. japonica
S1_02494	1352.17	-0.577341	0.0528874	0.201623	1352.17	-1.31004	3.18E-05	0.000261825	K03320	NA	AMT1-1 [Symbiodinium natans]	JN807468.1	Ammonium transporter 1 member 3 OS=Solanum lycopersicum
S1_02521	182.984	0.918813	7.11E-05	0.00186141	182.984	1.24981	2.15E-07	3.73E-06	K10398	GO:0008017;GO:0007018;GO:0005874;GO:0005524	unnamed protein product, partial [Polarella glacialis]	NA	Kinesin-like protein KIN-5C OS=Arabidopsis thaliana
S1_02525	82.5376	2.11224	0.00398378	0.0374912	82.5376	3.21932	2.71E-05	0.000228326	NA	GO:0016168;GO:0009536;GO:0018298;GO:0019239	ada [Symbiodinium sp. CCMP2456]	NA	NA
S1_02528	192.715	1.09177	1.90E-05	0.000647537	192.715	0.994987	0.000206471	0.00123561	NA	NA	unnamed protein product [Symbiodinium sp. CCMP2456]	NA	NA
S1_02534	30.3922	-0.446213	0.337785	0.591446	30.3922	-1.57764	0.00219658	0.00871309	NA	NA	NA	NA	NA
S1_02548	8.54224	-7.61142	0.000103293	0.00249555	8.54224	-6.69622	0.00159172	0.0066965	K01183;K15223	NA	nep1 [Symbiodinium natans]	XM_013043539.1	Oleosin-B6 OS=Brassica napus
S1_02568	202.169	-0.946832	0.0124874	0.0806593	202.169	-2.62782	1.41E-10	6.08E-09	K11275;K10357	NA	hypothetical protein HYH02_011095 [Chlamydomonas schloesseri]	NA	Anther-specific proline-rich protein APG OS=Arabidopsis thaliana
S1_02570	59.8958	8.48097	0.00426025	0.0392981	59.8958	9.4894	0.00213319	0.00850534	NA	NA	unnamed protein product [Symbiodinium sp. KB8]	NA	NA
S1_02577	178.96	-0.343744	0.0562456	0.209598	178.96	-1.15691	4.49E-09	1.30E-07	NA	NA	unnamed protein product [Symbiodinium sp. CCMP2592]	NA	NA
S1_02579	47.6881	7.86075	4.14E-07	2.80E-05	47.6881	9.3505	2.16E-09	6.78E-08	NA	NA	unnamed protein product [Symbiodinium sp. KB8]	NA	NA
S1_02596	9.74333	5.7517	0.000431903	0.00742579	9.74333	6.84094	3.25E-05	0.000266858	K10446	GO:0016021	Gigaxonin [Symbiodinium microadriaticum]	NA	F-box/kelch-repeat protein At1g67480 OS=Arabidopsis thaliana
S1_02602	8.83181	4.04106	0.0698645	0.239526	8.83181	7.04074	0.00189106	0.00771864	NA	NA	unnamed protein product [Symbiodinium microadriaticum]	NA	NA
S1_02604	85.416	5.67784	6.44E-06	0.000272897	85.416	7.059	5.07E-08	1.08E-06	NA	NA	unnamed protein product [Symbiodinium microadriaticum]	NA	NA
S1_02605	57.5901	2.20222	0.00261018	0.0279121	57.5901	2.9052	0.000144374	0.000921465	K03657	NA	unnamed protein product [Symbiodinium microadriaticum]	NA	ATP-dependent DNA helicase SRS2-like protein At4g25120 OS=Arabidopsis thaliana
S1_02606	278.735	-1.00309	1.16E-10	2.27E-08	278.735	-1.63122	6.72E-22	2.21E-19	K03657	NA	unnamed protein product, partial [Polarella glacialis]	NA	ATP-dependent DNA helicase SRS2-like protein At4g25120 OS=Arabidopsis thaliana
S1_02609	222.434	-0.888644	5.92E-05	0.00160943	222.434	-2.02324	7.37E-17	1.15E-14	K14325;K13171	GO:0016021	unnamed protein product [Symbiodinium pilosum]	NA	NA
S1_02615	330.798	0.836044	2.18E-09	3.04E-07	330.798	1.32997	2.99E-20	7.82E-18	NA	GO:0016021;GO:0031418;GO:0005506;GO:0051213;GO:0016705	unnamed protein product [Symbiodinium sp. CCMP2456]	NA	NA
S1_02620	16.8182	1.76731	0.0092972	0.0664218	16.8182	2.61254	0.000159018	0.000999354	K00856	NA	celf1 [Symbiodinium sp. CCMP2592]	NA	Adenosine kinase 1 OS=Arabidopsis thaliana
S1_02639	54.8572	3.0202	1.00E-10	2.00E-08	54.8572	3.41332	8.62E-13	6.23E-11	NA	GO:0005216;GO:0015074;GO:0016021;GO:0006310;GO:0046872;GO:0003677	Protein SUPPRESSOR OF FRI 4 [Symbiodinium microadriaticum]	NA	Protein SUPPRESSOR OF FRI 4 OS=Arabidopsis thaliana
S1_02640	24.1709	2.16378	0.00269252	0.028558	24.1709	3.75473	2.50E-07	4.26E-06	NA	GO:0015074;GO:0005216;GO:0003677;GO:0046872;GO:0016021;GO:0006310	SUF4 [Symbiodinium microadriaticum]	NA	Protein SUPPRESSOR OF FRI 4 OS=Arabidopsis thaliana
S1_02651	101.855	0.84056	0.000104943	0.00252388	101.855	1.00278	8.26E-06	8.38E-05	K07901;K07874	GO:0006886;GO:0012505;GO:0005525;GO:0003924	hypothetical protein Ae201684_012879 [Aphanomyces euteiches]	NA	Ras-related protein RIC1 OS=Oryza sativa subsp. japonica
S1_02659	9.43281	5.22445	0.00503334	0.0440022	9.43281	6.70249	0.000394453	0.00210677	K00430	GO:0016021;GO:0003676	grxC, partial [Symbiodinium sp. KB8]	NA	NA
S1_02664	160.439	-0.726212	0.0175442	0.100776	160.439	-1.34245	3.90E-05	0.000310043	K17987;K00844;K10846;K03834	GO:0016021;GO:0050825	hypothetical protein JKP88DRAFT_287531, partial [Tribonema minus]	XM_005781340.1	Formin-like protein 14 OS=Arabidopsis thaliana
S1_02672	16.2539	6.65068	0.000100544	0.00244565	16.2539	7.58534	1.21E-05	0.000116036	K01358	GO:0004176;GO:0004252;GO:0016021	clpP [Symbiodinium sp. KB8]	NA	ATP-dependent Clp protease proteolytic subunit OS=Arabis hirsuta
S1_02686	37.1448	1.16803	0.0168661	0.0984085	37.1448	1.5806	0.00183507	0.00752586	NA	NA	unnamed protein product [Symbiodinium natans]	NA	NA
S1_02688	53.2391	1.78924	0.000100466	0.00244467	53.2391	1.62115	0.000766334	0.0036557	NA	NA	unnamed protein product [Symbiodinium natans]	NA	NA
S1_02690	30.009	2.41311	0.110864	0.314498	30.009	4.88852	0.00190417	0.00776224	K00889	NA	RSPH1, partial [Symbiodinium pilosum]	NA	Phosphatidylinositol 4-phosphate 5-kinase 1 OS=Arabidopsis thaliana
S1_02728	8.89876	2.24646	0.0136258	0.0855134	8.89876	3.04698	0.000911549	0.004227	NA	GO:0003723;GO:0009507;GO:0018298;GO:0016168;GO:0009765;GO:0016020	Fucoxanthin-chlorophyll a-c binding protein C, chloroplastic [Symbiodinium microadriaticum]	NA	NA
S1_02733	156.77	-0.531476	0.0475247	0.188582	156.77	-1.22938	1.93E-05	0.000171115	K13171;K14325	NA	eif3h [Symbiodinium natans]	NA	Vegetative cell wall protein gp1 OS=Chlamydomonas reinhardtii
S1_02734	148.981	-0.808601	0.00138096	0.01779	148.981	-1.44668	1.07E-07	2.05E-06	K14325	NA	unnamed protein product [Symbiodinium sp. CCMP2592]	NA	Formin-like protein 5 OS=Oryza sativa subsp. japonica
S1_02740	150.183	0.770049	0.0136919	0.0857971	150.183	1.10762	0.000704998	0.0034087	NA	GO:0008138;GO:0004725;GO:0016021;GO:0005525;GO:0003924	RAB6A [Symbiodinium natans]	NA	NA
S1_02746	1166.36	-0.555909	0.00515492	0.0447552	1166.36	-1.09228	2.02E-07	3.55E-06	K06901	NA	AZG1 [Symbiodinium sp. CCMP2592]	NA	Adenine/guanine permease AZG1 OS=Arabidopsis thaliana
S1_02747	335.199	-0.595631	0.133017	0.350539	335.199	-1.30347	0.00189097	0.00771864	K06901	NA	AZG1 [Symbiodinium sp. CCMP2592]	NA	Adenine/guanine permease AZG1 OS=Arabidopsis thaliana
S1_02750	135.522	-1.37723	4.35E-16	2.67E-13	135.522	-2.2649	6.76E-31	5.54E-28	K06901	NA	AZG1 [Symbiodinium sp. CCMP2592]	NA	Adenine/guanine permease AZG1 OS=Arabidopsis thaliana
S1_02762	52.0768	1.00487	0.0010797	0.0147878	52.0768	1.54698	8.32E-07	1.19E-05	NA	GO:0016021;GO:0008168	PREDICTED: uncharacterized protein LOC100268021 [Vitis vinifera]	NA	NA
S1_02773	278.317	-0.257949	0.426185	0.666416	278.317	-1.09992	0.00140033	0.00602646	K14209	GO:0016021	slc38a2, partial [Symbiodinium sp. CCMP2592]	NA	Amino acid transporter AVT1H OS=Arabidopsis thaliana
S1_02777	383.444	-0.580338	0.00434991	0.0398384	383.444	-1.38762	1.88E-10	7.88E-09	NA	NA	unnamed protein product [Symbiodinium microadriaticum]	NA	NA
S1_02804	228.883	-0.882145	0.0302175	0.142657	228.883	-1.62888	0.000162988	0.00101948	NA	GO:0045261;GO:0016021;GO:0016409;GO:0046933	ATP5C1 [Symbiodinium pilosum]	NA	NA
S1_02823	148.083	-0.821711	5.37E-05	0.00149095	148.083	-1.02654	2.23E-06	2.76E-05	K14401	GO:0003676;GO:0005634	unnamed protein product, partial [Polarella glacialis]	NA	Probable cleavage and polyadenylation specificity factor subunit 1 OS=Oryza sativa subsp. japonica
S1_02829	3.92328	3.82063	0.0441605	NA	3.92328	5.90088	0.00192686	0.00783436	K18045	NA	hypothetical protein PR001_g14361 [Phytophthora rubi]	NA	NA
S1_02845	159.139	0.769736	0.00996888	0.0695854	159.139	1.12266	0.000327727	0.0018074	K03128	GO:0016021	unnamed protein product [Symbiodinium sp. CCMP2592]	NA	Formin-like protein 16 OS=Oryza sativa subsp. japonica
S1_02851	54.6738	1.63781	0.000163674	0.00355424	54.6738	1.67819	0.000215033	0.00127626	K22762	GO:0016021	DESI1 [Symbiodinium sp. KB8]	XM_005835635.1	Co-chaperone protein p23-1 OS=Arabidopsis thaliana
S1_02858	57.5807	1.43561	0.0128209	0.082195	57.5807	2.47372	3.74E-05	0.000299932	NA	GO:0016021	unnamed protein product [Symbiodinium pilosum]	NA	NA
S1_02859	155.398	1.99312	2.15E-05	0.000714915	155.398	2.22457	6.21E-06	6.59E-05	NA	GO:0016021	unnamed protein product [Symbiodinium pilosum]	NA	NA
S1_02860	555.371	-0.66432	8.14E-06	0.000329257	555.371	-1.22839	1.17E-14	1.23E-12	NA	GO:0016021	unnamed protein product [Symbiodinium pilosum]	NA	NA
S1_02894	899.659	-0.678034	0.00817574	0.0609969	899.659	-1.05762	9.37E-05	0.0006453	NA	NA	HERC4 [Symbiodinium natans]	NA	NA
S1_02900	109.096	-0.301264	0.417445	0.659606	109.096	-1.27736	0.00134677	0.00582728	K09566;K10990;K12900;K13171	NA	unnamed protein product [Symbiodinium pilosum]	NA	Proline-rich receptor-like protein kinase PERK2 OS=Arabidopsis thaliana
S1_02904	630.873	-0.617813	0.0337491	0.152628	630.873	-1.30007	2.41E-05	0.000207036	K01915	NA	GLN1 [Symbiodinium natans]	MW759815.1	Glutamine synthetase cytosolic isozyme OS=Medicago sativa
S1_02927	45.4362	-1.01109	0.00950478	0.0674352	45.4362	-1.42997	0.000657914	0.00321682	NA	NA	nipblb [Symbiodinium sp. CCMP2592]	NA	NA
S1_02935	16.2298	6.14369	6.18E-05	0.0016673	16.2298	7.88433	2.78E-07	4.67E-06	NA	NA	unnamed protein product [Symbiodinium sp. CCMP2592]	NA	NA
S1_02940	87.0514	-0.887766	0.0438519	0.179255	87.0514	-1.71573	0.000276718	0.001572	K11292;K01309;K01180;K23612	GO:0016021	SKOR [Symbiodinium sp. KB8]	NA	Proline-rich receptor-like protein kinase PERK2 OS=Arabidopsis thaliana
S1_02948	166.589	0.500823	0.0797524	0.259456	166.589	1.12324	0.000164326	0.00102675	NA	GO:0016021	pkd-2 [Symbiodinium sp. CCMP2592]	XM_020246106.1	NA
S1_02961	164.506	-0.883021	0.00417206	0.0387175	164.506	-2.35742	2.88E-12	1.84E-10	NA	NA	unnamed protein product [Symbiodinium natans]	NA	NA
S1_02964	57.4643	2.61426	0.0112259	0.0752026	57.4643	3.28654	0.00235575	0.0092359	K03083;K00924	GO:0005524;GO:0106310	protein kinase gsk3-like [Quercus suber]	XM_024033513.1	Shaggy-related protein kinase epsilon OS=Arabidopsis thaliana
S1_02967	60.0479	-1.76526	1.04E-09	1.57E-07	60.0479	-0.64037	0.0250622	0.0633702	NA	NA	NA	NA	NA
S1_02973	249.204	-0.735745	0.00143926	0.0183284	249.204	-1.34872	4.59E-08	9.89E-07	K00430	NA	unnamed protein product [Symbiodinium natans]	NA	NA
S1_02998	157.486	0.731593	0.00243195	0.026602	157.486	1.13605	6.09E-06	6.48E-05	K06694;K20032;K19044	NA	unnamed protein product [Symbiodinium microadriaticum]	NA	Protein S-acyltransferase 24 OS=Arabidopsis thaliana
S1_03033	40.5874	2.64314	0.00087829	0.0126754	40.5874	3.30182	6.34E-05	0.000464856	NA	NA	RUS3, partial [Symbiodinium necroappetens]	NA	NA
S1_03039	322.655	-0.670824	0.00313986	0.0317269	322.655	-1.34565	2.85E-08	6.51E-07	NA	GO:0016021	Ttn [Symbiodinium microadriaticum]	NA	Protein root UVB sensitive 3 OS=Arabidopsis thaliana
S1_03041	113.21	4.05923	5.78E-07	3.70E-05	113.21	4.77229	1.70E-08	4.15E-07	NA	NA	unnamed protein product [Symbiodinium sp. KB8]	NA	NA
S1_03042	114.048	1.92666	0.00944554	0.0671333	114.048	3.04068	9.34E-05	0.000643802	NA	NA	unnamed protein product [Symbiodinium sp. KB8]	NA	NA
S1_03045	786.647	-0.68531	0.00722361	0.0561646	786.647	-1.66048	8.40E-10	2.98E-08	NA	NA	unnamed protein product [Symbiodinium sp. CCMP2456]	NA	NA
S1_03047	179.372	-1.28494	1.48E-13	5.67E-11	179.372	-1.83302	8.51E-22	2.75E-19	K01408	NA	unnamed protein product, partial [Polarella glacialis]	XM_009535904.1	Proline-rich receptor-like protein kinase PERK1 OS=Arabidopsis thaliana
S1_03049	19.2296	0.569302	0.520754	0.737846	19.2296	2.9289	0.0011486	0.00512342	NA	NA	Ankyrin repeat domain-containing protein 42 [Symbiodinium microadriaticum]	NA	NA
S1_03055	39.3211	1.17685	0.0468476	0.186804	39.3211	1.89695	0.00201572	0.00812389	NA	NA	NA	NA	NA
S1_03078	7.06062	3.81674	0.0187809	0.105287	7.06062	4.99013	0.00223225	0.00883232	NA	NA	NA	NA	NA
S1_03080	38.7654	2.20366	2.21E-07	1.62E-05	38.7654	2.18784	6.40E-07	9.50E-06	NA	NA	NA	NA	NA
S1_03093	211.491	-0.58673	0.00219038	0.0247464	211.491	-1.3101	2.68E-10	1.07E-08	NA	NA	unnamed protein product [Symbiodinium necroappetens]	NA	NA
S1_03107	32.0858	7.36503	7.47E-05	0.00193798	32.0858	7.41855	9.51E-05	0.00065248	K20283	NA	unnamed protein product [Symbiodinium microadriaticum]	NA	Vicilin-like seed storage protein At2g18540 OS=Arabidopsis thaliana
S1_03118	32.5634	0.969866	0.00766152	0.058385	32.5634	1.39861	0.000166044	0.00103501	NA	NA	unnamed protein product [Symbiodinium sp. CCMP2592]	NA	NA
S1_03122	1219.39	-0.429734	0.08245	0.264453	1219.39	-1.01303	0.000106267	0.000715046	K17987;K14306	NA	ice-structuring glycoprotein-like, partial [Morus notabilis]	CP039348.1	Mediator of RNA polymerase II transcription subunit 25 OS=Arabidopsis thaliana
S1_03124	670.884	-0.705045	1.58E-05	0.000559152	670.884	-1.28933	1.22E-13	1.05E-11	NA	NA	unnamed protein product, partial [Symbiodinium necroappetens]	NA	NA
S1_03125	267.41	0.817735	0.0386061	0.165425	267.41	1.49672	0.000310747	0.00173234	K15400;K12121;K11292	GO:0004488;GO:0003677	MGAM2 [Symbiodinium natans]	CP073642.1	Glycine-rich cell wall structural protein 1 OS=Petunia hybrida
S1_03137	74.7059	-0.672679	0.0940849	0.286013	74.7059	-1.66325	0.000132894	0.000860198	K04508	GO:0035091;GO:0003743	Translation initiation factor IF-2 [Symbiodinium microadriaticum]	NA	Proline-rich receptor-like protein kinase PERK2 OS=Arabidopsis thaliana
S1_03141	14.8253	6.92711	0.000562109	0.00901642	14.8253	6.84175	0.000911568	0.004227	K17943	NA	pum [Symbiodinium natans]	NA	Pumilio homolog 2 OS=Arabidopsis thaliana
S1_03168	68.465	-1.95171	0.000651999	0.010101	68.465	-3.17403	3.60E-07	5.82E-06	K08874;K18327;K18953;K03834;K04508	GO:0005044;GO:0004252;GO:0016020	hypothetical protein CHLRE_01g042352v5 [Chlamydomonas reinhardtii]	NA	Cilia- and flagella-associated protein 91 OS=Chlamydomonas reinhardtii
S1_03169	139.467	1.40609	0.0122975	0.0797928	139.467	2.00559	0.000668895	0.00326145	K03834;K00703;K17800;K18953	GO:0016021	hypothetical protein CHLRE_09g391600v5 [Chlamydomonas reinhardtii]	XM_005758990.1	Cilia- and flagella-associated protein 91 OS=Chlamydomonas reinhardtii
S1_03171	16.6282	2.58888	0.000263506	0.00510719	16.6282	2.89821	5.73E-05	0.000427793	NA	NA	NA	NA	NA
S1_03172	10.0265	2.65011	0.00341503	0.0336362	10.0265	3.24021	0.000415869	0.00219923	NA	NA	NA	NA	NA
S1_03180	36.6718	4.55089	1.68E-07	1.30E-05	36.6718	5.23639	3.01E-09	9.15E-08	NA	NA	unnamed protein product [Symbiodinium sp. KB8]	NA	NA
S1_03188	5.68092	5.00364	0.00392478	0.0370742	5.68092	6.24933	0.000358061	0.00194454	NA	NA	NA	NA	NA
S1_03189	449.208	-0.508023	0.110601	0.314097	449.208	-1.22082	0.000293274	0.00164955	K13412	GO:0004672;GO:0016021;GO:0005524	mlkA, partial [Symbiodinium necroappetens]	NA	Calcium-dependent protein kinase 27 OS=Oryza sativa subsp. japonica
S1_03192	827.376	-1.00619	0.000608599	0.00959482	827.376	-1.84679	2.79E-09	8.52E-08	K03128;K13171	NA	unnamed protein product, partial [Symbiodinium sp. CCMP2456]	NA	NA
S1_03193	406.203	0.872937	2.66E-06	0.000133541	406.203	1.05837	5.55E-08	1.16E-06	K03128;K13171	NA	unnamed protein product [Symbiodinium sp. KB8]	NA	NA
S1_03197	193.96	1.58402	8.23E-11	1.68E-08	193.96	1.57494	6.62E-10	2.40E-08	NA	NA	unnamed protein product, partial [Polarella glacialis]	NA	NA
S1_03204	71.9598	1.98865	0.0091686	0.0658556	71.9598	2.54273	0.0014839	0.00631854	NA	GO:0006564;GO:0004648;GO:0016021	PSAT1 [Symbiodinium sp. CCMP2592]	NA	NA
S1_03213	39.1336	1.1674	0.0797427	0.259456	39.1336	2.34095	0.000701161	0.00339331	NA	GO:0016021	unnamed protein product [Symbiodinium sp. CCMP2592]	NA	NA
S1_03216	41.7762	0.83059	0.0163231	0.0963581	41.7762	1.76429	4.24E-07	6.69E-06	NA	GO:0016021	unnamed protein product [Symbiodinium natans]	NA	NA
S1_03221	36.4668	3.20045	1.78E-05	0.000617469	36.4668	4.06205	1.17E-07	2.22E-06	NA	NA	POC1 centriolar protein-like B [Symbiodinium microadriaticum]	NA	NA
S1_03222	59.876	-0.596196	0.0467784	0.186702	59.876	-1.1094	0.00065072	0.0031885	K18643	NA	POC1 centriolar protein-like B [Symbiodinium microadriaticum]	NA	Katanin p80 WD40 repeat-containing subunit B1 homolog KTN80.4 OS=Arabidopsis thaliana
S1_03230	9.68373	-0.640868	0.225196	0.473028	9.68373	-2.8575	0.000108389	0.000726412	NA	NA	TERF2IP [Symbiodinium natans]	NA	NA
S1_03242	27.7149	0.697332	0.133331	0.351024	27.7149	1.658	0.000446413	0.00233403	K21952	NA	Ank2 [Symbiodinium sp. KB8]	NA	NA
S1_03243	68.0187	1.94959	0.00163406	0.0199767	68.0187	2.83645	1.10E-05	0.000106755	NA	NA	SPAG1, partial [Symbiodinium microadriaticum]	NA	NA
S1_03245	213.16	-0.889393	0.099236	0.294798	213.16	-2.16765	0.000154568	0.000974692	K23002;K24926	NA	SPAG1, partial [Symbiodinium microadriaticum]	NA	Outer envelope protein 64, chloroplastic OS=Arabidopsis thaliana
S1_03248	412.039	-0.727421	4.16E-05	0.00121604	412.039	-1.6341	1.26E-17	2.22E-15	K23002;K24926	NA	SPAG1, partial [Symbiodinium microadriaticum]	NA	Outer envelope protein 64, chloroplastic OS=Arabidopsis thaliana
S1_03250	66.1912	-2.56101	0.254744	0.506609	66.1912	-10.299	9.80E-05	0.000669091	K23002;K24926	NA	SPAG1, partial [Symbiodinium microadriaticum]	NA	70 kDa peptidyl-prolyl isomerase OS=Triticum aestivum
S1_03254	64.3485	-0.953195	0.292271	0.546894	64.3485	-4.91349	2.48E-06	3.02E-05	K23002;K24926	NA	SPAG1, partial [Symbiodinium microadriaticum]	NA	Outer envelope protein 64, chloroplastic OS=Arabidopsis thaliana
S1_03257	210.925	1.27778	1.38E-17	1.11E-14	210.925	0.886064	1.99E-08	4.77E-07	K23002;K24926	NA	SPAG1, partial [Symbiodinium microadriaticum]	NA	Outer envelope protein 64, chloroplastic OS=Arabidopsis thaliana
S1_03270	173.738	-0.961031	0.013067	0.0831935	173.738	-1.80819	1.20E-05	0.000114739	K16743	NA	unnamed protein product, partial [Symbiodinium microadriaticum]	NA	NA
S1_03271	246.481	0.761236	0.00320263	0.0321692	246.481	1.10263	4.56E-05	0.000354469	NA	GO:0016021	unnamed protein product [Symbiodinium pilosum]	NA	NA
S1_03272	926.187	-0.58509	0.00789139	0.0595547	926.187	-1.224	1.51E-07	2.76E-06	NA	NA	unnamed protein product, partial [Symbiodinium sp. KB8]	NA	NA
S1_03279	80.2793	0.203324	0.558268	0.763545	80.2793	1.11409	0.00192145	0.00781641	K00326	GO:0020037;GO:0071949;GO:0019825;GO:0008941;GO:0051409	hmp [Symbiodinium sp. CCMP2456]	NA	NA
S1_03283	26.8805	-0.827713	0.0489349	0.191839	26.8805	-1.58161	0.000719391	0.00346758	NA	NA	NA	NA	NA
S1_03292	33.3801	2.25394	0.00615352	0.0504521	33.3801	3.73434	1.06E-05	0.000103686	NA	GO:0016021	GFT1 [Symbiodinium natans]	NA	NA
S1_03294	90.2562	1.11531	0.000542195	0.0087757	90.2562	1.12103	0.000897031	0.00417167	K09566;K13171	NA	unnamed protein product [Symbiodinium natans]	NA	Leucine-rich repeat extensin-like protein 5 OS=Arabidopsis thaliana
S1_03299	177.694	-0.793829	0.0029227	0.0301669	177.694	-1.56653	4.92E-08	1.05E-06	K15027	GO:0003743;GO:0001731	Eif2d [Symbiodinium sp. CCMP2456]	NA	NA
S1_03305	677.474	-0.617524	2.65E-07	1.91E-05	677.474	-1.01761	1.81E-15	2.20E-13	NA	NA	hypothetical protein AK812_SmicGene13926 [Symbiodinium microadriaticum]	NA	NA
S1_03307	64.2555	2.48988	1.38E-05	0.00050411	64.2555	2.66754	8.00E-06	8.15E-05	NA	NA	hypothetical protein AK812_SmicGene13926 [Symbiodinium microadriaticum]	NA	NA
S1_03324	406.153	-1.0345	0.00181203	0.0215297	406.153	-2.11906	1.87E-09	5.99E-08	K14306	GO:0004252;GO:0005044;GO:0016020	Psmd10 [Symbiodinium natans]	NA	Pectinesterase inhibitor 10 OS=Arabidopsis thaliana
S1_03326	824.649	-0.531764	0.0366636	0.16045	824.649	-1.23288	4.67E-06	5.18E-05	K19668	GO:0016021;GO:0030245;GO:0008270;GO:0004553	Exoglucanase 3 [Symbiodinium microadriaticum]	NA	NA
S1_03328	74.1864	0.754709	0.0324853	0.149283	74.1864	1.20665	0.00101502	0.00461585	K08770	GO:0031386;GO:0005634;GO:0019941;GO:0005737;GO:0016021;GO:0031625;GO:0016567	polyubiquitin 3 isoform B [Chlorella sorokiniana]	NA	Polyubiquitin (Fragment) OS=Acetabularia peniculus
S1_03336	15.0829	1.47916	0.0597765	0.217605	15.0829	2.996	0.000169182	0.00105193	K22763	GO:0016021;GO:0016787	NUDT8 [Symbiodinium natans]	NA	Nudix hydrolase 6 OS=Arabidopsis thaliana
S1_03339	36.6834	0.878745	0.13249	0.349784	36.6834	2.41452	5.72E-05	0.000427513	K22763	GO:0016021;GO:0016787	NUDT8 [Symbiodinium natans]	NA	Nudix hydrolase 8 OS=Arabidopsis thaliana
S1_03351	100.872	2.319	1.75E-07	1.34E-05	100.872	2.18347	2.59E-06	3.14E-05	K01115	NA	tdh, partial [Symbiodinium microadriaticum]	NA	Phospholipase D zeta 2 OS=Arabidopsis thaliana
S1_03355	15.101	2.67237	0.00052568	0.00857957	15.101	2.35976	0.00313052	0.0116937	NA	NA	NA	NA	NA
S1_03371	60.9188	0.621643	0.164424	0.396281	60.9188	1.54968	0.000800835	0.00379528	K19752	NA	dnaaf3, partial [Symbiodinium sp. CCMP2456]	NA	Dynein axonemal assembly factor 3 homolog OS=Chlamydomonas reinhardtii
S1_03380	111.994	1.75709	8.98E-09	1.04E-06	111.994	2.03731	1.39E-10	6.02E-09	NA	NA	unnamed protein product [Symbiodinium pilosum]	NA	NA
S1_03383	9.52701	1.06685	0.204592	0.44856	9.52701	2.56326	0.00233252	0.00916095	NA	NA	unnamed protein product [Symbiodinium pilosum]	NA	NA
S1_03384	26.0954	1.07318	0.0885899	0.276155	26.0954	2.15077	0.000894804	0.00416289	K20478	GO:0016021	hypothetical protein CHLRE_14g612633v5 [Chlamydomonas reinhardtii]	NA	Vegetative cell wall protein gp1 OS=Chlamydomonas reinhardtii
S1_03391	37.6889	-0.426657	0.222192	0.469944	37.6889	-1.18506	0.00200689	0.00809385	K20478;K11498	GO:0009755;GO:0005886	hypothetical protein CHLRE_17g737525v5 [Chlamydomonas reinhardtii]	NA	Formin-like protein 5 OS=Oryza sativa subsp. japonica
S1_03396	51.3519	-1.79163	3.67E-06	0.000173829	51.3519	-2.36285	3.10E-08	7.00E-07	NA	NA	NA	NA	NA
S1_03411	224.512	-0.333437	0.184375	0.422703	224.512	-1.22209	5.76E-06	6.19E-05	NA	NA	ppdK [Symbiodinium sp. CCMP2592]	NA	NA
S1_03414	521.541	-0.874452	0.016136	0.0956924	521.541	-1.92474	5.86E-07	8.80E-06	NA	NA	unnamed protein product [Polarella glacialis]	NA	NA
S1_03418	5.94727	4.90154	0.00664454	0.0531636	5.94727	6.39949	0.000456839	0.002379	NA	NA	NA	NA	NA
S1_03421	212.03	-0.74605	2.39E-05	0.000775448	212.03	-1.38734	4.54E-13	3.47E-11	K03128;K20478;K11498;K01309	NA	hypothetical protein HXX76_003318 [Chlamydomonas incerta]	NA	Proline-rich receptor-like protein kinase PERK2 OS=Arabidopsis thaliana
S1_03427	58.0802	3.60296	1.79E-05	0.000618646	58.0802	4.54647	1.83E-07	3.26E-06	NA	NA	unnamed protein product [Symbiodinium natans]	NA	NA
S1_03432	179.587	-0.232684	0.125074	0.337653	179.587	-1.08887	9.55E-11	4.31E-09	NA	GO:0016021	unnamed protein product [Symbiodinium sp. CCMP2456]	NA	NA
S1_03434	15.9241	4.60955	0.0161291	0.0956689	15.9241	8.05384	3.11E-05	0.000256665	NA	GO:0016021	unnamed protein product [Symbiodinium sp. CCMP2456]	NA	NA
S1_03444	88.6243	4.09516	2.83E-06	0.000140621	88.6243	4.20408	4.26E-06	4.78E-05	K03128;K01309;K01180;K00430	GO:0008168;GO:0032259	unnamed protein product, partial [Symbiodinium sp. CCMP2456]	NA	Proline-rich receptor-like protein kinase PERK2 OS=Arabidopsis thaliana
S1_03457	850.889	-0.689857	0.00297868	0.0305244	850.889	-1.4567	3.23E-09	9.73E-08	K01090	NA	BSL1 [Symbiodinium sp. CCMP2592]	NA	Serine/threonine-protein phosphatase BSL1 OS=Arabidopsis thaliana
S1_03461	264.149	-0.632637	0.0185703	0.104434	264.149	-1.37664	1.57E-06	2.05E-05	K21952	NA	MGAT4C [Symbiodinium natans]	NA	NA
S1_03465	142.907	-1.70486	0.00156549	0.0194024	142.907	-2.3014	5.83E-05	0.000433783	NA	GO:0004719;GO:0003951	DGK6 [Symbiodinium natans]	NA	NA
S1_03467	731.223	-0.684047	0.00380085	0.0362765	731.223	-1.51923	1.37E-09	4.54E-08	K13412	NA	CPK2 [Symbiodinium sp. KB8]	NA	Calcium-dependent protein kinase 10 OS=Oryza sativa subsp. japonica
S1_03474	1156.06	-1.02559	0.000120594	0.00280106	1156.06	-1.83918	7.12E-11	3.32E-09	NA	GO:0016021	adt-1 [Symbiodinium sp. CCMP2456]	NA	NA
S1_03475	209.072	1.43296	0.00406052	0.0379505	209.072	1.62104	0.00199678	0.00805862	K14306	NA	unnamed protein product [Polarella glacialis]	XM_019223324.1	Protein TIC 214 OS=Cucumis sativus
S1_03478	186.998	-1.43503	0.00277671	0.0291222	186.998	-2.68976	1.61E-07	2.92E-06	K14306	NA	unnamed protein product [Polarella glacialis]	XM_019223324.1	Protein TIC 214 OS=Cucumis sativus
S1_03496	621.864	-0.526289	1.18E-09	1.77E-07	621.864	-1.00592	7.13E-27	4.05E-24	K15283	NA	LONRF3 [Symbiodinium microadriaticum]	NA	Probable sugar phosphate/phosphate translocator At1g48230 OS=Arabidopsis thaliana
S1_03497	37.4078	7.97711	8.57E-08	7.41E-06	37.4078	8.80118	3.80E-09	1.12E-07	K15283	NA	unnamed protein product [Symbiodinium natans]	NA	Probable sugar phosphate/phosphate translocator At1g48230 OS=Arabidopsis thaliana
S1_03508	57.9511	1.77797	1.84E-07	1.40E-05	57.9511	2.12756	1.28E-09	4.28E-08	NA	NA	NA	NA	NA
S1_03517	29.8164	8.09892	4.56E-07	3.03E-05	29.8164	7.74509	1.86E-06	2.37E-05	K03128	GO:0015074;GO:0003676;GO:0016021;GO:0008270	Retrovirus-related Pol polyprotein from transposon TNT 1-94 [Symbiodinium microadriaticum]	NA	Formin-like protein 16 OS=Oryza sativa subsp. japonica
S1_03518	194.746	-0.378652	0.121598	0.331929	194.746	-1.12322	1.84E-05	0.000164499	K03128	GO:0003676;GO:0015074;GO:0008270;GO:0016021	Retrovirus-related Pol polyprotein from transposon TNT 1-94 [Symbiodinium microadriaticum]	NA	Formin-like protein 16 OS=Oryza sativa subsp. japonica
S1_03524	75.8767	1.7312	0.00866228	0.0634432	75.8767	3.63043	1.14E-07	2.17E-06	NA	NA	unnamed protein product [Symbiodinium sp. CCMP2592]	KC937322.1	NA
S1_03528	72.8991	8.82429	1.35E-06	7.66E-05	72.8991	9.23443	7.23E-07	1.06E-05	K11292;K10901;K17987;K14306	NA	MDC1 [Symbiodinium sp. CCMP2592]	NA	Glycine-rich cell wall structural protein OS=Arabidopsis thaliana
S1_03529	299.893	-0.695454	0.0208423	0.112571	299.893	-1.34108	2.70E-05	0.000227745	K12121;K11292;K13098	NA	mucin-2-like [Morus notabilis]	LR782545.1	Glycine-rich protein DOT1 OS=Arabidopsis thaliana
S1_03532	64.574	-0.731327	0.113021	0.318064	64.574	-1.69718	0.00066411	0.00324126	K14306;K13171	NA	hypothetical protein Vafri_8868 [Volvox africanus]	XM_009041110.1	Oleosin-B6 OS=Brassica napus
S1_03534	116.601	-0.469704	0.0715028	0.243097	116.601	-1.26533	7.41E-06	7.65E-05	NA	NA	unnamed protein product [Symbiodinium sp. CCMP2592]	XM_009041110.1	NA
S1_03536	118.785	-1.0563	2.87E-07	2.05E-05	118.785	-1.38595	4.94E-10	1.85E-08	NA	NA	hypothetical protein JKP88DRAFT_240993 [Tribonema minus]	XM_009041110.1	Oleosin-B6 OS=Brassica napus
S1_03537	190.3	0.848698	0.00205203	0.0235344	190.3	1.34418	2.92E-06	3.48E-05	K12811	GO:0016021	hypothetical protein CHLRE_08g364151v5 [Chlamydomonas reinhardtii]	NA	Conglutin beta 5 OS=Lupinus angustifolius
S1_03547	87.342	3.18476	2.33E-09	3.19E-07	87.342	4.22774	1.49E-14	1.53E-12	NA	NA	unnamed protein product [Symbiodinium sp. CCMP2592]	XM_009041110.1	NA
S1_03548	66.4757	2.39679	3.46E-05	0.00104388	66.4757	2.76088	4.82E-06	5.33E-05	NA	NA	hypothetical protein JKP88DRAFT_240993 [Tribonema minus]	XM_009041110.1	Oleosin-B6 OS=Brassica napus
S1_03549	19.6962	3.03514	1.52E-05	0.000542216	19.6962	3.43427	1.37E-06	1.83E-05	NA	NA	unnamed protein product [Symbiodinium sp. CCMP2592]	XM_009041110.1	NA
S1_03551	74.7853	1.07855	0.0145722	0.0895133	74.7853	1.52447	0.000938202	0.00432658	K17046;K10406	NA	unnamed protein product [Symbiodinium pilosum]	NA	PWWP domain-containing protein 3 OS=Arabidopsis thaliana
S1_03581	86.6835	-0.318098	0.545336	0.754821	86.6835	-2.41074	2.78E-05	0.000233173	K13126	GO:0008143;GO:0003723;GO:1990904;GO:0003730;GO:0005829;GO:0005634;GO:0008266	PREDICTED: polyadenylate-binding protein 8 [Vitis vinifera]	NA	Polyadenylate-binding protein 3 OS=Arabidopsis thaliana
S1_03582	179.993	1.90602	0.000254826	0.00497034	179.993	1.99337	0.000274709	0.00156238	K13126	GO:1990904;GO:0003730;GO:0003723;GO:0005634;GO:0005829;GO:0008143;GO:0008266	PREDICTED: polyadenylate-binding protein 8 [Vitis vinifera]	NA	Polyadenylate-binding protein 3 OS=Arabidopsis thaliana
S1_03589	192.865	-1.52668	0.000177041	0.00377699	192.865	-1.31886	0.00210012	0.008403	K00703;K14306	GO:0007165;GO:0016020;GO:0016021;GO:0008270	predicted protein [Micromonas commoda]	NA	Flagellar radial spoke protein 2 OS=Chlamydomonas reinhardtii
S1_03610	6.09071	4.94521	0.00469022	0.0418725	6.09071	6.43135	0.000265933	0.00152214	K25378	GO:0004198;GO:0016021	DEK1 [Symbiodinium natans]	NA	Calpain-type cysteine protease DEK1 OS=Arabidopsis thaliana
S1_03623	232.517	1.07726	1.92E-06	0.000102887	232.517	1.12488	2.10E-06	2.63E-05	K25378	GO:0004198	DEK1 [Symbiodinium natans]	NA	Polcalcin Jun o 2 OS=Juniperus oxycedrus
S1_03629	38.6162	1.51021	0.144325	0.367757	38.6162	3.50488	0.0011498	0.0051265	NA	GO:0016021	folate-biopterin transporter 1, chloroplastic-like isoform X1 [Physcomitrium patens]	NA	Folate-biopterin transporter 1, chloroplastic OS=Arabidopsis thaliana
S1_03630	16.9579	5.31638	0.0246655	0.125592	16.9579	8.06025	0.000932333	0.00430599	NA	NA	Folate-biopterin transporter 1, chloroplastic [Zostera marina]	NA	NA
S1_03645	226.941	2.13324	2.16E-36	1.55E-32	226.941	2.37888	6.55E-43	1.71E-39	NA	NA	unnamed protein product [Symbiodinium natans]	NA	NA
S1_03648	464.172	-0.504277	0.030927	0.144725	464.172	-1.17251	2.30E-06	2.83E-05	NA	GO:0016021	unnamed protein product, partial [Polarella glacialis]	NA	NA
S1_03657	238.063	0.760399	0.0189939	0.106029	238.063	1.39404	4.03E-05	0.00031899	K15168;K14972	GO:0046872;GO:0016021;GO:0005524;GO:0055085;GO:0008716	hypothetical protein AK812_SmicGene41900 [Symbiodinium microadriaticum]	CP031037.1	Mediator of RNA polymerase II transcription subunit 25 OS=Arabidopsis thaliana
S1_03664	51.7859	-0.306721	0.500399	0.722554	51.7859	-1.86549	0.000208523	0.00124504	K15168;K14972	GO:0016021;GO:0055085;GO:0005524;GO:0046872;GO:0008716	hypothetical protein AK812_SmicGene41900 [Symbiodinium microadriaticum]	CP031037.1	Mediator of RNA polymerase II transcription subunit 25 OS=Arabidopsis thaliana
S1_03668	7.84889	5.15877	0.0042898	0.0394689	7.84889	6.77561	0.000210344	0.001254	NA	NA	Nova1 [Symbiodinium sp. CCMP2456]	NA	NA
S1_03671	66.1071	2.48869	0.00556566	0.047226	66.1071	3.52568	0.00017427	0.00107771	NA	GO:0005509;GO:0034765;GO:0003677;GO:0006310;GO:0008076;GO:0015074;GO:0005249	Kcnc2 [Symbiodinium natans]	NA	NA
S1_03672	123.956	9.26991	1.24E-06	7.09E-05	123.956	10.7383	4.01E-08	8.76E-07	NA	GO:0034765;GO:0008076;GO:0015074;GO:0006310;GO:0005249;GO:0003677;GO:0005509	Potassium voltage-gated channel subfamily C member 2 [Symbiodinium microadriaticum]	NA	NA
S1_03674	86.0833	0.685642	0.0107646	0.073296	86.0833	1.05604	0.00014905	0.000945565	NA	NA	NA	NA	NA
S1_03686	33.5777	1.40558	0.000458247	0.00775216	33.5777	1.51703	0.00026206	0.00150364	NA	NA	NA	NA	NA
S1_03692	320.922	0.608307	1.05E-07	8.79E-06	320.922	1.01422	5.80E-18	1.11E-15	NA	NA	unnamed protein product [Symbiodinium natans]	NA	NA
S1_03702	371.767	0.770514	4.69E-05	0.00133837	371.767	1.10085	2.68E-08	6.15E-07	K00791;K22485;K13171;K13172	NA	hypothetical protein FOA52_011002, partial [Chlamydomonas sp. UWO 241]	LR746269.1	Cilia- and flagella-associated protein 91 OS=Chlamydomonas reinhardtii
S1_03707	179.309	1.00271	0.0129438	0.0827358	179.309	1.38728	0.0010529	0.00476228	NA	GO:0007154;GO:0016021	unnamed protein product [Symbiodinium sp. CCMP2592]	NA	NA
S1_03708	307.029	-0.580121	0.00099273	0.0138678	307.029	-1.09125	6.93E-09	1.90E-07	NA	GO:0016021;GO:0007154	unnamed protein product [Symbiodinium microadriaticum]	NA	NA
S1_03715	44.851	-0.594715	0.153586	0.381158	44.851	-1.38325	0.00214886	0.00855989	NA	NA	KDM1B [Symbiodinium necroappetens]	NA	NA
S1_03717	21.3821	0.825564	0.247896	0.498861	21.3821	2.4565	0.00072741	0.00349905	NA	NA	unnamed protein product [Symbiodinium sp. CCMP2592]	NA	NA
S1_03728	163.096	-0.650333	0.110893	0.314498	163.096	-1.48125	0.000646468	0.0031725	K03243;K10357;K11294;K00430	GO:0005524;GO:0004818;GO:0008234;GO:0008270;GO:0000049;GO:0006424	unnamed protein product [Symbiodinium sp. CCMP2456]	NA	Formin-like protein 14 OS=Arabidopsis thaliana
S1_03733	606.551	-0.618934	7.50E-08	6.62E-06	606.551	-1.02493	8.01E-17	1.25E-14	NA	NA	unnamed protein product [Symbiodinium sp. CCMP2456]	NA	NA
S1_03742	346.621	-0.801158	0.054983	0.206578	346.621	-1.59844	0.000298247	0.00167378	K00430;K03006;K01051	GO:0005216;GO:0016021;GO:0020037;GO:0019825	RUB1 [Symbiodinium sp. CCMP2592]	NA	Formin-like protein 5 OS=Oryza sativa subsp. japonica
S1_03744	121.104	-0.359701	0.250424	0.501783	121.104	-1.25263	0.000198872	0.00119721	NA	NA	NA	NA	NA
S1_03748	288.951	-0.607874	0.0028297	0.0294667	288.951	-1.01382	2.89E-06	3.44E-05	K10446	NA	KLHL8 [Symbiodinium sp. CCMP2456]	NA	F-box/kelch-repeat protein At1g22040 OS=Arabidopsis thaliana
S1_03753	26.8853	-0.348534	0.695231	0.849941	26.8853	-3.56821	0.000486464	0.00250512	K10446	NA	KLHL8 [Symbiodinium sp. CCMP2456]	NA	F-box/kelch-repeat protein At1g22040 OS=Arabidopsis thaliana
S1_03754	90.8466	-1.53236	5.77E-06	0.000249902	90.8466	-3.27113	1.98E-16	2.90E-14	NA	GO:0016021;GO:0015144	TMEM144 [Symbiodinium natans]	NA	NA
S1_03755	85.3223	-1.22491	1.01E-09	1.54E-07	85.3223	-1.92316	4.38E-17	7.11E-15	NA	GO:0015144;GO:0016021	TMEM144 [Symbiodinium natans]	NA	NA
S1_03757	29.608	-1.75689	0.000765525	0.0114227	29.608	-6.65613	6.26E-09	1.74E-07	NA	GO:0015144;GO:0016021	TMEM144 [Symbiodinium natans]	NA	NA
S1_03758	68.9933	-0.742539	0.00660367	0.0529494	68.9933	-1.32108	9.75E-06	9.64E-05	NA	GO:0015144;GO:0016021	TMEM144 [Symbiodinium natans]	NA	NA
S1_03761	117.394	-1.2703	0.000140632	0.00315057	117.394	-2.69484	3.38E-13	2.66E-11	NA	GO:0015144;GO:0016021	TMEM144 [Symbiodinium natans]	NA	NA
S1_03769	652.336	-0.650795	2.63E-06	0.000132371	652.336	-1.09232	1.30E-13	1.12E-11	NA	GO:0015144;GO:0016021	TMEM144 [Symbiodinium natans]	NA	NA
S1_03771	115.461	-1.47787	1.49E-08	1.62E-06	115.461	-2.19393	2.03E-14	2.04E-12	NA	GO:0016021;GO:0015144	TMEM144 [Symbiodinium natans]	NA	NA
S1_03784	487.924	-0.880719	0.000722515	0.0109304	487.924	-1.25875	4.95E-06	5.45E-05	NA	GO:0016021	hypothetical protein AK812_SmicGene3493 [Symbiodinium microadriaticum]	NA	NA
S1_03792	294.348	-0.526667	2.74E-05	0.000868373	294.348	-1.01117	1.10E-13	9.55E-12	K02295	NA	UVR3 [Symbiodinium natans]	NA	(6-4)DNA photolyase OS=Arabidopsis thaliana
S1_03795	160.511	1.28111	0.0478277	0.189321	160.511	2.74608	5.23E-05	0.000397026	K11498;K20286	NA	ttn-1 [Symbiodinium natans]	NA	Nuclear matrix constituent protein 1b OS=Oryza sativa subsp. japonica
S1_03798	34.369	1.11163	0.0332523	0.151399	34.369	1.82067	0.000750071	0.00358845	K13118;K11294;K10750	NA	hypothetical protein FNF29_04285 [Cafeteria roenbergensis]	NA	Histone H1 OS=Zea mays
S1_03824	87.691	1.89475	0.000251348	0.00491296	87.691	2.83562	1.41E-07	2.61E-06	K24971;K13071	NA	PAO [Symbiodinium sp. CCMP2592]	NA	Protochlorophyllide-dependent translocon component 52, chloroplastic OS=Arabidopsis thaliana
S1_03837	15.6379	2.8251	0.000329474	0.00605035	15.6379	3.69122	3.33E-06	3.89E-05	NA	NA	NA	NA	NA
S1_03841	448.17	-0.725805	0.00150527	0.0188888	448.17	-1.16035	1.70E-06	2.19E-05	K03128;K01309;K03680;K00430	GO:0016829	Fktn [Symbiodinium sp. CCMP2592]	NA	NA
S1_03866	383.571	-0.974801	1.17E-23	2.03E-20	383.571	-1.45969	2.50E-42	6.06E-39	K01051;K00430	GO:0019825;GO:0020037	ngb [Symbiodinium pilosum]	NA	Anther-specific proline-rich protein APG OS=Arabidopsis thaliana
S1_03867	55.5078	1.52424	1.67E-05	0.000584747	55.5078	1.45698	7.84E-05	0.000557373	K00430	GO:0019825;GO:0020037	ngb [Symbiodinium pilosum]	NA	Vegetative cell wall protein gp1 OS=Chlamydomonas reinhardtii
S1_03879	556.57	-0.823173	3.08E-06	0.000151726	556.57	-1.19153	1.97E-10	8.18E-09	K01673	NA	mtcA2 [Symbiodinium natans]	NA	Beta carbonic anhydrase 6, mitochondrial OS=Arabidopsis thaliana
S1_03880	33.5663	7.64102	3.84E-07	2.62E-05	33.5663	8.29786	3.94E-08	8.65E-07	NA	NA	mtcA2, partial [Symbiodinium pilosum]	NA	NA
S1_03903	66.1505	1.33436	0.0104002	0.0716564	66.1505	1.66027	0.00230132	0.00906283	K04079	GO:0005524;GO:0006457;GO:0051082	Heat shock protein 90 [Symbiodinium microadriaticum]	JN831315.2	Heat shock protein 90-3 OS=Arabidopsis thaliana
S1_03905	12.1379	2.77519	0.0188505	0.105522	12.1379	5.15574	1.09E-05	0.000105747	NA	NA	NA	NA	NA
S1_03906	17.0885	2.9252	0.00146936	0.0185861	17.0885	4.44121	1.68E-06	2.17E-05	NA	NA	NA	NA	NA
S1_03907	31.5313	3.52696	1.35E-06	7.68E-05	31.5313	4.97716	1.01E-11	5.73E-10	NA	NA	NA	NA	NA
S1_03908	26.3203	2.58524	0.000564076	0.00903636	26.3203	4.60783	8.54E-10	3.02E-08	NA	NA	NA	NA	NA
S1_03923	77.5894	4.07857	5.50E-08	5.15E-06	77.5894	6.24562	2.31E-16	3.34E-14	NA	NA	pol [Symbiodinium microadriaticum]	NA	NA
S1_03930	18.4052	7.21011	3.33E-06	0.00016128	18.4052	7.34664	2.59E-06	3.13E-05	K14724	GO:0030076;GO:0006814;GO:0016168;GO:0018298;GO:0016021;GO:0015299	NHX3 [Symbiodinium sp. KB8]	NA	Sodium/hydrogen exchanger 6 OS=Arabidopsis thaliana
S1_03953	31.5057	-4.81895	0.00238636	0.0262512	31.5057	-9.0036	6.82E-06	7.13E-05	K11294;K03243	NA	hypothetical protein AK812_SmicGene23681 [Symbiodinium microadriaticum]	NA	Histone H1-II OS=Volvox carteri
S1_03958	13.5021	-1.9183	0.0148312	0.0905396	13.5021	-3.50553	9.78E-05	0.000667623	NA	GO:0006520;GO:0016021;GO:0004067	L-asparaginase 1 [Symbiodinium microadriaticum]	NA	NA
S1_03971	69.775	3.05057	0.00480636	0.0426092	69.775	5.07921	6.64E-06	6.98E-05	K06443	NA	stt-3 [Symbiodinium microadriaticum]	NA	Lycopene beta cyclase, chloroplastic OS=Arabidopsis thaliana
S1_03996	26.9959	2.26398	2.84E-05	0.000892645	26.9959	3.06807	2.07E-08	4.94E-07	NA	NA	CRN108, partial [Symbiodinium sp. KB8]	NA	NA
S1_04007	340.907	-1.15685	7.81E-05	0.0020028	340.907	-2.92372	5.94E-20	1.49E-17	K09566;K13171	NA	unnamed protein product, partial [Polarella glacialis]	NA	Protein IQ-DOMAIN 14 OS=Arabidopsis thaliana
S1_04008	105.654	-0.827023	0.02151	0.114692	105.654	-1.41029	0.000244594	0.00141939	NA	NA	NA	NA	NA
S1_04017	236.826	-0.238869	0.536922	0.74915	236.826	-1.30755	0.00146122	0.00623781	K11593	NA	ago2 [Symbiodinium sp. CCMP2456]	NA	Protein argonaute 1D OS=Oryza sativa subsp. japonica
S1_04021	30.593	3.76872	0.00391816	0.0370393	30.593	5.34445	6.87E-05	0.000498113	NA	GO:0016301;GO:0016620;GO:0051287	unnamed protein product [Symbiodinium microadriaticum]	NA	NA
S1_04035	24.6916	-2.18379	7.50E-05	0.00194185	24.6916	-3.50133	8.28E-08	1.64E-06	NA	NA	unnamed protein product [Symbiodinium sp. CCMP2592]	NA	NA
S1_04036	387.3	-0.500827	0.0663178	0.232225	387.3	-1.41692	1.05E-06	1.45E-05	NA	NA	unnamed protein product [Symbiodinium sp. CCMP2592]	NA	NA
S1_04038	68.7588	-1.10478	0.000389707	0.00688763	68.7588	-1.65537	1.04E-06	1.44E-05	K11292;K17987;K00430	NA	hypothetical protein CHLRE_03g191776v5 [Chlamydomonas reinhardtii]	NA	Glycine-rich cell wall structural protein 1.8 OS=Phaseolus vulgaris
S1_04062	460.134	-0.804602	1.51E-07	1.19E-05	460.134	-1.60077	3.72E-22	1.26E-19	NA	NA	unnamed protein product [Polarella glacialis]	NA	NA
S1_04071	31.0676	2.60715	0.00352052	0.034378	31.0676	2.84715	0.00223224	0.00883232	K13205	GO:0016021	Aar2 [Symbiodinium microadriaticum]	NA	NA
S1_04074	91.7209	-0.534646	0.0774212	0.254849	91.7209	-1.54694	2.83E-06	3.39E-05	NA	GO:0005509;GO:0016021	unnamed protein product [Polarella glacialis]	NA	NA
S1_04096	19.8652	3.60391	0.00138508	0.0178252	19.8652	4.11044	0.0004032	0.00214438	NA	NA	unnamed protein product [Symbiodinium microadriaticum]	NA	NA
S1_04099	50.4481	3.29754	4.48E-09	5.62E-07	50.4481	3.31956	1.01E-08	2.65E-07	NA	NA	putative E3 ubiquitin-protein ligase HERC2 [Symbiodinium microadriaticum]	NA	NA
S1_04108	144.468	-0.690136	0.0463632	0.185654	144.468	-1.49301	5.55E-05	0.000416711	K03320	GO:0008519;GO:0016021	unnamed protein product [Symbiodinium sp. CCMP2592]	NA	Ammonium transporter 1 member 3 OS=Oryza sativa subsp. japonica
S1_04128	31.434	1.40697	0.0125464	0.080927	31.434	2.72488	2.12E-06	2.65E-05	NA	NA	ESAG8 [Symbiodinium sp. CCMP2592]	NA	NA
S1_04140	86.2302	-0.787136	0.0415262	0.1731	86.2302	-1.35907	0.00101998	0.0046351	NA	NA	unnamed protein product [Polarella glacialis]	NA	Glycine-rich domain-containing protein 2 OS=Arabidopsis thaliana
S1_04143	120.584	1.8127	0.00848305	0.0625647	120.584	2.59837	0.000322406	0.00178378	K09338	NA	unnamed protein product [Polarella glacialis]	NA	Glycine-rich domain-containing protein 2 OS=Arabidopsis thaliana
S1_04144	408.59	-0.457326	0.132484	0.349781	408.59	-1.02551	0.00143389	0.00614647	K09338	NA	GRDP1 [Symbiodinium necroappetens]	NA	Sulfated surface glycoprotein 185 OS=Volvox carteri
S1_04148	14.8571	-1.84465	0.0941685	0.286159	14.8571	-7.56536	3.69E-06	4.23E-05	NA	NA	unnamed protein product [Symbiodinium microadriaticum]	NA	NA
S1_04164	227.822	-0.545116	0.0512062	0.197624	227.822	-1.62967	5.81E-08	1.21E-06	NA	NA	hypothetical protein AK812_SmicGene41436 [Symbiodinium microadriaticum]	NA	NA
S1_04165	59.5556	1.86691	2.74E-05	0.000868373	59.5556	1.93336	3.11E-05	0.000256927	NA	NA	hypothetical protein AK812_SmicGene41436 [Symbiodinium microadriaticum]	NA	NA
S1_04167	28.9037	0.244386	0.528914	0.743543	28.9037	1.20802	0.00203551	0.00818836	K13171	GO:0051260	unnamed protein product, partial [Symbiodinium sp. KB8]	NA	NA
S1_04177	43.1267	2.0262	0.0357897	0.158223	43.1267	3.44379	0.000629009	0.00310053	NA	GO:0018298;GO:0016168;GO:0009536	Dual 3',5'-cyclic-AMP and -GMP phosphodiesterase 11 [Symbiodinium microadriaticum]	NA	NA
S1_04190	81.5568	8.85523	2.07E-06	0.000109089	81.5568	9.26256	1.18E-06	1.61E-05	NA	NA	NA	NA	NA
S1_04198	122.129	1.37593	4.15E-11	9.40E-09	122.129	1.53559	1.03E-12	7.34E-11	K21844;K13171	NA	unnamed protein product [Polarella glacialis]	NA	Late embryogenesis abundant protein, group 3 OS=Zea mays
S1_04200	12.4954	6.24375	0.000600746	0.00949426	12.4954	6.44881	0.000514911	0.00262494	NA	GO:0016021	unnamed protein product, partial [Symbiodinium microadriaticum]	NA	Lysine-rich arabinogalactan protein 19 OS=Arabidopsis thaliana
S1_04203	237.474	0.837639	0.000338593	0.00616708	237.474	1.06688	1.30E-05	0.000122823	K11294	NA	unnamed protein product, partial [Symbiodinium sp. KB8]	NA	NA
S1_04212	963.917	-0.635498	0.0266904	0.132029	963.917	-1.41612	3.00E-06	3.56E-05	K05387	GO:0015276;GO:0016021;GO:0016853	GLR3.4 [Symbiodinium necroappetens]	NA	Glutamate receptor 3.3 OS=Arabidopsis thaliana
S1_04213	161.688	1.2748	6.63E-05	0.00175925	161.688	1.47866	9.90E-06	9.76E-05	NA	NA	Gria2 [Symbiodinium natans]	NA	NA
S1_04215	55.4824	-0.790728	0.0221709	0.1171	55.4824	-2.00893	2.21E-07	3.83E-06	K22366	NA	unnamed protein product [Symbiodinium microadriaticum]	NA	NA
S1_04229	429.411	1.84981	4.68E-10	7.78E-08	429.411	1.87568	1.85E-09	5.95E-08	K06631	GO:0005524	CCRP1 [Symbiodinium sp. KB8]	NA	Probable serine/threonine-protein kinase CCRP1 OS=Zea mays
S1_04230	5.05648	4.45183	0.00641392	0.051932	5.05648	6.15615	0.000153539	0.000969505	NA	NA	NA	NA	NA
S1_04238	320.713	-0.561363	2.70E-05	0.000856265	320.713	-1.44502	1.11E-22	4.04E-20	K12855	GO:0006397;GO:0006396;GO:0003729	unnamed protein product [Pseudo-nitzschia multistriata]	NA	Protein STABILIZED1 OS=Arabidopsis thaliana
S1_04242	4.80593	3.83703	0.0455338	0.183582	4.80593	6.34617	0.000960331	0.00441014	NA	NA	NA	NA	NA
S1_04247	30.0988	1.56883	0.04047	0.170373	30.0988	2.78715	0.000443369	0.00232087	NA	GO:0004252;GO:0016021	ROM3 [Symbiodinium sp. KB8]	NA	NA
S1_04251	361.812	0.830637	0.141887	0.363865	361.812	2.05855	0.000534902	0.00271057	K01183	NA	Hmcn1 [Symbiodinium natans]	CP039354.1	Sulfated surface glycoprotein 185 OS=Volvox carteri
S1_04264	50.5182	1.1325	0.00014945	0.00331238	50.5182	1.30307	2.33E-05	0.000201523	NA	NA	hypothetical protein AK812_SmicGene41381 [Symbiodinium microadriaticum]	NA	NA
S1_04265	15.5336	3.14764	0.0212517	0.113893	15.5336	4.559	0.00117414	0.0052162	K01640	GO:0004419	PREDICTED: hydroxymethylglutaryl-CoA lyase, mitochondrial-like isoform X2 [Tarenaya hassleriana]	NA	Hydroxymethylglutaryl-CoA lyase, mitochondrial OS=Arabidopsis thaliana
S1_04271	219.394	-1.07246	0.00980761	0.0688779	219.394	-2.16352	9.94E-07	1.39E-05	K14306	NA	hypothetical protein Vafri_5488 [Volvox africanus]	NA	Proline-rich receptor-like protein kinase PERK9 OS=Arabidopsis thaliana
S1_04273	200.042	-0.650977	0.0143844	0.0887884	200.042	-1.75664	1.05E-09	3.61E-08	K14306	NA	hypothetical protein Vafri_5488 [Volvox africanus]	NA	Proline-rich receptor-like protein kinase PERK9 OS=Arabidopsis thaliana
S1_04281	190.823	1.41041	1.87E-06	0.000101151	190.823	1.73163	2.18E-08	5.16E-07	K04688	NA	for [Symbiodinium microadriaticum]	NA	Probable serine/threonine protein kinase IRE3 OS=Arabidopsis thaliana
S1_04283	49.6215	-0.822832	0.165786	0.398383	49.6215	-2.33728	0.000300705	0.00168529	K14306	GO:0004420;GO:0016021;GO:0015936	MUC19 [Symbiodinium sp. CCMP2592]	NA	Induced stolen tip protein TUB8 (Fragment) OS=Solanum tuberosum
S1_04285	259.013	-0.161126	0.60226	0.792312	259.013	-1.0421	0.00152406	0.00646102	K14306	GO:0007166;GO:0004930;GO:0016021	PREDICTED: platelet binding protein GspB-like [Capsicum annuum]	NA	Nuclear pore complex protein NUP62 OS=Arabidopsis thaliana
S1_04303	46.371	1.38444	0.00152582	0.0190797	46.371	2.22427	7.21E-07	1.05E-05	NA	NA	GALNT14 [Symbiodinium natans]	NA	NA
S1_04310	281.16	-0.856179	1.25E-08	1.39E-06	281.16	-1.16148	5.54E-13	4.15E-11	NA	NA	hypothetical protein AK812_SmicGene7338 [Symbiodinium microadriaticum]	NA	NA
S1_04321	142.33	0.467882	0.157103	0.38613	142.33	1.04507	0.00249812	0.00969279	K22020	GO:0016021	Collagen alpha-1(XXIV) chain [Symbiodinium microadriaticum]	NA	Proline-rich receptor-like protein kinase PERK2 OS=Arabidopsis thaliana
S1_04322	190.22	-0.695974	0.0553115	0.207365	190.22	-1.53944	6.89E-05	0.000499179	K01309	GO:0008237	Ank3 [Symbiodinium necroappetens]	NA	Proline-rich receptor-like protein kinase PERK2 OS=Arabidopsis thaliana
S1_04330	88.5698	2.38658	0.01418	0.0879351	88.5698	3.6303	0.000373762	0.00201594	K01941	GO:0005524;GO:0003755;GO:0016874;GO:0046872;GO:0004847;GO:0016787	urea carboxylase [Chlorella sorokiniana]	NA	Biotin carboxylase 2, chloroplastic OS=Populus trichocarpa
S1_04331	66.2916	3.08765	0.00353879	0.0345121	66.2916	4.12188	0.000198581	0.00119591	K01941	GO:0016874;GO:0005524;GO:0004847;GO:0003755;GO:0046872;GO:0016787	urea carboxylase [Coccomyxa subellipsoidea C-169]	NA	Methylcrotonoyl-CoA carboxylase subunit alpha, mitochondrial OS=Oryza sativa subsp. japonica
S1_04356	10.999	-1.49418	0.0709557	0.241869	10.999	-3.44657	0.000659786	0.00322396	K04874;K04885;K04889	GO:0005249;GO:0005509;GO:0034765;GO:0008076	KCNB2 [Symbiodinium necroappetens]	NA	NA
S1_04357	133.324	-0.476578	0.158318	0.387614	133.324	-1.33988	0.000214127	0.00127181	K04874;K04885;K04889	GO:0005509;GO:0034765;GO:0008076;GO:0005249	KCNB2 [Symbiodinium necroappetens]	NA	NA
S1_04361	6.04883	4.82466	0.00959159	0.0678046	6.04883	6.28949	0.000862017	0.00403755	NA	GO:0031418;GO:0042626;GO:0005506;GO:0051213;GO:0016021;GO:0016705;GO:0005524	Gamt [Symbiodinium sp. CCMP2456]	NA	NA
S1_04363	9.32296	5.90615	0.00340806	0.0336036	9.32296	6.55524	0.00152363	0.00646001	NA	GO:0016021;GO:0005506;GO:0005524;GO:0016705;GO:0051213;GO:0031418;GO:0042626	Gamt [Symbiodinium sp. CCMP2456]	NA	NA
S1_04367	26.808	1.21494	0.0319074	0.147564	26.808	2.17958	0.000170504	0.00105838	K00430;K13172	NA	unnamed protein product, partial [Polarella glacialis]	NA	Vegetative cell wall protein gp1 OS=Chlamydomonas reinhardtii
S1_04379	33.6694	-1.03203	0.00496344	0.0436103	33.6694	-1.1925	0.00240659	0.00940118	NA	GO:0016021	unnamed protein product [Symbiodinium natans]	NA	NA
S1_04387	50.1383	-0.208446	0.788137	0.901829	50.1383	-2.69124	0.00158092	0.00666039	K10357;K15168	GO:0016021	hypothetical protein JKP88DRAFT_287531, partial [Tribonema minus]	LR722623.1	Cilia- and flagella-associated protein 91 OS=Chlamydomonas reinhardtii
S1_04400	217.459	-0.498528	0.347857	0.600959	217.459	-1.71995	0.002269	0.00895709	K08857;K20603	GO:0005524;GO:0004672	unnamed protein product [Polarella glacialis]	NA	Mitogen-activated protein kinase kinase 2 OS=Arabidopsis thaliana
S1_04401	127.599	9.27451	1.26E-05	0.000468678	127.599	10.7323	9.11E-07	1.29E-05	K08857;K20603	NA	unnamed protein product [Polarella glacialis]	NA	Mitogen-activated protein kinase kinase 2 OS=Arabidopsis thaliana
S1_04405	12.6071	3.3179	0.00841071	0.0622183	12.6071	4.09421	0.00154439	0.00652914	K01414;K00791;K01051	GO:0055085;GO:0016021	hypothetical protein JKP88DRAFT_295093, partial [Tribonema minus]	CP046696.1	Pectinesterase inhibitor 10 OS=Arabidopsis thaliana
S1_04410	75.7967	2.38854	0.0113406	0.0757235	75.7967	3.24215	0.00104882	0.00474656	K00106	GO:0043546;GO:0004854;GO:0004855;GO:0016491;GO:0071949;GO:0005506;GO:0051537;GO:0005777	xanthine dehydrogenase-like [Quercus suber]	NA	Xanthine dehydrogenase OS=Oryza sativa subsp. japonica
S1_04411	134.724	2.65807	0.00354164	0.034517	134.724	3.43792	0.000330511	0.00181941	K00106	GO:0016491;GO:0043546;GO:0004854;GO:0051537;GO:0005777;GO:0005506;GO:0071949;GO:0004855	xanthine dehydrogenase-like [Quercus suber]	NA	Xanthine dehydrogenase OS=Oryza sativa subsp. japonica
S1_04423	37.5925	-1.02351	0.0105447	0.0724076	37.5925	-2.59662	2.53E-08	5.87E-07	K14306;K17987	GO:0005509	Nefh, partial [Symbiodinium natans]	NA	DNA-directed RNA polymerase II subunit RPB1 OS=Arabidopsis thaliana
S1_04427	268.163	-1.04449	0.011906	0.0780708	268.163	-1.91297	1.42E-05	0.000132533	K03006	NA	unnamed protein product, partial [Polarella glacialis]	NA	Proline-rich receptor-like protein kinase PERK8 OS=Arabidopsis thaliana
S1_04430	45.2333	-1.00385	0.0589513	0.215813	45.2333	-2.45872	2.63E-05	0.000222466	K01309;K03006;K14306	NA	Nefh, partial [Symbiodinium natans]	NA	Lysine-rich arabinogalactan protein 19 OS=Arabidopsis thaliana
S1_04433	89.5844	-0.838263	0.0047844	0.0424836	89.5844	-1.08194	0.000629025	0.00310053	K14306	GO:0005509	Nefh, partial [Symbiodinium natans]	NA	Lysine-rich arabinogalactan protein 19 OS=Arabidopsis thaliana
S1_04434	136.571	-0.579038	0.0514986	0.198259	136.571	-1.27012	6.69E-05	0.000487405	K03006	NA	unnamed protein product, partial [Polarella glacialis]	NA	Protein THYLAKOID RHODANESE-LIKE, chloroplastic OS=Oryza sativa subsp. japonica
S1_04435	86.4118	-0.778118	0.220526	0.46805	86.4118	-2.35971	0.000536554	0.00271835	K01309;K17987;K03006	GO:0005509	Nefh, partial [Symbiodinium natans]	NA	Lysine-rich arabinogalactan protein 19 OS=Arabidopsis thaliana
S1_04452	146.703	1.14646	0.0397604	0.1685	146.703	1.80157	0.002086	0.00835313	K16251;K19607;K11279	NA	unnamed protein product [Symbiodinium sp. CCMP2592]	NA	Protein RNA-directed DNA methylation 3 OS=Arabidopsis thaliana
S1_04467	121.907	-0.645154	0.00346318	0.033965	121.907	-1.2983	6.71E-08	1.37E-06	NA	GO:0016021	unnamed protein product [Symbiodinium sp. CCMP2592]	NA	NA
S1_04468	16.2493	3.24517	0.000537536	0.00872663	16.2493	2.36726	0.0156927	0.0434509	K01363	GO:0016021;GO:0008234	unnamed protein product, partial [Symbiodinium pilosum]	NA	Cysteine proteinase EP-B 1 OS=Hordeum vulgare
S1_04477	91.8618	-0.709131	0.0565266	0.210318	91.8618	-1.81611	7.12E-06	7.40E-05	K01363	NA	unnamed protein product, partial [Symbiodinium pilosum]	NA	Vignain OS=Phaseolus vulgaris
S1_04479	4.3794	4.15936	0.0204495	0.11128	4.3794	6.08437	0.00071165	0.00343671	K01363	GO:0008234;GO:0046872	CP2 [Symbiodinium sp. CCMP2456]	NA	Probable cysteine protease RD21C OS=Arabidopsis thaliana
S1_04480	10.725	4.88254	0.0123957	0.0802121	10.725	7.50388	0.000151425	0.000958804	NA	GO:0046872;GO:0008234	unnamed protein product, partial [Symbiodinium pilosum]	NA	NA
S1_04484	6.43143	-5.52368	5.10E-06	0.000225422	6.43143	0.145252	0.842	0.896947	K00699;K12930;K13692	GO:0008194	UGT76E12 [Symbiodinium sp. CCMP2592]	NA	Flavonol 3-O-glucosyltransferase F3GT2 OS=Actinidia chinensis var. chinensis
S1_04485	64.7243	0.999618	0.0035801	0.0346963	64.7243	1.13254	0.00155614	0.00657056	K00699;K04628;K13692;K12930	GO:0008194	EGT, partial [Symbiodinium pilosum]	NA	Flavonol 3-O-glucosyltransferase OS=Arabidopsis thaliana
S1_04499	1498.36	-0.801184	0.00415349	0.038589	1498.36	-1.47969	5.37E-07	8.16E-06	K14638	GO:0000287;GO:0032923;GO:0033980;GO:0030976;GO:0016021;GO:0022857	bcpC [Symbiodinium sp. KB8]	NA	Protein NRT1/ PTR FAMILY 8.5 OS=Arabidopsis thaliana
S1_04501	250.949	2.73518	0.000184319	0.00388719	250.949	3.72745	1.23E-06	1.67E-05	K14638	GO:0032923;GO:0030976;GO:0016021;GO:0033980;GO:0022857;GO:0000287	bcpC [Symbiodinium sp. KB8]	NA	Protein NRT1/ PTR FAMILY 6.2 OS=Arabidopsis thaliana
S1_04503	442.407	-0.961799	0.00018242	0.00386231	442.407	-1.83799	1.91E-11	1.02E-09	NA	NA	NA	NA	NA
S1_04504	14.4073	-2.34554	0.0011179	0.0152011	14.4073	-2.91752	0.000238259	0.00138949	NA	NA	NA	NA	NA
S1_04506	101.124	0.386346	0.118965	0.327893	101.124	1.01438	7.15E-05	0.000515394	NA	NA	Klhl12 [Symbiodinium sp. CCMP2592]	NA	NA
S1_04526	62.6053	0.81807	0.0117813	0.0775457	62.6053	1.08699	0.00127174	0.00555829	NA	NA	hypothetical protein HXX76_014729 [Chlamydomonas incerta]	NA	NA
S1_04529	15.2372	1.63646	0.133672	0.35142	15.2372	3.90963	0.000409224	0.00216938	K03126;K00430;K10990;K10839	GO:0016021	hypothetical protein BU14_0180s0014, partial [Porphyra umbilicalis]	XM_005845296.1	Oleosin-B6 OS=Brassica napus
S1_04531	211.311	-0.481978	0.00170525	0.0206032	211.311	-1.41363	1.27E-16	1.93E-14	NA	NA	hypothetical protein AK812_SmicGene31190 [Symbiodinium microadriaticum]	NA	NA
S1_04532	36.1426	1.58026	0.0149063	0.0907872	36.1426	2.42143	0.000324121	0.00179144	NA	NA	unnamed protein product [Symbiodinium sp. CCMP2592]	NA	NA
S1_04533	14.2549	4.07417	0.00102546	0.0142476	14.2549	4.90533	9.69E-05	0.000662061	NA	NA	hypothetical protein AK812_SmicGene31187 [Symbiodinium microadriaticum]	NA	NA
S1_04543	132.034	2.01672	1.84E-09	2.61E-07	132.034	2.46208	1.66E-12	1.13E-10	K00430	NA	hypothetical protein AK812_SmicGene1029 [Symbiodinium microadriaticum]	NA	NA
S1_04570	1341.53	-0.745563	0.000151533	0.00335171	1341.53	-1.31421	2.71E-10	1.08E-08	K03128;K01180;K13171	NA	unnamed protein product [Symbiodinium sp. CCMP2592]	NA	Proline-rich receptor-like protein kinase PERK8 OS=Arabidopsis thaliana
S1_04597	135.477	1.74474	1.69E-12	5.25E-10	135.477	1.44953	2.20E-08	5.19E-07	K11292;K01051	GO:0016021	hypothetical protein Vafri_8868 [Volvox africanus]	NA	Vegetative cell wall protein gp1 OS=Chlamydomonas reinhardtii
S1_04603	32.709	2.24437	0.000348354	0.00630386	32.709	2.06579	0.00160495	0.00674107	NA	NA	GPI10 [Symbiodinium natans]	NA	NA
S1_04605	56.3425	1.36579	0.000112354	0.0026537	56.3425	1.22429	0.000939833	0.00433183	NA	NA	dlpC [Symbiodinium sp. CCMP2456]	NA	NA
S1_04625	120.957	-0.772075	0.00341055	0.0336178	120.957	-1.14754	4.69E-05	0.000362907	K04842	GO:0005509;GO:0005261;GO:0005886;GO:0016021	SCN5A, partial [Symbiodinium microadriaticum]	NA	NA
S1_04628	17.4128	4.37298	0.0086944	0.0636134	17.4128	8.3785	3.80E-07	6.11E-06	K20359	GO:0005509;GO:0016021	PRA1F2 [Symbiodinium microadriaticum]	NA	PRA1 family protein B3 OS=Arabidopsis thaliana
S1_04629	9.72971	4.52681	0.00450156	0.0407132	9.72971	7.43312	2.37E-06	2.91E-05	K20359	GO:0016021;GO:0005509	PRA1F2 [Symbiodinium microadriaticum]	NA	PRA1 family protein B3 OS=Arabidopsis thaliana
S1_04644	9.0497	3.66471	0.0788436	0.257621	9.0497	7.42956	0.000388625	0.00208259	NA	NA	hypothetical protein AK812_SmicGene26443 [Symbiodinium microadriaticum]	NA	NA
S1_04660	9.05453	4.95389	0.0153191	0.0923849	9.05453	7.02957	0.000736956	0.00353772	NA	NA	unnamed protein product [Symbiodinium microadriaticum]	NA	NA
S1_04673	55.6151	1.68425	0.00174414	0.0209175	55.6151	1.93884	0.000563027	0.00283089	NA	NA	unnamed protein product, partial [Symbiodinium sp. KB8]	NA	NA
S1_04674	92.9149	20.7454	3.82E-15	1.94E-12	92.9149	21.7979	1.77E-15	2.15E-13	K17987;K06816;K14306	GO:0005829	hypothetical protein HYH03_016679 [Edaphochlamys debaryana]	XM_014040931.1	Non-classical arabinogalactan protein 31 OS=Arabidopsis thaliana
S1_04676	502.006	-0.913233	0.00295495	0.0303828	502.006	-2.12079	8.77E-11	4.01E-09	K12741;K14411	NA	glcK [Symbiodinium natans]	NA	Alpha carbonic anhydrase 8 OS=Arabidopsis thaliana
S1_04691	27.8768	1.7107	0.000169169	0.00364941	27.8768	1.56758	0.00091024	0.00422229	NA	NA	NA	NA	NA
S1_04693	37.9544	-1.01287	0.0187344	0.105109	37.9544	-2.26086	3.16E-06	3.72E-05	K13171;K12818;K12891;K13100	GO:0016021;GO:0016491	Dehydrogenase/reductase SDR family member 1 [Symbiodinium microadriaticum]	NA	Co-chaperone protein p23-1 OS=Arabidopsis thaliana
S1_04712	112.755	-1.05402	2.17E-08	2.25E-06	112.755	-1.00619	4.20E-07	6.64E-06	K11980;K16282;K16285	NA	ALG9 [Symbiodinium sp. CCMP2592]	NA	NA
S1_04716	13.7867	1.823	0.0369925	0.161303	13.7867	3.27405	0.000210416	0.00125432	K00430	NA	frmA [Symbiodinium microadriaticum]	NA	Vegetative cell wall protein gp1 OS=Chlamydomonas reinhardtii
S1_04720	18.8224	5.97185	0.0139935	0.0871272	18.8224	8.05824	0.00132038	0.00573362	NA	NA	unnamed protein product [Symbiodinium microadriaticum]	NA	NA
S1_04721	160.902	-0.273384	0.304553	0.558882	160.902	-1.00378	0.000431944	0.00227153	NA	NA	unnamed protein product [Symbiodinium microadriaticum]	NA	NA
S1_04731	235.475	-0.268381	0.543924	0.753858	235.475	-1.50142	0.00139702	0.00601515	K03128;K14325;K00430	NA	unnamed protein product, partial [Symbiodinium necroappetens]	NA	Formin-like protein 13 OS=Arabidopsis thaliana
S1_04741	399.991	-0.843809	0.0158502	0.0945811	399.991	-1.17648	0.00145144	0.00620673	K03128;K14325;K00430	NA	nodC, partial [Symbiodinium sp. KB8]	NA	Formin-like protein 6 OS=Oryza sativa subsp. japonica
S1_04759	68.7089	-0.536973	0.0180341	0.102683	68.7089	-1.05074	2.38E-05	0.000204616	NA	NA	NA	NA	NA
S1_04766	318.239	0.730147	0.00977789	0.0687643	318.239	1.33339	6.72E-06	7.04E-05	NA	NA	CPK30 [Symbiodinium pilosum]	NA	NA
S1_04770	64.2121	-0.348815	0.318689	0.572887	64.2121	-1.38348	0.000290683	0.00163667	K10406;K11498;K20478	NA	CAP-Gly domain-containing linker protein 1 [Symbiodinium microadriaticum]	NA	NA
S1_04774	50.8356	1.36415	0.0554341	0.207692	50.8356	2.28781	0.00208617	0.00835334	K20478;K10406	GO:0016021	ANK3 [Symbiodinium sp. CCMP2592]	NA	Eukaryotic translation initiation factor 3 subunit A OS=Nicotiana tabacum
S1_04784	293.283	-0.386234	0.0144094	0.0888911	293.283	-1.26874	1.56E-13	1.31E-11	K22614	NA	Nlrc5 [Symbiodinium natans]	NA	RAN GTPase-activating protein 1 OS=Arabidopsis thaliana
S1_04787	309.667	-0.889774	0.00588201	0.0490696	309.667	-2.13661	6.27E-10	2.29E-08	K10406;K18730	GO:0004386	ZGRF1, partial [Symbiodinium sp. CCMP2456]	NA	Proline-rich receptor-like protein kinase PERK10 OS=Arabidopsis thaliana
S1_04793	181.628	-0.655462	0.00318394	0.0320465	181.628	-1.3293	2.89E-08	6.58E-07	NA	NA	unnamed protein product, partial [Polarella glacialis]	NA	NA
S1_04795	161.71	-0.584908	2.98E-05	0.000926942	161.71	-1.04421	1.04E-11	5.86E-10	NA	NA	PERK14 [Symbiodinium natans]	NA	NA
S1_04803	50.7371	3.03117	9.33E-05	0.00230885	50.7371	4.66608	5.02E-09	1.44E-07	NA	NA	desi2 [Symbiodinium microadriaticum]	NA	NA
S1_04806	43.9144	2.26968	0.0146667	0.0899191	43.9144	3.56327	0.000233778	0.00136743	NA	GO:0016021;GO:0015144	Tmem144, partial [Symbiodinium pilosum]	NA	NA
S1_04820	31.6185	0.858835	0.255633	0.507514	31.6185	2.51394	0.00128295	0.00560033	K14325	NA	hypothetical protein AK812_SmicGene57 [Symbiodinium microadriaticum]	NA	Anther-specific proline-rich protein APG OS=Arabidopsis thaliana
S1_04821	10.4085	5.47501	0.00366818	0.0353292	10.4085	7.08574	0.000217975	0.0012901	NA	NA	unnamed protein product [Symbiodinium microadriaticum]	NA	NA
S1_04822	74.9072	-0.479042	0.0931518	0.284412	74.9072	-1.1444	0.000217101	0.00128622	NA	NA	unnamed protein product [Symbiodinium microadriaticum]	NA	NA
S1_04838	23.0575	6.41275	0.00226368	0.0253477	23.0575	8.50513	7.93E-05	0.000562631	K09560	NA	unnamed protein product, partial [Symbiodinium pilosum]	NA	NA
S1_04839	546.643	11.4339	3.87E-05	0.00114338	546.643	12.8033	9.35E-06	9.31E-05	K09487	GO:0005524;GO:0016021;GO:0007034;GO:0051082;GO:0006457	unnamed protein product [Symbiodinium natans]	NA	Endoplasmin homolog OS=Arabidopsis thaliana
S1_04841	33.1239	2.41545	1.10E-05	0.000420747	33.1239	2.40734	2.23E-05	0.000194206	NA	NA	AL1 [Symbiodinium sp. CCMP2592]	NA	NA
S1_04862	37.9587	2.25897	1.75E-05	0.000608696	37.9587	2.51595	3.61E-06	4.16E-05	K00430	GO:0016021	SIDT1 [Symbiodinium sp. CCMP2456]	NA	NA
S1_04882	48.886	0.731546	0.0902408	0.279151	48.886	1.78518	5.82E-05	0.000432751	NA	NA	GYG1 [Symbiodinium sp. CCMP2456]	NA	NA
S1_04886	717.572	-0.724844	4.93E-05	0.00138965	717.572	-1.29783	7.87E-12	4.59E-10	K22614	GO:0005509	unnamed protein product [Symbiodinium sp. CCMP2456]	NA	NA
S1_04914	130.731	-0.359577	0.100614	0.296964	130.731	-1.36675	1.65E-08	4.05E-07	NA	NA	NA	NA	NA
S1_04916	11.9987	2.94741	0.00490539	0.043236	11.9987	3.97132	0.000177361	0.00109308	NA	NA	tRNA wybutosine-synthesizing protein 4 [Symbiodinium microadriaticum]	NA	NA
S1_04922	85.2213	-1.59902	4.18E-07	2.82E-05	85.2213	-0.654338	0.0437653	0.0991188	K13171;K14325;K03128	NA	unnamed protein product [Symbiodinium natans]	NA	Serine/arginine-rich splicing factor SR45 OS=Arabidopsis thaliana
S1_04950	920.029	-1.22038	1.92E-07	1.45E-05	920.029	-2.04719	1.83E-16	2.71E-14	K10408	NA	ODA4, partial [Symbiodinium sp. CCMP2592]	XM_005854342.1	Dynein alpha chain, flagellar outer arm OS=Chlamydomonas reinhardtii
S1_04963	106.134	-0.941393	0.0807265	0.261254	106.134	-1.80969	0.00160444	0.00673934	K11294;K03243	GO:0007166;GO:0004930;GO:0016021	hypothetical protein CAOG_009664 [Capsaspora owczarzaki ATCC 30864]	NA	Histone H1 OS=Solanum lycopersicum
S1_04967	13.4362	4.20144	0.0523529	0.200297	13.4362	8.00172	0.000271948	0.0015504	K03243;K11294;K11275	GO:0016021;GO:0007166;GO:0004930	peptidase S1 domain-containing protein, partial [Haematococcus lacustris]	NA	Histone H1 OS=Solanum lycopersicum
S1_04970	226.641	0.761227	0.0141937	0.0880073	226.641	1.17227	0.000316008	0.00175597	K11294	GO:0004930;GO:0007166;GO:0016021;GO:0043531	hypothetical protein CAOG_009664 [Capsaspora owczarzaki ATCC 30864]	NA	Cilia- and flagella-associated protein 91 OS=Chlamydomonas reinhardtii
S1_04999	20.3638	2.30447	0.0121359	0.0790151	20.3638	3.59363	0.000137568	0.000885646	NA	NA	IDE, partial [Symbiodinium microadriaticum]	NA	NA
S1_05003	32.6342	3.01729	9.86E-05	0.00241115	32.6342	3.79824	1.94E-06	2.45E-05	K19996	NA	unnamed protein product [Symbiodinium pilosum]	NA	NA
S1_05012	55.5863	1.71105	0.0132782	0.0840889	55.5863	2.97209	3.60E-05	0.000290656	NA	GO:0006072;GO:0009331;GO:0005509;GO:0005739;GO:0047834;GO:0004368	cpr-c2 [Symbiodinium natans]	CP073649.1	NA
S1_05014	59.5929	0.554039	0.0819298	0.263467	59.5929	1.23261	0.000162367	0.00101688	K11663	NA	PPC6-7 [Symbiodinium microadriaticum]	NA	SWR1 complex subunit 6 OS=Arabidopsis thaliana
S1_05027	187.672	0.690177	0.0360865	0.159002	187.672	1.45814	2.27E-05	0.000196959	NA	NA	unnamed protein product, partial [Symbiodinium natans]	NA	NA
S1_05028	216.701	-0.949122	0.00028107	0.00536239	216.701	-1.46923	1.38E-07	2.56E-06	K09566;K11294	NA	unnamed protein product, partial [Polarella glacialis]	NA	NA
S1_05037	72.0087	6.67143	1.27E-08	1.40E-06	72.0087	6.68173	1.88E-08	4.54E-07	NA	GO:0016021	unnamed protein product [Symbiodinium sp. CCMP2592]	CP073647.1	NA
S1_05038	160.984	-1.15651	0.000642997	0.00999517	160.984	-1.85647	3.06E-07	5.06E-06	NA	GO:0016021	unnamed protein product [Polarella glacialis]	NA	NA
S1_05054	88.0739	3.02768	7.07E-12	1.94E-09	88.0739	3.48193	1.97E-14	1.98E-12	K12837	GO:0003677;GO:0008270	unnamed protein product [Symbiodinium sp. KB8]	NA	Splicing factor U2af large subunit A OS=Arabidopsis thaliana
S1_05057	185.438	0.884875	0.00748639	0.0574722	185.438	1.75538	3.61E-07	5.83E-06	K12837	GO:0008270;GO:0003677	unnamed protein product [Symbiodinium sp. KB8]	NA	Splicing factor U2af large subunit A OS=Arabidopsis thaliana
S1_05068	44.2141	0.698311	0.0800925	0.259981	44.2141	1.29393	0.00168384	0.0070118	NA	NA	unnamed protein product [Symbiodinium sp. CCMP2592]	NA	NA
S1_05080	70.2036	1.78721	0.0276647	0.134747	70.2036	2.68396	0.00160564	0.00674317	K14404	GO:0046872	Cleavage and polyadenylation specificity factor subunit 4 [Cyanidiococcus yangmingshanensis]	NA	30-kDa cleavage and polyadenylation specificity factor 30 OS=Arabidopsis thaliana
S1_05082	73.1526	-0.546309	0.4815	0.708614	73.1526	-9.08314	2.17E-10	8.90E-09	K10534	GO:0042128;GO:0020037;GO:0030151;GO:0016021;GO:0016491	Nitrate reductase [NADH] [Symbiodinium microadriaticum]	CP031035.1	Nitrate reductase [NADH] OS=Volvox carteri
S1_05085	435.712	-0.600139	0.00116264	0.0156578	435.712	-1.08596	3.31E-08	7.41E-07	K10534	GO:0020037;GO:0030151;GO:0042128;GO:0016021;GO:0016491	Nitrate reductase [NADH] [Symbiodinium microadriaticum]	CP031035.1	Nitrate reductase [NADH] OS=Volvox carteri
S1_05086	616.408	-0.808003	0.0323535	0.148922	616.408	-1.49169	0.000184542	0.00112552	K10534	GO:0016491;GO:0042128;GO:0016021;GO:0030151;GO:0020037	NITA [Symbiodinium sp. CCMP2592]	CP031035.1	Nitrate reductase [NADH] OS=Volvox carteri
S1_05090	67.5239	8.23723	1.26E-07	1.02E-05	67.5239	9.14956	5.61E-09	1.58E-07	K10534	GO:0020037;GO:0016491;GO:0042128;GO:0030151;GO:0016021	NITA [Symbiodinium sp. CCMP2592]	CP031035.1	Nitrate reductase [NADH] OS=Volvox carteri
S1_05092	218.32	-0.425881	0.262444	0.514324	218.32	-1.27515	0.00158451	0.00667272	K10534	GO:0042128;GO:0016491;GO:0020037;GO:0016021;GO:0030151	Nitrate reductase [NADH] [Symbiodinium microadriaticum]	CP031035.1	Nitrate reductase [NADH] OS=Volvox carteri
S1_05102	352.084	-0.836559	0.00150449	0.0188827	352.084	-1.43786	2.80E-07	4.70E-06	K01309;K14306;K00430	NA	hypothetical protein FisN_20Lu281 [Fistulifera solaris]	NA	Early nodulin-like protein 2 OS=Arabidopsis thaliana
S1_05103	251.454	0.202182	0.549737	0.75746	251.454	1.09352	0.00200502	0.0080877	K12818;K22909;K13091;K11093;K12858	NA	unnamed protein product [Polarella glacialis]	NA	Pre-mRNA-splicing factor 38 OS=Arabidopsis thaliana
S1_05104	50.667	2.82307	0.000382783	0.00679196	50.667	3.78915	4.50E-06	5.02E-05	K01076;K24773	NA	unnamed protein product [Polarella glacialis]	NA	Splicing factor U2af large subunit A OS=Oryza sativa subsp. japonica
S1_05117	35.0012	0.828918	0.0297645	0.141297	35.0012	1.35535	0.00053701	0.00272047	NA	GO:0007051;GO:0016021;GO:0008270	Abnormal spindle-like microcephaly-associated protein [Symbiodinium microadriaticum]	NA	NA
S1_05120	16.8684	-1.80116	0.0210173	0.11324	16.8684	-3.82912	5.86E-05	0.000434988	K02945	NA	petA [Symbiodinium sp. KB8]	NA	NA
S1_05128	71.0484	-1.79315	4.27E-11	9.54E-09	71.0484	-3.12115	2.83E-21	8.38E-19	K06617	NA	STS1 [Symbiodinium natans]	NA	Probable galactinol--sucrose galactosyltransferase 6 OS=Arabidopsis thaliana
S1_05129	269.724	-0.580936	0.000644747	0.0100103	269.724	-1.2443	1.25E-11	6.95E-10	NA	NA	unnamed protein product [Symbiodinium sp. CCMP2592]	NA	NA
S1_05151	93.0987	-0.588613	0.040324	0.170024	93.0987	-1.0921	0.000396227	0.00211368	K01535	GO:0016021;GO:0008553;GO:0005524;GO:0016747;GO:0120029	unnamed protein product [Symbiodinium natans]	NA	Plasma membrane ATPase 2 (Fragment) OS=Solanum lycopersicum
S1_05152	449.956	-0.396097	0.00319775	0.0321402	449.956	-1.01443	2.13E-12	1.40E-10	K14306	NA	hypothetical protein SEVIR_8G218560v2 [Setaria viridis]	XM_014044296.1	Protein TIC 214 OS=Cucumis sativus
S1_05154	14.5087	6.1949	5.08E-05	0.00142508	14.5087	7.64804	5.83E-07	8.78E-06	NA	GO:0016705;GO:0051213;GO:0005506;GO:0016021;GO:0031418	Prolyl 4-hydroxylase subunit alpha [Symbiodinium microadriaticum]	NA	NA
S1_05159	466.916	-0.514853	0.017223	0.0997098	466.916	-1.30521	1.42E-08	3.56E-07	NA	GO:0007076;GO:0005634	Ncapd2 [Symbiodinium sp. CCMP2456]	NA	NA
S1_05160	71.5083	-1.69702	6.47E-06	0.000273936	71.5083	-2.1177	1.87E-07	3.33E-06	NA	GO:0007076;GO:0005634	Ncapd2 [Symbiodinium sp. CCMP2456]	NA	NA
S1_05177	72.783	-0.589208	0.0331222	0.15112	72.783	-1.27015	2.47E-05	0.000210871	NA	NA	LOW QUALITY PROTEIN: hypothetical protein BU14_0066s0027 [Porphyra umbilicalis]	NA	NA
S1_05178	174.482	-0.495327	0.00836139	0.0620231	174.482	-1.03508	3.23E-07	5.29E-06	K03128	GO:0009055	hypothetical protein HXX76_014729 [Chlamydomonas incerta]	NA	NA
S1_05208	66.426	0.837781	0.0798012	0.259552	66.426	1.63634	0.00100297	0.00456965	NA	GO:0005509	unnamed protein product, partial [Symbiodinium sp. KB8]	NA	NA
S1_05211	138.351	0.561178	0.0074572	0.0573164	138.351	1.12863	1.79E-07	3.21E-06	NA	GO:0004721;GO:0016021	hypothetical protein AK812_SmicGene34846 [Symbiodinium microadriaticum]	NA	NA
S1_05249	31.7513	2.95139	0.00778573	0.0590026	31.7513	3.92692	0.000662409	0.00323431	NA	NA	unnamed protein product [Polarella glacialis]	NA	NA
S1_05250	173.724	0.820752	0.12138	0.331586	173.724	2.17114	9.19E-05	0.000634672	K08857;K08838;K20879	NA	iksA [Symbiodinium pilosum]	NA	Serine/threonine-protein kinase Nek1 OS=Oryza sativa subsp. japonica
S1_05256	42.1766	-1.74642	0.000310867	0.00578816	42.1766	-2.0012	0.000109902	0.000734595	K17987;K06816;K08955;K14306	GO:0005576;GO:0016491	melC2 [Symbiodinium necroappetens]	NA	Alpha carbonic anhydrase 8 OS=Arabidopsis thaliana
S1_05257	500.176	-0.797179	0.0181099	0.102973	500.176	-1.58264	9.37E-06	9.33E-05	K14007;K01180	GO:0016491;GO:0005576	Tyrosinase [Symbiodinium microadriaticum]	NA	Formin-like protein 20 OS=Arabidopsis thaliana
S1_05259	230.252	-1.34352	2.07E-08	2.16E-06	230.252	-2.35459	2.12E-19	4.87E-17	K17987;K08955;K06816;K14306	GO:0016491;GO:0005576	melC2 [Symbiodinium necroappetens]	NA	Formin-like protein 20 OS=Arabidopsis thaliana
S1_05260	1523.89	-0.692428	3.62E-14	1.58E-11	1523.89	-1.10147	9.97E-30	7.47E-27	K11086;K00430;K19892	GO:0016491;GO:0005576	Tyrosinase [Symbiodinium microadriaticum]	NA	Formin-like protein 20 OS=Arabidopsis thaliana
S1_05268	130.994	-1.12121	0.0271375	0.133207	130.994	-1.93329	0.000338794	0.00185767	K10955;K22485;K01309;K07466;K22684	NA	unnamed protein product [Symbiodinium sp. CCMP2592]	NA	Proline-rich receptor-like protein kinase PERK8 OS=Arabidopsis thaliana
S1_05276	62.8351	1.80779	0.00162498	0.0198984	62.8351	2.25778	0.000162585	0.00101771	K08654;K14007;K03126	NA	unnamed protein product [Symbiodinium sp. CCMP2592]	NA	Proline-rich receptor-like protein kinase PERK7 OS=Arabidopsis thaliana
S1_05277	196.102	-0.884545	0.119953	0.329252	196.102	-2.48089	4.21E-05	0.000330814	K22485;K10955;K01309;K07466;K22684	NA	unnamed protein product [Symbiodinium natans]	NA	Proline-rich receptor-like protein kinase PERK8 OS=Arabidopsis thaliana
S1_05281	312.593	-0.586541	0.213629	0.459762	312.593	-1.80696	0.00030309	0.0016965	K19720;K22485;K10955;K01309;K07466	NA	unnamed protein product [Symbiodinium sp. CCMP2592]	NA	Vegetative cell wall protein gp1 OS=Chlamydomonas reinhardtii
S1_05283	132.277	-1.18097	0.0917811	0.281874	132.277	-2.91223	9.91E-05	0.000674659	K10955;K22485;K07466;K01309;K22684	NA	unnamed protein product [Symbiodinium microadriaticum]	NA	Proline-rich receptor-like protein kinase PERK8 OS=Arabidopsis thaliana
S1_05285	73.5485	-1.50018	0.0189053	0.105737	73.5485	-2.28217	0.00082175	0.00387894	K10955;K22485;K01309;K07466;K22684	NA	unnamed protein product [Symbiodinium sp. CCMP2592]	NA	Proline-rich receptor-like protein kinase PERK8 OS=Arabidopsis thaliana
S1_05288	135.215	-0.950817	0.0177009	0.101364	135.215	-1.99691	3.36E-06	3.92E-05	K19720;K22485;K10955;K07466	NA	unnamed protein product [Symbiodinium natans]	NA	Lysine-rich arabinogalactan protein 19 OS=Arabidopsis thaliana
S1_05308	43.9911	-1.21811	0.00183681	0.0217174	43.9911	-1.80453	2.32E-05	0.000200493	K14692	GO:0010468;GO:0005777	BnaCnng36050D [Brassica napus]	CP039351.1	Formin-like protein 5 OS=Oryza sativa subsp. japonica
S1_05314	161.825	9.86591	5.23E-07	3.40E-05	161.825	10.7418	9.87E-08	1.91E-06	K13098;K23612	NA	TPA_asm: hypothetical protein HUJ06_030627 [Nelumbo nucifera]	NA	Glycine-rich protein DOT1 OS=Arabidopsis thaliana
S1_05316	624.697	-0.712375	0.0364732	0.160025	624.697	-1.87529	2.04E-07	3.58E-06	K13098;K23612	NA	TPA_asm: hypothetical protein HUJ06_030627 [Nelumbo nucifera]	NA	Glycine-rich protein DOT1 OS=Arabidopsis thaliana
S1_05323	495.496	-0.0260552	0.933409	0.971275	495.496	-1.48468	7.48E-06	7.71E-05	K13293;K13755;K18437	NA	Pde1c [Symbiodinium natans]	NA	NA
S1_05324	397.722	-1.13765	1.34E-05	0.000491658	397.722	-1.09203	7.41E-05	0.000531417	K13293;K13755;K18437	NA	Pde1c [Symbiodinium natans]	NA	NA
S1_05329	28.0075	2.41338	0.000173895	0.00372624	28.0075	2.79693	2.54E-05	0.000216148	NA	GO:0008180;GO:0000338;GO:0016021;GO:0010387;GO:0005737	unnamed protein product [Symbiodinium necroappetens]	NA	NA
S1_05340	245.311	-0.891721	1.86E-10	3.44E-08	245.311	-2.01443	2.07E-36	2.65E-33	NA	GO:0003723	celCCD, partial [Symbiodinium necroappetens]	NA	NA
S1_05356	465.469	-0.68078	0.00266948	0.0283907	465.469	-1.08199	6.60E-06	6.94E-05	K02999	GO:0005634;GO:0003899;GO:0006351;GO:0008270;GO:0003677	DNA-directed RNA polymerase I subunit rpa1 [Symbiodinium microadriaticum]	KJ037281.1	DNA-directed RNA polymerase I subunit 1 OS=Arabidopsis thaliana
S1_05360	6.95196	5.57279	0.000587186	0.00931884	6.95196	6.15969	0.000165731	0.00103382	NA	NA	unnamed protein product [Symbiodinium sp. CCMP2456]	NA	NA
S1_05361	132.697	-1.29635	0.0138068	0.0862906	132.697	-2.56086	5.63E-06	6.07E-05	NA	NA	putative E3 ubiquitin-protein ligase HERC2 [Symbiodinium microadriaticum]	NA	NA
S1_05363	127.083	1.3631	0.00127114	0.0167334	127.083	1.5074	0.000681594	0.00331328	NA	NA	putative E3 ubiquitin-protein ligase HERC2 [Symbiodinium microadriaticum]	NA	NA
S1_05367	261.716	-0.25027	0.364548	0.615961	261.716	-1.24949	2.29E-05	0.000198208	NA	NA	glcK, partial [Symbiodinium sp. CCMP2592]	NA	NA
S1_05368	27.6492	7.40632	9.41E-05	0.00232561	27.6492	7.88134	4.84E-05	0.00037232	NA	NA	glcK [Symbiodinium sp. CCMP2456]	NA	NA
S1_05371	64.4975	8.31162	9.02E-06	0.000359331	64.4975	9.80406	2.96E-07	4.91E-06	NA	NA	glcK, partial [Symbiodinium sp. CCMP2592]	NA	NA
S1_05379	636.221	-0.773414	6.13E-08	5.64E-06	636.221	-1.25101	2.13E-16	3.11E-14	NA	NA	unnamed protein product [Polarella glacialis]	NA	NA
S1_05383	58.1506	-1.27283	6.06E-06	0.000260914	58.1506	-1.60984	1.40E-07	2.60E-06	K00951	NA	RSH3 [Symbiodinium sp. KB8]	NA	Probable GTP diphosphokinase RSH3, chloroplastic OS=Arabidopsis thaliana
S1_05384	100.871	1.70675	1.46E-13	5.66E-11	100.871	1.89475	1.49E-15	1.84E-13	K00951	NA	RSH3 [Symbiodinium sp. KB8]	NA	Probable GTP diphosphokinase RSH3, chloroplastic OS=Arabidopsis thaliana
S1_05400	149.687	1.43302	0.00138094	0.01779	149.687	2.40803	2.67E-07	4.51E-06	NA	NA	unnamed protein product [Symbiodinium sp. KB8]	NA	NA
S1_05407	93.4096	1.68894	9.32E-10	1.43E-07	93.4096	2.24884	1.86E-15	2.26E-13	NA	NA	hypothetical protein AK812_SmicGene9043 [Symbiodinium microadriaticum]	NA	NA
S1_05413	135.806	-0.441126	0.0566658	0.210579	135.806	-1.25312	6.23E-07	9.28E-06	K09490	NA	unnamed protein product [Polarella glacialis]	NA	Endoplasmic reticulum chaperone BiP OS=Corylus avellana
S1_05421	94.9259	-0.683239	0.185146	0.423792	94.9259	-1.80058	0.00109699	0.00492973	K09503	GO:0022857;GO:0016021	SLC16A12 [Symbiodinium necroappetens]	NA	DnaJ protein homolog OS=Cucumis sativus
S1_05422	114.024	-0.37354	0.147833	0.373006	114.024	-1.18415	2.32E-05	0.000200562	K09503	GO:0022857;GO:0016021	SLC16A12 [Symbiodinium necroappetens]	NA	DnaJ protein homolog OS=Cucumis sativus
S1_05423	327.838	-0.930908	0.00306506	0.0311322	327.838	-1.72458	2.45E-07	4.18E-06	K09503	GO:0022857;GO:0016021	SLC16A12 [Symbiodinium necroappetens]	NA	DnaJ protein homolog OS=Cucumis sativus
S1_05424	205.52	-0.611054	7.50E-05	0.00194185	205.52	-1.14426	8.89E-12	5.13E-10	K11292;K17987;K14306	NA	unnamed protein product [Symbiodinium sp. KB8]	NA	Vegetative cell wall protein gp1 OS=Chlamydomonas reinhardtii
S1_05426	160.622	-0.894372	0.0225447	0.118263	160.622	-1.98936	2.14E-06	2.67E-05	K13098;K13171	NA	unnamed protein product [Polarella glacialis]	NA	Anther-specific proline-rich protein APG OS=Arabidopsis thaliana
S1_05427	89.5784	-1.5543	5.02E-05	0.00141105	89.5784	-3.14649	3.22E-13	2.54E-11	K13098;K13171	NA	unnamed protein product [Polarella glacialis]	NA	Anther-specific proline-rich protein APG OS=Arabidopsis thaliana
S1_05428	366.317	-0.415216	0.105715	0.305261	366.317	-1.19074	1.28E-05	0.000121214	K11292;K13098;K09566;K17987	NA	unnamed protein product [Polarella glacialis]	NA	Vegetative cell wall protein gp1 OS=Chlamydomonas reinhardtii
S1_05430	427.863	-0.755204	0.000863587	0.0125204	427.863	-1.32689	3.57E-08	7.92E-07	K11292;K17987;K14306	NA	unnamed protein product [Polarella glacialis]	NA	Vegetative cell wall protein gp1 OS=Chlamydomonas reinhardtii
S1_05436	26.6845	7.81243	0.000113148	0.00266562	26.6845	8.01261	0.000115524	0.00076614	K02917	NA	RPL35AB [Symbiodinium natans]	KC937384.1	60S ribosomal protein L35a-3 OS=Arabidopsis thaliana
S1_05442	292.207	-1.29226	0.00045661	0.00773056	292.207	-2.37622	1.49E-09	4.90E-08	K10990;K01051	GO:0004386	NFX1-type zinc finger-containing protein 1 [Symbiodinium microadriaticum]	NA	Formin-like protein 5 OS=Oryza sativa subsp. japonica
S1_05461	24.9846	-0.834325	0.0678896	0.235502	24.9846	-1.51871	0.00237701	0.00930627	K14306;K17987	NA	unnamed protein product, partial [Symbiodinium necroappetens]	NA	NA
S1_05462	75.0299	0.773274	0.0375788	0.16288	75.0299	1.4926	0.000106898	0.000718333	NA	NA	unnamed protein product [Symbiodinium sp. CCMP2592]	NA	NA
S1_05484	159.453	1.10011	1.42E-07	1.13E-05	159.453	1.26105	6.67E-09	1.84E-07	NA	NA	TMEM144 [Symbiodinium natans]	NA	NA
S1_05487	10.8832	-2.33033	0.0251931	0.127332	10.8832	-3.62184	0.00213911	0.00852655	K03128	GO:2001070;GO:0008138;GO:0016021	HMCN1 [Symbiodinium natans]	NA	NA
S1_05488	782.084	-0.654847	0.00552214	0.0469433	782.084	-1.47531	3.70E-09	1.10E-07	K13171;K03128	GO:0016021;GO:0008138;GO:2001070	HMCN1 [Symbiodinium sp. CCMP2592]	NA	NA
S1_05490	43.856	2.3566	0.0191146	0.106454	43.856	3.52971	0.000781272	0.00371526	K03260	GO:0003743	Eif4g1, partial [Symbiodinium sp. CCMP2456]	NA	Eukaryotic translation initiation factor isoform 4G-2 OS=Arabidopsis thaliana
S1_05492	170.946	-1.69168	0.00015747	0.00344624	170.946	-3.42479	2.04E-12	1.35E-10	K17987;K03128;K08874;K01309	NA	FMN2, partial [Symbiodinium natans]	NA	Dynein axonemal assembly factor 3 homolog OS=Chlamydomonas reinhardtii
S1_05498	30.8961	7.68417	1.32E-06	7.51E-05	30.8961	8.07522	4.75E-07	7.38E-06	NA	NA	NA	NA	NA
S1_05505	625.993	-0.884514	0.00919748	0.0659821	625.993	-2.73736	4.32E-14	4.09E-12	NA	NA	NA	LC002802.1	NA
S1_05506	628.849	-0.836908	0.00157712	0.0194977	628.849	-1.09728	8.77E-05	0.000610246	NA	NA	NA	NA	NA
S1_05538	22.2545	-0.482811	0.299921	0.554396	22.2545	-2.41205	3.28E-05	0.000268894	NA	NA	NA	NA	NA
S1_05547	55.0387	-0.500911	0.182701	0.420828	55.0387	-1.6911	4.83E-05	0.000371702	K14297;K09566	NA	unnamed protein product [Polarella glacialis]	NA	Proline-rich receptor-like protein kinase PERK2 OS=Arabidopsis thaliana
S1_05548	78.5747	-0.127599	0.70204	0.853745	78.5747	-1.34155	0.000257677	0.00148369	K12897	NA	unnamed protein product [Polarella glacialis]	NA	Serine/arginine-rich splicing factor SC35 OS=Arabidopsis thaliana
S1_05550	15.518	5.29665	0.0142516	0.0882397	15.518	8.08822	0.000256518	0.00147835	NA	NA	titin-like isoform X13 [Physcomitrium patens]	NA	NA
S1_05564	54.95	2.41479	8.79E-10	1.36E-07	54.95	3.28107	1.94E-16	2.86E-14	NA	NA	NA	NA	NA
S1_05571	710.032	-1.25047	1.43E-09	2.10E-07	710.032	-2.02097	4.10E-20	1.05E-17	NA	NA	rbcL [Symbiodinium natans]	NA	Ribulose bisphosphate carboxylase, chloroplastic OS=Heterocapsa triquetra
S1_05572	7.68042	-4.3057	0.00058369	0.00927708	7.68042	-5.54523	0.000344528	0.00188471	NA	NA	rbcL [Symbiodinium natans]	NA	Ribulose bisphosphate carboxylase, chloroplastic OS=Heterocapsa triquetra
S1_05574	579.887	-1.06891	9.50E-14	3.90E-11	579.887	-1.19245	4.43E-15	5.01E-13	NA	NA	rbcL [Symbiodinium natans]	NA	Ribulose bisphosphate carboxylase, chloroplastic OS=Heterocapsa triquetra
S1_05575	2886.25	-1.46621	1.63E-13	6.23E-11	2886.25	-2.38743	7.35E-30	5.57E-27	NA	NA	Ribulose bisphosphate carboxylase, chloroplastic [Symbiodinium microadriaticum]	NA	Ribulose bisphosphate carboxylase, chloroplastic OS=Heterocapsa triquetra
S1_05576	15.6983	-2.45851	0.000156222	0.00342943	15.6983	-2.4816	0.00034681	0.00189469	NA	NA	rbcL [Symbiodinium natans]	NA	Ribulose bisphosphate carboxylase, chloroplastic OS=Heterocapsa triquetra
S1_05577	495.745	-1.31051	6.13E-26	1.27E-22	495.745	-1.88471	2.90E-44	8.52E-41	NA	GO:0016021	Ribulose bisphosphate carboxylase, chloroplastic [Symbiodinium microadriaticum]	NA	Ribulose bisphosphate carboxylase, chloroplastic OS=Heterocapsa triquetra
S1_05578	1347.12	-1.69627	1.75E-15	9.62E-13	1347.12	-2.77268	2.32E-34	2.40E-31	NA	GO:0016021	rbcL [Symbiodinium natans]	NA	Ribulose bisphosphate carboxylase, chloroplastic OS=Heterocapsa triquetra
S1_05579	635.703	-1.30439	4.52E-12	1.32E-09	635.703	-1.79842	3.03E-19	6.88E-17	NA	NA	rbcL [Symbiodinium natans]	NA	Ribulose bisphosphate carboxylase, chloroplastic OS=Heterocapsa triquetra
S1_05581	2029.71	-0.593996	0.115594	0.322401	2029.71	-1.34374	0.00073966	0.00354877	NA	GO:0016021	rbcL [Symbiodinium natans]	NA	Ribulose bisphosphate carboxylase, chloroplastic OS=Heterocapsa triquetra
S1_05585	40.2006	7.60273	0.00523878	0.0452882	40.2006	9.1437	0.00122463	0.00539156	NA	GO:0016021	unnamed protein product [Symbiodinium sp. KB8]	NA	NA
S1_05591	67.1287	-0.60464	0.590865	0.784977	67.1287	-9.13711	4.33E-08	9.39E-07	K13171	NA	CATSPER1 [Symbiodinium natans]	NA	Vegetative cell wall protein gp1 OS=Chlamydomonas reinhardtii
S1_05613	8.93129	-0.227609	0.695534	0.850072	8.93129	-6.27021	1.57E-06	2.05E-05	NA	GO:0005524;GO:0004672	unnamed protein product [Symbiodinium sp. CCMP2456]	NA	NA
S1_05624	340.494	-0.941264	4.39E-05	0.00126886	340.494	-1.09708	6.73E-06	7.05E-05	NA	GO:0016021	hypothetical protein AK812_SmicGene6199 [Symbiodinium microadriaticum]	NA	NA
S1_05637	1075.4	-0.802025	0.000106134	0.00254602	1075.4	-1.43017	6.61E-11	3.11E-09	K02575	GO:0016021;GO:0015112;GO:0022857	High affinity nitrate transporter 2.5 [Symbiodinium microadriaticum]	KC945889.1	Nitrate transporter 2.1 OS=Chlamydomonas reinhardtii
S1_05639	931.979	-0.626777	0.0159303	0.0949008	931.979	-1.33499	1.21E-06	1.64E-05	K02575	GO:0016021;GO:0022857;GO:0015112	High affinity nitrate transporter 2.5 [Symbiodinium microadriaticum]	KC945889.1	Nitrate transporter 2.1 OS=Chlamydomonas reinhardtii
S1_05644	1663.22	-0.773721	1.06E-06	6.18E-05	1663.22	-1.25318	7.85E-14	7.03E-12	K02575	GO:0016021;GO:0015112;GO:0022857	High affinity nitrate transporter 2.5 [Symbiodinium microadriaticum]	NA	Nitrate transporter 2.1 OS=Chlamydomonas reinhardtii
S1_05645	1651.79	-1.18161	0.0049042	0.0432314	1651.79	-2.31228	1.85E-07	3.30E-06	K02575	GO:0015112;GO:0022857;GO:0016021	High affinity nitrate transporter 2.5 [Symbiodinium microadriaticum]	NA	Nitrate transporter 2.2 OS=Chlamydomonas reinhardtii
S1_05648	69.1003	-2.19312	0.00165303	0.0201576	69.1003	-2.24754	0.00228743	0.00901872	K02575	GO:0022857;GO:0015112;GO:0016021	High affinity nitrate transporter 2.5 [Symbiodinium microadriaticum]	HM147134.1	Nitrate transporter 2.1 OS=Chlamydomonas reinhardtii
S1_05649	495.192	-1.16621	0.00199324	0.0230167	495.192	-1.94772	1.08E-06	1.49E-05	K02575	GO:0022857;GO:0015112;GO:0016021	High affinity nitrate transporter 2.5 [Symbiodinium microadriaticum]	NA	High affinity nitrate transporter 2.5 OS=Arabidopsis thaliana
S1_05659	284.805	-0.511124	0.0121875	0.0792311	284.805	-1.24144	1.39E-08	3.48E-07	K17592;K03128	GO:0006281;GO:0016301;GO:0004519;GO:0003677;GO:0016773	Apurinic endonuclease-redox protein [Symbiodinium microadriaticum]	NA	Alpha carbonic anhydrase 8 OS=Arabidopsis thaliana
S1_05661	10.8862	5.31517	0.000695355	0.0106193	10.8862	7.44752	1.89E-06	2.40E-05	NA	NA	NA	NA	NA
S1_05672	92.7124	-1.15941	0.000135417	0.00306037	92.7124	-1.77902	6.41E-08	1.32E-06	NA	NA	cspE [Symbiodinium sp. CCMP2592]	NA	NA
S1_05683	435.978	0.895669	5.04E-08	4.78E-06	435.978	1.08347	3.01E-10	1.19E-08	K13466	NA	RLP45 [Symbiodinium natans]	NA	Proline-rich receptor-like protein kinase PERK10 OS=Arabidopsis thaliana
S1_05685	54.9809	-1.74002	0.00955989	0.0676771	54.9809	-5.39112	1.89E-10	7.91E-09	K20718;K13466	GO:0016301	inlA [Symbiodinium sp. CCMP2456]	NA	Probably inactive leucine-rich repeat receptor-like protein kinase At3g28040 OS=Arabidopsis thaliana
S1_05688	119.528	-0.659324	0.0464459	0.185847	119.528	-1.08164	0.0021361	0.00851599	K13466	NA	inlA [Symbiodinium sp. CCMP2456]	NA	Receptor protein-tyrosine kinase CEPR2 OS=Arabidopsis thaliana
S1_05690	171.07	0.648288	0.036432	0.159893	171.07	1.00327	0.00199547	0.00805609	K13466;K20718	NA	inlA [Symbiodinium sp. CCMP2456]	NA	Probably inactive leucine-rich repeat receptor-like protein kinase At3g28040 OS=Arabidopsis thaliana
S1_05693	69.0129	-1.64638	3.17E-06	0.000155043	69.0129	-2.1667	1.63E-08	4.02E-07	K13466;K20718	NA	inlA, partial [Symbiodinium microadriaticum]	NA	Probable leucine-rich repeat receptor-like protein kinase At1g68400 OS=Arabidopsis thaliana
S1_05700	270.094	-0.443018	0.0401092	0.169427	270.094	-1.03354	7.23E-06	7.49E-05	K13466;K20718	NA	inlA [Symbiodinium sp. CCMP2456]	NA	Probably inactive leucine-rich repeat receptor-like protein kinase At3g28040 OS=Arabidopsis thaliana
S1_05707	86.3503	-1.30251	0.00401205	0.0376485	86.3503	-1.95971	5.14E-05	0.000390982	K13466	NA	inlA [Symbiodinium sp. CCMP2456]	NA	Probable leucine-rich repeat receptor-like protein kinase At1g68400 OS=Arabidopsis thaliana
S1_05709	392.661	-0.680647	4.58E-07	3.04E-05	392.661	-1.06487	1.68E-13	1.41E-11	K13466;K20718	NA	inlA [Symbiodinium sp. CCMP2456]	NA	LRR receptor-like serine/threonine-protein kinase ERL2 OS=Arabidopsis thaliana
S1_05720	251.179	-1.58554	1.31E-08	1.43E-06	251.179	-2.14552	5.89E-13	4.38E-11	K13171	NA	unnamed protein product [Symbiodinium sp. CCMP2592]	NA	Early nodulin-20 OS=Medicago truncatula
S1_05728	143.268	1.02355	0.000136098	0.00307144	143.268	1.46537	1.49E-07	2.74E-06	NA	NA	unnamed protein product [Symbiodinium sp. CCMP2592]	NA	NA
S1_05734	139.696	1.42504	1.36E-08	1.49E-06	139.696	1.30819	6.38E-07	9.48E-06	K14306	NA	PKHD1L1, partial [Symbiodinium sp. CCMP2592]	NA	Proline-rich receptor-like protein kinase PERK9 OS=Arabidopsis thaliana
S1_05735	244.072	-1.40183	1.97E-13	7.43E-11	244.072	-2.82997	6.21E-39	1.04E-35	K14306	NA	unnamed protein product [Polarella glacialis]	NA	Proline-rich receptor-like protein kinase PERK9 OS=Arabidopsis thaliana
S1_05746	125.013	-0.563055	0.148183	0.373479	125.013	-1.39737	0.000775635	0.00369294	NA	GO:0016021;GO:0016791;GO:0016409	putative protein phosphatase 2C 47 [Symbiodinium microadriaticum]	NA	NA
S1_05763	355.127	-0.76279	6.25E-06	0.00026633	355.127	-1.01269	1.65E-08	4.06E-07	K14683	NA	Slc34a2 [Symbiodinium natans]	NA	NA
S1_05764	1768.02	-0.496216	0.00410322	0.0382391	1768.02	-1.04487	1.08E-08	2.79E-07	K14683	NA	Slc34a2 [Symbiodinium natans]	NA	NA
S1_05768	55.5854	1.34692	0.00505471	0.0441232	55.5854	2.11213	2.26E-05	0.000196491	K11984;K13108	GO:0016874	neurofilament heavy polypeptide [Vigna unguiculata]	XM_002957676.1	Protein Ycf2 OS=Oenothera parviflora
S1_05770	15.0173	6.11343	9.52E-05	0.00234544	15.0173	7.53501	1.64E-06	2.13E-05	K13091;K12811;K11984	GO:0016874	neurofilament heavy polypeptide [Vigna unguiculata]	XM_002957676.1	Protein Ycf2 OS=Oenothera parviflora
S1_05779	276.711	-1.15354	0.00110796	0.0151042	276.711	-2.59106	1.04E-11	5.89E-10	K14306	NA	unnamed protein product [Polarella glacialis]	NA	NA
S1_05781	81.4773	-0.416268	0.0740694	0.248154	81.4773	-1.27697	8.24E-07	1.18E-05	NA	GO:0003824	unnamed protein product [Symbiodinium sp. CCMP2592]	NA	NA
S1_05791	134.925	0.899322	8.22E-07	5.00E-05	134.925	1.1508	9.92E-10	3.44E-08	NA	NA	unnamed protein product [Symbiodinium necroappetens]	NA	NA
S1_05795	56.4551	0.999246	0.00098085	0.0137498	56.4551	1.08614	0.000569461	0.0028557	NA	NA	unnamed protein product [Symbiodinium natans]	NA	NA
S1_05798	133.715	1.2222	8.87E-07	5.33E-05	133.715	1.35136	1.87E-07	3.33E-06	NA	GO:0016021	hypothetical protein As57867_016849 [Aphanomyces stellatus]	NA	NA
S1_05803	14.215	2.37661	0.0369693	0.161262	14.215	3.90418	0.000786864	0.00373867	NA	NA	unnamed protein product, partial [Symbiodinium pilosum]	NA	NA
S1_05807	13.6071	1.58691	0.0170654	0.099158	13.6071	2.49649	0.000199781	0.0012015	NA	NA	NA	NA	NA
S1_05808	3.71413	-1.19222	0.333103	NA	3.71413	-5.28053	0.00181	0.00744602	NA	NA	unnamed protein product, partial [Symbiodinium pilosum]	NA	NA
S1_05810	152.416	-0.636394	0.0204635	0.111327	152.416	-1.72987	7.10E-09	1.94E-07	NA	GO:0004252;GO:0016021	TMPRSS11B, partial [Symbiodinium necroappetens]	NA	NA
S1_05812	228.975	-0.644616	0.00156698	0.0194082	228.975	-1.18126	6.29E-08	1.30E-06	NA	GO:0016021;GO:0004252	TMPRSS11B, partial [Symbiodinium necroappetens]	NA	NA
S1_05814	202.168	-0.349254	0.273811	0.527044	202.168	-1.03168	0.00236336	0.00926084	K10406;K12811;K00430	NA	hypothetical protein N665_0005s0020 [Sinapis alba]	NA	Sulfated surface glycoprotein 185 OS=Volvox carteri
S1_05815	825.02	-0.51504	0.00976785	0.0687186	825.02	-1.02201	1.27E-06	1.71E-05	K13171;K14325	NA	atpE [Symbiodinium natans]	NA	NA
S1_05816	293.347	-0.753617	0.089376	0.27769	293.347	-1.46215	0.00184406	0.00755703	K13171	GO:0045261;GO:0016021;GO:0046933	atpE [Symbiodinium natans]	NA	NA
S1_05827	122.619	-0.355253	0.172966	0.408075	122.619	-1.15732	4.08E-05	0.00032228	NA	NA	NA	NA	NA
S1_05829	30.2721	-1.08858	0.0293795	0.140072	30.2721	-2.4533	1.65E-05	0.000150349	NA	NA	NA	NA	NA
S1_05830	26.8876	-0.707308	0.108395	0.310047	26.8876	-1.63564	0.000850482	0.00399077	NA	NA	NA	NA	NA
S1_05832	21.7634	1.45161	0.0382394	0.164552	21.7634	2.28418	0.00154472	0.00653016	K08832;K15409	NA	Srpk3 [Symbiodinium natans]	NA	Serine/threonine-protein kinase AFC2 OS=Arabidopsis thaliana
S1_05838	46.3969	1.5629	0.0293281	0.139886	46.3969	2.37662	0.00150975	0.00640694	K13091;K12811;K11984	GO:0000786;GO:0006334;GO:0016021;GO:0003677;GO:0055085	unnamed protein product, partial [Polarella glacialis]	CP039351.1	Splicing factor U2af large subunit A OS=Nicotiana plumbaginifolia
S1_05839	89.5911	1.02406	0.0116409	0.0769363	89.5911	1.6387	0.000107552	0.000722108	K02132	NA	ATP5F1A [Symbiodinium necroappetens]	XM_001699589.1	ATP synthase subunit alpha, mitochondrial OS=Glycine max
S1_05853	218.781	-1.53499	1.89E-08	2.00E-06	218.781	-1.94223	2.59E-11	1.34E-09	K17579	GO:0003723	ML2 [Symbiodinium sp. CCMP2456]	NA	Protein MEI2-like 4 OS=Arabidopsis thaliana
S1_05867	52.2396	-1.14805	0.00129962	0.0170077	52.2396	-1.36601	0.000346061	0.00189134	NA	GO:0016021;GO:0008234	ANP2 [Symbiodinium sp. KB8]	NA	NA
S1_05870	234.291	0.526199	0.00301052	0.0307773	234.291	1.13723	5.60E-10	2.07E-08	NA	NA	hypothetical protein AK812_SmicGene23803 [Symbiodinium microadriaticum]	NA	NA
S1_05911	254.689	-0.707064	0.00948163	0.0673093	254.689	-1.28406	9.50E-06	9.43E-05	NA	NA	unnamed protein product [Symbiodinium sp. CCMP2592]	NA	NA
S1_05912	30.3302	-0.908239	0.47445	0.703593	30.3302	-8.34604	2.65E-06	3.20E-05	NA	NA	hypothetical protein AK812_SmicGene9306 [Symbiodinium microadriaticum]	NA	NA
S1_05920	153.753	-1.38706	2.71E-06	0.000135546	153.753	-1.45307	3.43E-06	3.98E-05	K11407	NA	HDA5 [Symbiodinium natans]	NA	Histone deacetylase 15 OS=Arabidopsis thaliana
S1_05929	458.773	-0.519547	0.0359937	0.158809	458.773	-1.03702	7.78E-05	0.000553929	NA	GO:0016021	unnamed protein product [Symbiodinium sp. CCMP2592]	NA	NA
S1_05953	546.346	-1.28234	9.87E-06	0.000386034	546.346	-2.37368	1.56E-14	1.60E-12	K00706;K11000	NA	GSC2 [Symbiodinium sp. CCMP2592]	NA	Callose synthase 9 OS=Arabidopsis thaliana
S1_05961	133.894	2.30885	2.52E-07	1.83E-05	133.894	2.49161	1.05E-07	2.01E-06	K11292;K01309;K16475	NA	hypothetical protein Vafri_1861 [Volvox africanus]	NA	Formin-like protein 14 OS=Arabidopsis thaliana
S1_05963	23.7844	2.72096	1.58E-05	0.000559157	23.7844	3.43976	7.85E-08	1.57E-06	NA	GO:0016021;GO:0022857	TDRD1 [Symbiodinium sp. CCMP2592]	NA	NA
S1_05968	27.7052	-0.44565	0.233738	0.483067	27.7052	-1.58158	0.000221674	0.00130815	NA	NA	unnamed protein product [Symbiodinium natans]	NA	NA
S1_05971	24.7531	0.962063	0.0327893	0.150197	24.7531	1.93225	2.12E-05	0.000186172	NA	NA	unnamed protein product [Symbiodinium natans]	NA	NA
S1_05975	44.9148	2.40663	0.000220581	0.00445214	44.9148	3.27027	1.26E-06	1.70E-05	K17987;K13171	NA	Hmcn1, partial [Symbiodinium necroappetens]	NA	Holliday junction resolvase MOC1, chloroplastic OS=Chlamydomonas reinhardtii
S1_05978	894.656	-0.656012	0.000252265	0.0049279	894.656	-1.2647	2.92E-11	1.49E-09	NA	GO:0016021	unnamed protein product [Symbiodinium necroappetens]	NA	NA
S1_05983	87.0144	1.28916	2.22E-06	0.000115322	87.0144	1.4461	3.11E-07	5.12E-06	NA	NA	unnamed protein product [Symbiodinium necroappetens]	NA	NA
S1_05986	427.912	-0.764164	0.00213015	0.0242386	427.912	-1.64098	6.06E-10	2.22E-08	NA	NA	Ankrd17, partial [Symbiodinium microadriaticum]	NA	NA
S1_05988	70.5629	2.23905	1.66E-08	1.77E-06	70.5629	2.48188	1.48E-09	4.86E-08	K04345	NA	PRKG1 [Symbiodinium sp. CCMP2456]	XR_005149942.1	Serine/threonine-protein kinase AtPK1/AtPK6 OS=Arabidopsis thaliana
S1_05989	262.625	-1.0476	5.45E-10	8.91E-08	262.625	-1.42074	4.54E-15	5.12E-13	K19477;K04345	NA	for [Symbiodinium natans]	NA	Serine/threonine-protein kinase AtPK2/AtPK19 OS=Arabidopsis thaliana
S1_05996	69.69	8.20889	0.0020186	0.0232213	69.69	9.87321	0.000346999	0.00189558	K09699	NA	DBT [Symbiodinium microadriaticum]	NA	Lipoamide acyltransferase component of branched-chain alpha-keto acid dehydrogenase complex, mitochondrial OS=Arabidopsis thaliana
S1_06002	73.5024	-0.639455	0.693747	0.849126	73.5024	-9.27386	7.90E-06	8.06E-05	K14306	NA	unnamed protein product [Symbiodinium sp. CCMP2456]	NA	Glycine-rich cell wall structural protein 1.0 OS=Phaseolus vulgaris
S1_06008	293.118	-1.67146	3.51E-05	0.0010535	293.118	-2.88016	2.43E-11	1.27E-09	K14306	NA	MUC19 [Symbiodinium sp. CCMP2592]	NA	Glycine-rich cell wall structural protein 1 OS=Petunia hybrida
S1_06012	5.70302	2.72777	0.0927971	0.283759	5.70302	5.07303	0.0015519	0.00655616	NA	NA	NA	NA	NA
S1_06017	30.9469	1.92384	0.000188909	0.00396321	30.9469	2.5176	1.84E-06	2.34E-05	NA	NA	MFSD5 [Symbiodinium microadriaticum]	NA	NA
S1_06019	11.8047	-4.15297	0.00663475	0.0531193	11.8047	-7.26638	0.000130639	0.000847857	NA	NA	hypothetical protein JKP88DRAFT_287531, partial [Tribonema minus]	NA	NA
S1_06022	10.1226	6.10962	0.000461356	0.00778838	10.1226	5.18265	0.00377709	0.0136176	NA	NA	hypothetical protein JKP88DRAFT_287531, partial [Tribonema minus]	NA	NA
S1_06023	152.578	-0.892933	0.000674391	0.0103663	152.578	-1.3524	1.47E-06	1.94E-05	NA	NA	hypothetical protein JKP88DRAFT_287531, partial [Tribonema minus]	NA	NA
S1_06025	32.1663	7.39079	1.15E-05	0.000436249	32.1663	8.78818	2.63E-07	4.45E-06	NA	NA	RMD1 [Symbiodinium sp. CCMP2456]	NA	NA
S1_06026	231.047	-0.615256	0.0367591	0.160753	231.047	-1.43194	5.18E-06	5.67E-05	NA	GO:0016021;GO:0046872;GO:0005432	SLC8A1 [Symbiodinium natans]	NA	NA
S1_06043	37.8426	1.21428	0.00668248	0.0533223	37.8426	1.72396	0.000192975	0.00116835	K03128;K13172;K09566	NA	PPR10 [Symbiodinium necroappetens]	NA	Alpha carbonic anhydrase 8 OS=Arabidopsis thaliana
S1_06046	196.751	0.665116	0.000589159	0.00934094	196.751	1.27255	1.90E-10	7.93E-09	K03978	GO:0046872;GO:0005525	putative GTP-binding protein EngB [Symbiodinium microadriaticum]	NA	GTP-binding protein At2g22870 OS=Arabidopsis thaliana
S1_06056	367.645	-1.02394	7.11E-07	4.46E-05	367.645	-2.12891	1.79E-21	5.46E-19	K05012	NA	Clcn1 [Symbiodinium pilosum]	NA	Chloride channel protein CLC-c OS=Arabidopsis thaliana
S1_06060	28.7667	2.94659	1.93E-06	0.000103045	28.7667	3.39007	8.45E-08	1.68E-06	K05012	NA	Clcn1 [Symbiodinium sp. CCMP2456]	NA	Chloride channel protein CLC-c OS=Arabidopsis thaliana
S1_06063	345.374	0.519208	0.0039154	0.0370281	345.374	1.05941	1.61E-08	3.98E-07	NA	GO:0035091	Surf2 [Symbiodinium pilosum]	NA	NA
S1_06077	385.247	-0.634457	0.0593295	0.216649	385.247	-1.67532	2.76E-06	3.31E-05	K17776	GO:2001070	hypothetical protein Rsub_02216 [Raphidocelis subcapitata]	NA	Oleosin-B6 OS=Brassica napus
S1_06079	47.9974	8.094	0.00234844	0.0259716	47.9974	9.26459	0.000795602	0.00377423	K17987;K01309;K00703;K00430	NA	hypothetical protein JKP88DRAFT_295093, partial [Tribonema minus]	NA	Oleosin-B6 OS=Brassica napus
S1_06087	443.131	-1.00231	0.000875819	0.0126564	443.131	-2.10213	5.60E-11	2.69E-09	K00558;K14306	NA	unnamed protein product [Symbiodinium sp. KB8]	NA	NA
S1_06088	50.7651	0.919995	0.0217629	0.115613	50.7651	1.32186	0.00148449	0.00632066	K14325;K13171	NA	hypothetical protein Vretifemale_12848, partial [Volvox reticuliferus]	NA	NA
S1_06100	621.202	-0.661913	0.00404685	0.0378747	621.202	-1.20044	8.53E-07	1.21E-05	K13171;K14325;K09566	NA	unnamed protein product [Symbiodinium natans]	NA	NA
S1_06105	16.8734	17.5576	0.000121062	0.00280687	16.8734	19.7467	3.69E-05	0.00029689	K20478;K11498	NA	predicted protein [Micromonas commoda]	NA	Vicilin-like seed storage protein At2g18540 OS=Arabidopsis thaliana
S1_06108	601.133	-0.544346	0.0245199	0.125118	601.133	-1.22604	1.75E-06	2.25E-05	K10960	GO:0045550;GO:0015979;GO:0071949;GO:0015995;GO:0102067	Geranylgeranyl diphosphate reductase [Symbiodinium microadriaticum]	KX100480.1	Geranylgeranyl diphosphate reductase, chloroplastic OS=Oryza sativa subsp. japonica
S1_06129	11.6059	6.51499	2.99E-05	0.00092757	11.6059	6.66559	2.28E-05	0.000197842	K10406	NA	unnamed protein product [Polarella glacialis]	NA	Kinesin-like protein KIN-14G OS=Arabidopsis thaliana
S1_06135	21.8587	1.86956	0.00164071	0.0200438	21.8587	2.75887	5.01E-06	5.51E-05	NA	NA	NA	NA	NA
S1_06154	27.7419	1.31438	0.160988	0.391387	27.7419	3.3343	0.000563959	0.00283436	NA	GO:0005216;GO:0016021;GO:0005509	CACNA1A, partial [Symbiodinium pilosum]	NA	NA
S1_06158	107.477	-0.648108	0.0025263	0.0272505	107.477	-1.06221	4.55E-06	5.06E-05	NA	GO:0046872	hypothetical protein AK812_SmicGene29829 [Symbiodinium microadriaticum]	NA	NA
S1_06162	87.9387	-0.820328	0.0208274	0.112537	87.9387	-1.48007	0.000104323	0.000703854	NA	GO:0046872	hypothetical protein AK812_SmicGene29829 [Symbiodinium microadriaticum]	NA	NA
S1_06163	65.5634	-1.18823	0.0134155	0.08465	65.5634	-1.98164	0.000124058	0.000811729	NA	GO:0046872	hypothetical protein AK812_SmicGene29829 [Symbiodinium microadriaticum]	NA	NA
S1_06202	1757.34	-0.577048	0.0102856	0.0711406	1757.34	-1.06945	6.65E-06	6.98E-05	NA	GO:0016491	yvaG [Symbiodinium necroappetens]	NA	NA
S1_06214	116.31	0.393694	0.122131	0.332834	116.31	1.05952	5.64E-05	0.000422216	NA	NA	unnamed protein product [Symbiodinium sp. CCMP2592]	NA	NA
S1_06234	39.7044	1.49145	1.66E-05	0.000580864	39.7044	1.71437	1.39E-06	1.85E-05	NA	GO:0008080;GO:0016021	unnamed protein product [Symbiodinium sp. KB8]	NA	NA
S1_06241	887.092	-0.450961	0.15486	0.383037	887.092	-1.17484	0.000450977	0.00235317	K12855	GO:0000398	unnamed protein product [Polarella glacialis]	NA	Protein STABILIZED1 OS=Arabidopsis thaliana
S1_06263	403.175	0.930229	0.0473527	0.188119	403.175	1.90409	0.000113191	0.000752583	K02357	GO:0016021;GO:0003746;GO:0005739	PETs [Symbiodinium microadriaticum]	CP032254.1	Polyprotein of EF-Ts, chloroplastic OS=Chlamydomonas reinhardtii
S1_06269	30.6779	1.34463	0.0876742	0.274375	30.6779	3.2275	6.77E-05	0.000492115	K00924	GO:0004722;GO:0046872;GO:0004672;GO:0005524;GO:0016021	CIPK5 [Symbiodinium natans]	NA	CDPK-related kinase 3 OS=Arabidopsis thaliana
S1_06271	665.168	-0.555601	0.0370789	0.161548	665.168	-1.45478	2.61E-07	4.42E-06	K01214;K08244	GO:0003824;GO:0016021;GO:0005975	ISA3 [Symbiodinium natans]	NA	Isoamylase 3, chloroplastic OS=Arabidopsis thaliana
S1_06274	419.907	-1.0234	0.000282787	0.00538365	419.907	-2.04777	9.54E-12	5.46E-10	K13466;K13420	NA	Igfals [Symbiodinium natans]	NA	Probable LRR receptor-like serine/threonine-protein kinase At4g36180 OS=Arabidopsis thaliana
S1_06276	92.189	1.04001	0.00481029	0.0426252	92.189	1.34672	0.000480291	0.00247787	NA	NA	unnamed protein product [Symbiodinium sp. KB8]	NA	NA
S1_06277	430.659	-0.499993	0.0880881	0.275202	430.659	-1.09918	0.000397416	0.00211826	K20547;K01180	NA	unnamed protein product [Symbiodinium natans]	NA	Leucine-rich repeat extensin-like protein 3 OS=Arabidopsis thaliana
S1_06278	536.6	-0.741044	0.0112244	0.0752026	536.6	-1.28706	3.14E-05	0.000259009	K20547;K01180	NA	unnamed protein product [Symbiodinium natans]	NA	Leucine-rich repeat extensin-like protein 3 OS=Arabidopsis thaliana
S1_06309	5.90512	4.36383	0.0362622	0.159386	5.90512	6.47781	0.00223161	0.00883078	K16582	GO:0006464;GO:0016874;GO:0016021;GO:0005737	Ttll5 [Symbiodinium necroappetens]	NA	NA
S1_06315	137.94	1.12574	1.83E-09	2.60E-07	137.94	1.86061	9.82E-23	3.60E-20	NA	NA	unnamed protein product, partial [Symbiodinium necroappetens]	NA	NA
S1_06374	13.6686	1.79501	0.0121293	0.0790119	13.6686	2.59192	0.000356597	0.00193839	NA	NA	unnamed protein product [Symbiodinium natans]	NA	SF-assemblin OS=Chlamydomonas reinhardtii
S1_06376	174.423	-0.581248	5.82E-05	0.00158769	174.423	-1.00539	1.65E-10	6.97E-09	NA	NA	hypothetical protein BU14_0066s0031 [Porphyra umbilicalis]	NA	NA
S1_06392	168.217	-0.953704	0.00378366	0.0361714	168.217	-1.61566	4.25E-06	4.78E-05	K14007;K21444;K13210	GO:0046872	hypothetical protein Poli38472_004177 [Pythium oligandrum]	NA	Formin-like protein 12 OS=Oryza sativa subsp. japonica
S1_06393	52.3581	2.04199	0.01402	0.0872589	52.3581	2.85662	0.00100317	0.00456994	K14007;K14297;K21444;K13210	GO:0046872	hypothetical protein SPRG_15427 [Saprolegnia parasitica CBS 223.65]	NA	NA
S1_06402	25.3569	1.68722	0.0539021	0.203969	25.3569	3.24028	0.000338521	0.00185632	NA	NA	hypothetical protein KFL_003610130 [Klebsormidium nitens]	NA	NA
S1_06408	10.1566	5.80855	0.00156649	0.0194074	10.1566	6.9928	0.000182527	0.00111712	NA	NA	NA	NA	NA
S1_06427	121.833	-0.521534	0.139861	0.360962	121.833	-1.68753	9.53E-06	9.45E-05	K08287	GO:0005524;GO:0004672	Serine/threonine-protein kinase AFC3 [Symbiodinium microadriaticum]	NA	Splicing factor U2af large subunit B OS=Arabidopsis thaliana
S1_06428	19.9311	1.87101	0.000193591	0.0040346	19.9311	1.84169	0.000376837	0.00202899	NA	NA	NA	NA	NA
S1_06430	38.9915	2.80559	5.02E-09	6.18E-07	38.9915	3.4358	1.38E-12	9.54E-11	K08287	GO:0004672;GO:0004674;GO:0005524	Serine/threonine-protein kinase AFC3 [Symbiodinium microadriaticum]	NA	Splicing factor U2af large subunit B OS=Arabidopsis thaliana
S1_06433	62.3958	1.27617	3.31E-05	0.00100775	62.3958	0.960132	0.00298964	0.0112556	K04956;K21867	GO:0016021;GO:0005216	Cnga3 [Symbiodinium sp. CCMP2592]	NA	NA
S1_06434	190.372	-1.27249	0.0141223	0.0876835	190.372	-2.25494	4.28E-05	0.000335808	K04956;K21867	GO:0005216;GO:0016021	Cnga3 [Symbiodinium sp. CCMP2592]	NA	Potassium channel GORK OS=Arabidopsis thaliana
S1_06435	4.68092	3.80765	0.0662425	0.232129	4.68092	6.30888	0.00255859	0.00988748	NA	NA	exo1 [Symbiodinium sp. CCMP2592]	NA	NA
S1_06436	194.288	-0.352067	0.0206737	0.111926	194.288	-1.09562	6.26E-11	2.96E-09	NA	NA	unnamed protein product [Symbiodinium sp. KB8]	NA	NA
S1_06439	86.1107	-1.20533	0.00587231	0.0490204	86.1107	-2.11744	6.74E-06	7.06E-05	NA	GO:0016021	hypothetical protein AK812_SmicGene20967 [Symbiodinium microadriaticum]	NA	NA
S1_06440	11.3715	-2.36249	0.00310782	0.0314672	11.3715	-3.27559	0.000269253	0.00153728	NA	GO:0016021	hypothetical protein AK812_SmicGene20967 [Symbiodinium microadriaticum]	NA	NA
S1_06451	201.419	-0.670394	0.0872727	0.273651	201.419	-1.31995	0.00150134	0.00637739	K01309;K14306;K00430	NA	KIAA0895L [Symbiodinium sp. CCMP2456]	NA	Vegetative cell wall protein gp1 OS=Chlamydomonas reinhardtii
S1_06460	21.097	-1.91066	0.0325234	0.149404	21.097	-3.38812	0.000719906	0.00346946	K00430;K13171	NA	gny [Symbiodinium sp. KB8]	NA	Proline-rich receptor-like protein kinase PERK8 OS=Arabidopsis thaliana
S1_06477	97.8437	-0.824824	0.000314143	0.00582727	97.8437	-1.25232	4.01E-07	6.38E-06	K00430	NA	unnamed protein product [Symbiodinium natans]	NA	Vegetative cell wall protein gp1 OS=Chlamydomonas reinhardtii
S1_06479	555.297	-0.612213	0.0797717	0.259482	555.297	-1.26133	0.000637885	0.00313696	K11594;K13098	NA	unnamed protein product [Symbiodinium natans]	NA	NA
S1_06484	114.812	-0.838393	0.00270266	0.0286113	114.812	-1.22947	3.87E-05	0.000308026	K00430;K20547	NA	unnamed protein product [Symbiodinium natans]	NA	Classical arabinogalactan protein 4 OS=Arabidopsis thaliana
S1_06486	356.763	-0.385698	0.157754	0.386984	356.763	-1.01455	0.000458545	0.00238612	K11292;K13098	NA	unnamed protein product [Symbiodinium natans]	NA	Glycine-rich cell wall structural protein OS=Arabidopsis thaliana
S1_06495	179.649	0.0967711	0.69904	0.851964	179.649	-1.09629	5.15E-05	0.000391893	K13098	NA	unnamed protein product [Symbiodinium natans]	NA	Homeobox-DDT domain protein RLT1 OS=Arabidopsis thaliana
S1_06502	579.933	-0.545476	0.0016995	0.0205607	579.933	-1.00067	5.85E-08	1.22E-06	K01180;K00430;K18749	GO:0016021	hypothetical protein AK812_SmicGene4341 [Symbiodinium microadriaticum]	NA	Oleosin-B6 OS=Brassica napus
S1_06506	71.0286	0.670996	0.00735767	0.0568363	71.0286	1.14091	8.73E-06	8.78E-05	K00942	GO:0004385;GO:0005524;GO:0015074;GO:0003676	Guanylate kinase [Symbiodinium microadriaticum]	NA	Guanylate kinase 1 OS=Oryza sativa subsp. japonica
S1_06514	164.932	1.42903	4.92E-11	1.08E-08	164.932	2.22958	1.33E-23	5.36E-21	K13412	NA	HIRL2 [Symbiodinium natans]	NA	Hypersensitive-induced response protein 1 OS=Oryza sativa subsp. japonica
S1_06517	398.106	-0.346851	0.179238	0.416408	398.106	-1.03299	0.000163448	0.00102209	K14325;K12900;K01180;K15174	NA	unnamed protein product, partial [Polarella glacialis]	NA	Formin-like protein 5 OS=Oryza sativa subsp. japonica
S1_06526	432.098	-0.834378	7.36E-05	0.00190902	432.098	-1.66261	1.47E-13	1.25E-11	K03128;K01309;K14007;K14005	NA	unnamed protein product, partial [Symbiodinium microadriaticum]	CP047561.1	Formin-like protein 5 OS=Oryza sativa subsp. japonica
S1_06543	92.0663	-0.573381	0.0744275	0.248733	92.0663	-1.24549	0.000318356	0.00176656	NA	NA	ANK2 [Symbiodinium necroappetens]	NA	NA
S1_06544	119.775	-1.38834	1.60E-10	2.98E-08	119.775	-1.3174	9.10E-09	2.42E-07	NA	NA	ANK2 [Symbiodinium necroappetens]	NA	NA
S1_06545	47.3199	2.36367	0.00286582	0.0297515	47.3199	2.67001	0.00128795	0.00561764	NA	NA	caiap [Symbiodinium pilosum]	NA	NA
S1_06548	19.0298	2.29291	0.00928021	0.0663433	19.0298	2.93	0.00127221	0.00556	K09503	GO:0009408;GO:0030544;GO:0051082;GO:0005524;GO:0046872;GO:0006457	DnaJ-like subfamily A member 2 [Symbiodinium microadriaticum]	NA	DnaJ protein homolog 1 (Fragment) OS=Allium porrum
S1_06555	28.5848	1.00247	0.0947233	0.287208	28.5848	2.72767	7.43E-06	7.67E-05	K14947;K12898	GO:0003723	Esrp1 [Symbiodinium natans]	NA	NA
S1_06556	44.6451	-2.65674	6.09E-08	5.61E-06	44.6451	-2.83921	8.00E-08	1.60E-06	K12898	GO:0003723	fus [Symbiodinium sp. KB8]	NA	NA
S1_06586	332.098	-1.00772	0.000209335	0.00428224	332.098	-1.40922	1.00E-06	1.40E-05	NA	GO:0016021	Ribulose bisphosphate carboxylase, chloroplastic [Symbiodinium microadriaticum]	NA	Ribulose bisphosphate carboxylase, chloroplastic OS=Heterocapsa triquetra
S1_06587	686.492	-0.626889	0.0114951	0.0763596	686.492	-1.1416	1.36E-05	0.000127216	NA	GO:0016021	rbcL [Symbiodinium natans]	NA	Ribulose bisphosphate carboxylase, chloroplastic OS=Heterocapsa triquetra
S1_06589	522.031	-1.26411	2.74E-11	6.48E-09	522.031	-1.43686	8.62E-13	6.23E-11	NA	GO:0016021	Ribulose bisphosphate carboxylase, chloroplastic [Symbiodinium microadriaticum]	NA	Ribulose bisphosphate carboxylase, chloroplastic OS=Heterocapsa triquetra
S1_06590	195.978	-0.0740871	0.81083	0.913092	195.978	-1.0614	0.00133556	0.00579015	NA	GO:0016021	rbcL [Symbiodinium natans]	NA	Ribulose bisphosphate carboxylase, chloroplastic OS=Heterocapsa triquetra
S1_06591	195.063	-1.55607	1.74E-06	9.51E-05	195.063	-2.4442	2.73E-12	1.75E-10	NA	GO:0016021	rbcL [Symbiodinium natans]	NA	Ribulose bisphosphate carboxylase, chloroplastic OS=Heterocapsa triquetra
S1_06598	24.2819	1.78217	0.10466	0.303425	24.2819	3.80659	0.000799254	0.00379028	NA	NA	kap113 [Symbiodinium sp. CCMP2592]	NA	NA
S1_06625	29.5254	7.29849	6.15E-05	0.00166136	29.5254	8.18534	1.04E-05	0.000102081	NA	NA	fhkD [Symbiodinium necroappetens]	CP019100.1	NA
S1_06627	4.42187	4.44737	0.00787746	0.0594954	4.42187	5.86166	0.000464565	0.00241121	NA	NA	unnamed protein product, partial [Symbiodinium necroappetens]	NA	NA
S1_06633	32.2131	0.84216	0.153609	0.381186	32.2131	1.90813	0.00172678	0.00715973	NA	NA	unnamed protein product, partial [Symbiodinium necroappetens]	NA	NA
S1_06637	11.8927	5.52574	0.00206608	0.0236491	11.8927	7.48033	3.81E-05	0.000304035	K23344	NA	unnamed protein product [Symbiodinium sp. CCMP2592]	NA	DDRGK domain-containing protein 1 OS=Arabidopsis thaliana
S1_06640	225.136	-0.771558	0.00480459	0.0426072	225.136	-1.57038	8.01E-08	1.60E-06	K13171	GO:0016021;GO:0005576;GO:0016747	Fam3b [Symbiodinium sp. CCMP2592]	NA	Proline-rich receptor-like protein kinase PERK9 OS=Arabidopsis thaliana
S1_06646	15.1373	6.41133	0.00316222	0.031883	15.1373	6.94943	0.00189342	0.00772692	NA	NA	unnamed protein product, partial [Symbiodinium pilosum]	NA	NA
S1_06655	56.0259	0.760363	0.00356729	0.034655	56.0259	1.15041	1.70E-05	0.00015426	K24773;K22485;K13217;K14972	GO:0016021	hypothetical protein AK812_SmicGene4809 [Symbiodinium microadriaticum]	NA	Mediator of RNA polymerase II transcription subunit 25 OS=Arabidopsis thaliana
S1_06658	61.4494	1.13681	9.01E-05	0.00224523	61.4494	1.72567	5.64E-09	1.59E-07	K14972;K22485;K14486	NA	Involucrin [Symbiodinium microadriaticum]	NA	Mediator of RNA polymerase II transcription subunit 25 OS=Arabidopsis thaliana
S1_06659	66.7356	0.648148	0.0122217	0.079413	66.7356	1.38267	1.32E-07	2.46E-06	K14972;K22485;K14486	GO:0016021	hypothetical protein GUITHDRAFT_119564 [Guillardia theta CCMP2712]	NA	Mediator of RNA polymerase II transcription subunit 25 OS=Arabidopsis thaliana
S1_06668	478.904	-0.611748	1.49E-05	0.000536352	478.904	-1.06364	1.82E-12	1.22E-10	K19352	GO:0016021	CC2D2A [Symbiodinium microadriaticum]	NA	ENHANCER OF AG-4 protein 2 OS=Arabidopsis thaliana
S1_06687	67.1379	-3.50198	7.96E-07	4.87E-05	67.1379	-1.31452	0.0663312	0.13712	K14306;K09566	GO:0003676;GO:0046872	hypothetical protein AK812_SmicGene15224 [Symbiodinium microadriaticum]	NA	Peptidyl-prolyl cis-trans isomerase CYP95 OS=Arabidopsis thaliana
S1_06694	82.9509	1.12412	4.55E-06	0.000206112	82.9509	1.28334	4.21E-07	6.67E-06	NA	GO:0008168	unnamed protein product, partial [Symbiodinium necroappetens]	NA	NA
S1_06698	68.0243	-0.654997	0.0399079	0.168905	68.0243	-1.07555	0.00168549	0.00701825	K00430	GO:0003676;GO:0015074;GO:0005524	PRKG1 [Symbiodinium necroappetens]	NA	NA
S1_06706	23.2801	7.2365	8.85E-06	0.000354457	23.2801	8.07739	9.21E-07	1.30E-05	NA	NA	unnamed protein product, partial [Symbiodinium sp. CCMP2456]	NA	NA
S1_06712	373.859	-0.762859	0.022951	0.119751	373.859	-1.48795	2.84E-05	0.000237672	K14442	NA	unnamed protein product [Symbiodinium natans]	XM_005833056.1	Flagellar radial spoke protein 2 OS=Chlamydomonas reinhardtii
S1_06715	91.1496	-1.07911	0.000324121	0.00597789	91.1496	-2.30758	5.82E-12	3.49E-10	K14306	GO:0016021;GO:0005524;GO:0046872	unnamed protein product [Symbiodinium sp. CCMP2592]	NA	Vegetative cell wall protein gp1 OS=Chlamydomonas reinhardtii
S1_06719	8.11063	4.44674	0.0198752	0.10916	8.11063	7.13497	0.000211316	0.00125798	K08287	NA	AFC3 [Symbiodinium natans]	NA	Phosphoenolpyruvate carboxylase kinase 2 OS=Arabidopsis thaliana
S1_06723	81.3706	-1.36865	0.00323979	0.0324184	81.3706	-2.93125	9.25E-09	2.45E-07	K13171	GO:0030030;GO:0005737;GO:0016021	unnamed protein product [Symbiodinium sp. CCMP2592]	NA	NA
S1_06724	331.217	-0.621646	0.102435	0.299924	331.217	-1.46948	0.000270066	0.00154142	K13171	GO:0005737;GO:0016021;GO:0030030	unnamed protein product [Symbiodinium sp. CCMP2592]	NA	Formin-like protein 14 OS=Arabidopsis thaliana
S1_06734	64.9475	-0.504668	0.065839	0.231115	64.9475	-1.4155	3.36E-06	3.92E-05	K03128	NA	unnamed protein product [Symbiodinium natans]	XM_015776819.2	Glycine-rich cell wall structural protein OS=Arabidopsis thaliana
S1_06735	35.5422	-1.07922	0.00638249	0.0518141	35.5422	-1.75048	5.60E-05	0.000419572	K03128	GO:0016021	unnamed protein product [Symbiodinium natans]	NA	Glycine-rich cell wall structural protein OS=Arabidopsis thaliana
S1_06751	27.6685	3.40095	3.60E-06	0.000171244	27.6685	4.27782	8.99E-09	2.39E-07	NA	GO:0070122;GO:0008237	BRCC3 [Symbiodinium microadriaticum]	NA	NA
S1_06753	131.089	1.85931	2.67E-05	0.000848313	131.089	2.41627	1.78E-07	3.18E-06	NA	GO:0016021	hypothetical protein AK812_SmicGene19667 [Symbiodinium microadriaticum]	NA	NA
S1_06754	458.461	-0.687355	0.00703402	0.0552131	458.461	-1.76559	8.73E-11	3.99E-09	NA	GO:0016021	unnamed protein product [Symbiodinium sp. CCMP2592]	NA	NA
S1_06755	124.819	-0.576408	0.121216	0.331308	124.819	-1.20027	0.00243933	0.00950434	NA	NA	strG, partial [Symbiodinium microadriaticum]	NA	Vegetative cell wall protein gp1 OS=Chlamydomonas reinhardtii
S1_06759	126.893	0.445097	0.0674345	0.234643	126.893	1.08058	1.76E-05	0.00015877	K00472	GO:0051213;GO:0016705;GO:0031418;GO:0005506	P4H4, partial [Symbiodinium pilosum]	NA	Prolyl 4-hydroxylase 2 OS=Arabidopsis thaliana
S1_06764	153.933	-0.708471	5.16E-06	0.000227781	153.933	-1.0724	2.16E-10	8.86E-09	K00547	GO:0046872;GO:0008168;GO:0003676;GO:0016021;GO:0005524;GO:0016787;GO:0004386;GO:0032259	HMT-3 [Symbiodinium pilosum]	NA	Homocysteine S-methyltransferase 1 OS=Arabidopsis thaliana
S1_06770	168.28	-0.171872	0.680804	0.841268	168.28	-1.84424	4.00E-05	0.000317085	NA	GO:0016021;GO:0008233;GO:0003677	HCc2 [Symbiodinium sp. CCMP2456]	NA	NA
S1_06775	8.48548	4.53378	0.0110725	0.0745463	8.48548	7.05209	8.18E-05	0.000577511	K14963;K13341	NA	unnamed protein product, partial [Symbiodinium sp. CCMP2456]	NA	Zinc finger CCCH domain-containing protein 17 OS=Oryza sativa subsp. japonica
S1_06788	118.513	1.84383	2.92E-06	0.000144495	118.513	2.70175	4.12E-11	2.03E-09	K14306	NA	predicted protein [Micromonas commoda]	NA	NA
S1_06797	160.116	-0.711844	0.0388381	0.166144	160.116	-1.1383	0.00184401	0.00755703	K07198	GO:0004672;GO:0005524	STE20, partial [Symbiodinium necroappetens]	NA	CBL-interacting protein kinase 16 OS=Oryza sativa subsp. japonica
S1_06816	126.798	-0.995636	4.99E-07	3.27E-05	126.798	-1.21542	1.05E-08	2.72E-07	NA	NA	unnamed protein product [Polarella glacialis]	NA	NA
S1_06826	15.4473	6.90271	5.33E-06	0.000234263	15.4473	6.12312	6.47E-05	0.000473626	NA	GO:0016021	hypothetical protein AK812_SmicGene19329 [Symbiodinium microadriaticum]	NA	NA
S1_06858	167.399	-0.93976	0.0176158	0.101075	167.399	-1.47837	0.000430471	0.00226469	K14972;K11292;K14676	GO:0016021	FH14, partial [Symbiodinium necroappetens]	NA	Formin-like protein 16 OS=Oryza sativa subsp. japonica
S1_06865	364.878	-1.83132	0.000808444	0.0119075	364.878	-2.972	2.92E-07	4.87E-06	K10408	GO:0007018;GO:0005874;GO:0008569;GO:0005737;GO:0031514;GO:0030286;GO:0005524	ODA2 [Symbiodinium sp. CCMP2456]	XM_001692040.1	Dynein gamma chain, flagellar outer arm OS=Chlamydomonas reinhardtii
S1_06870	4098.68	0.843386	4.70E-28	1.37E-24	4098.68	1.03168	1.96E-37	2.70E-34	NA	NA	DnaJ-1 [Symbiodinium natans]	NA	NA
S1_06875	2898.4	0.751356	4.87E-16	2.90E-13	2898.4	1.08973	3.58E-29	2.50E-26	NA	NA	unnamed protein product [Symbiodinium sp. CCMP2592]	NA	NA
S1_06882	26.6725	-0.0356199	0.926005	0.968197	26.6725	-1.53048	0.000583476	0.00291353	NA	NA	NA	NA	NA
S1_06887	10.6745	-7.13813	3.66E-06	0.000173428	10.6745	-2.2274	0.0783713	0.156007	K14486;K15168	NA	hypothetical protein HYH02_007458 [Chlamydomonas schloesseri]	XM_012347438.1	Auxin response factor 7 OS=Arabidopsis thaliana
S1_06888	175.021	-0.446864	0.00159762	0.0196912	175.021	-1.07033	7.60E-12	4.47E-10	K14486;K15168	NA	hypothetical protein HYH02_007458 [Chlamydomonas schloesseri]	XM_012347438.1	Auxin response factor 7 OS=Arabidopsis thaliana
S1_06889	8.9678	5.21828	0.000992599	0.0138678	8.9678	7.1076	7.09E-06	7.37E-05	NA	NA	GST [Symbiodinium sp. CCMP2592]	NA	NA
S1_06898	38.0827	7.8461	9.01E-06	0.000359331	38.0827	8.79621	1.00E-06	1.40E-05	NA	NA	unnamed protein product [Symbiodinium natans]	NA	NA
S1_06918	77.9466	4.49892	1.74E-07	1.33E-05	77.9466	5.71519	1.19E-10	5.25E-09	NA	GO:0016021	unnamed protein product [Symbiodinium necroappetens]	NA	NA
S1_06919	525.795	-0.71469	1.12E-06	6.46E-05	525.795	-1.25457	1.30E-15	1.61E-13	K12900	GO:0016021	hypothetical protein AK812_SmicGene14677 [Symbiodinium microadriaticum]	NA	Protein IQ-DOMAIN 14 OS=Arabidopsis thaliana
S1_06929	121.785	1.54862	0.00248478	0.0269427	121.785	2.70953	3.93E-07	6.29E-06	NA	GO:0016779	unnamed protein product, partial [Symbiodinium sp. CCMP2456]	NA	NA
S1_06940	100.187	0.566055	0.0180061	0.102597	100.187	1.27198	1.98E-07	3.49E-06	NA	NA	Clcn7 [Symbiodinium sp. CCMP2592]	NA	NA
S1_06941	45.1808	-1.70618	0.000517079	0.00847789	45.1808	-1.78147	0.000646664	0.00317305	NA	NA	Hid1 [Symbiodinium sp. CCMP2456]	NA	NA
S1_06951	20.0659	1.20707	0.0751874	0.250181	20.0659	2.37736	0.00063527	0.00312585	K21867	GO:0004842	TANC2 [Symbiodinium natans]	NA	Potassium channel AKT3 OS=Oryza sativa subsp. japonica
S1_06952	219.79	-0.3752	0.00494372	0.0434785	219.79	-1.31794	1.72E-18	3.50E-16	NA	GO:0003676	Protein MEI2-like 4 [Symbiodinium microadriaticum]	NA	NA
S1_06965	36.2413	1.8116	0.00016919	0.00364941	36.2413	0.375857	0.46971	0.596803	K02206	NA	unnamed protein product [Polarella glacialis]	NA	Cell division control protein 2 homolog A OS=Antirrhinum majus
S1_06975	352.714	1.03453	9.67E-08	8.14E-06	352.714	0.751373	0.000237456	0.00138549	NA	GO:0004672;GO:0005524	putative serine/threonine-protein kinase 2 [Symbiodinium microadriaticum]	NA	NA
S1_06981	7.43299	3.43894	0.0430201	0.177301	7.43299	5.33079	0.00177806	0.00734207	NA	NA	NA	NA	NA
S1_06993	59.3715	0.460425	0.0916917	0.281761	59.3715	1.06262	0.000136265	0.000878628	NA	GO:0006811;GO:0016021;GO:0022857	Cation-chloride cotransporter 2 [Symbiodinium microadriaticum]	NA	NA
S1_06996	27.2154	0.840888	0.0745956	0.249088	27.2154	1.65368	0.000597301	0.00296868	NA	NA	NA	NA	NA
S1_07011	26.2872	0.762779	0.0836901	0.266703	26.2872	1.38144	0.00219792	0.00871704	NA	NA	unnamed protein product [Symbiodinium sp. CCMP2456]	NA	NA
S1_07021	609.565	-0.641623	0.0416889	0.173554	609.565	-1.0136	0.00231329	0.00909779	K15710;K17987;K10357	NA	RAD5B [Symbiodinium sp. CCMP2592]	XM_034836902.1	Oleosin-B6 OS=Brassica napus
S1_07031	111.606	-0.921853	1.72E-05	0.000597901	111.606	-1.09373	1.76E-06	2.26E-05	NA	NA	Tbc1d10b [Symbiodinium sp. KB8]	NA	NA
S1_07037	123.526	-0.769508	0.0116773	0.0770657	123.526	-1.71349	2.10E-07	3.67E-06	NA	NA	unnamed protein product, partial [Symbiodinium pilosum]	NA	NA
S1_07045	469.119	-0.414897	0.1111	0.314725	469.119	-1.28631	3.32E-06	3.88E-05	NA	GO:0016192;GO:0000398;GO:0030131;GO:0006886;GO:0005681;GO:0005509	AP1M1 [Symbiodinium necroappetens]	NA	NA
S1_07046	126.472	0.985585	0.00349344	0.0341577	126.472	1.593	5.86E-06	6.28E-05	NA	GO:0006886;GO:0030131;GO:0005681;GO:0016192;GO:0000398;GO:0005509	AP1M1 [Symbiodinium necroappetens]	NA	NA
S1_07049	19.872	1.96282	0.00325507	0.0325234	19.872	3.17593	2.37E-06	2.91E-05	NA	GO:0016021;GO:0003824	CD [Symbiodinium sp. CCMP2592]	NA	NA
S1_07053	107.216	1.58159	0.0328598	0.150353	107.216	2.57353	0.000933061	0.00430823	K11093	GO:0003723	neurofilament heavy polypeptide [Vigna unguiculata]	AP015044.1	Splicing factor U2af large subunit B OS=Arabidopsis thaliana
S1_07068	21.9283	3.4743	0.00199957	0.0230724	21.9283	5.17293	5.99E-06	6.39E-05	NA	GO:0016021	unnamed protein product [Symbiodinium necroappetens]	XM_005831697.1	NA
S1_07078	56.7798	2.21412	0.000361794	0.00649957	56.7798	2.34169	0.000309781	0.00172764	K01309;K03128;K13171	NA	unnamed protein product [Symbiodinium sp. CCMP2456]	NA	Vegetative cell wall protein gp1 OS=Chlamydomonas reinhardtii
S1_07079	290.309	-0.571202	0.00191843	0.0223687	290.309	-1.52479	2.33E-14	2.32E-12	K01309;K03128;K13171	NA	unnamed protein product [Symbiodinium sp. CCMP2456]	NA	Vegetative cell wall protein gp1 OS=Chlamydomonas reinhardtii
S1_07080	68.7159	2.80634	0.00176626	0.0210988	68.7159	3.21322	0.000635977	0.00312911	K16280	NA	CPNE4 [Symbiodinium sp. CCMP2592]	NA	Protein BONZAI 3 OS=Arabidopsis thaliana
S1_07082	510.576	-0.669401	2.24E-06	0.000116031	510.576	-1.42317	1.13E-20	3.14E-18	K16280	NA	CPNE4 [Symbiodinium sp. CCMP2592]	NA	Protein BONZAI 3 OS=Arabidopsis thaliana
S1_07083	42.093	2.58021	6.97E-07	4.38E-05	42.093	3.01368	1.59E-08	3.94E-07	NA	NA	unnamed protein product, partial [Symbiodinium necroappetens]	NA	NA
S1_07085	59.9846	1.93832	0.0226737	0.118763	59.9846	3.22477	0.000288296	0.00162662	K16280	NA	CPNE4 [Symbiodinium sp. CCMP2592]	NA	E3 ubiquitin-protein ligase RGLG5 OS=Arabidopsis thaliana
S1_07108	6.81568	-2.50235	0.0012924	0.0169303	6.81568	-4.7111	0.000126864	0.000826708	NA	NA	unnamed protein product, partial [Polarella glacialis]	NA	NA
S1_07118	18.8257	1.2424	0.0417014	0.173561	18.8257	1.94788	0.0018315	0.00751387	NA	GO:0016021	hypothetical protein AK812_SmicGene19676 [Symbiodinium microadriaticum]	NA	NA
S1_07126	166.994	0.619833	0.00177667	0.0211948	166.994	1.22915	1.92E-09	6.13E-08	K20478;K03128;K06679	NA	unnamed protein product, partial [Symbiodinium sp. KB8]	NA	Proline-rich receptor-like protein kinase PERK8 OS=Arabidopsis thaliana
S1_07127	24.8506	-1.56175	0.0106012	0.0726588	24.8506	-3.71177	5.85E-07	8.80E-06	K22148;K01043	NA	tycB [Symbiodinium natans]	NA	4-coumarate--CoA ligase 1 OS=Petroselinum crispum
S1_07130	125.376	-1.35494	0.000858541	0.0124612	125.376	-2.4936	1.34E-08	3.37E-07	K22148;K01043	NA	lgrD [Symbiodinium sp. CCMP2592]	NA	Vegetative cell wall protein gp1 OS=Chlamydomonas reinhardtii
S1_07131	737.984	-0.665402	0.0293114	0.139837	737.984	-1.46936	5.39E-06	5.87E-05	K22148;K01043	NA	tycB [Symbiodinium natans]	NA	Vegetative cell wall protein gp1 OS=Chlamydomonas reinhardtii
S1_07135	937.071	-0.435816	0.0317756	0.147156	937.071	-1.0953	3.46E-07	5.62E-06	K22148;K01043	NA	tycB [Symbiodinium natans]	NA	Formin-like protein 5 OS=Oryza sativa subsp. japonica
S1_07137	203.559	-1.28403	0.000305152	0.0057077	203.559	-2.87426	1.04E-13	9.15E-12	K01043;K22148	NA	lgrD [Symbiodinium sp. CCMP2592]	NA	Vegetative cell wall protein gp1 OS=Chlamydomonas reinhardtii
S1_07139	335.292	-0.62086	0.0424076	0.175569	335.292	-1.34611	3.38E-05	0.000275704	K01043;K22148	NA	tycB [Symbiodinium natans]	NA	Vegetative cell wall protein gp1 OS=Chlamydomonas reinhardtii
S1_07140	359.302	-1.33792	0.00252363	0.02724	359.302	-2.88814	9.54E-10	3.33E-08	K01043;K22148	NA	tycB [Symbiodinium natans]	NA	Vegetative cell wall protein gp1 OS=Chlamydomonas reinhardtii
S1_07141	127.202	-1.45808	0.0115873	0.0767002	127.202	-3.39543	5.70E-08	1.19E-06	K01043;K22148	NA	tycB [Symbiodinium natans]	NA	Vegetative cell wall protein gp1 OS=Chlamydomonas reinhardtii
S1_07142	498.047	-0.954567	0.00710833	0.0555893	498.047	-1.8921	4.79E-07	7.43E-06	K01043;K22148	NA	lgrD [Symbiodinium sp. CCMP2592]	NA	Formin-like protein 5 OS=Oryza sativa subsp. japonica
S1_07144	113.703	-1.95044	0.000535771	0.00870676	113.703	-3.90068	2.77E-10	1.10E-08	K01043;K22148	NA	lgrD [Symbiodinium sp. CCMP2592]	NA	Vegetative cell wall protein gp1 OS=Chlamydomonas reinhardtii
S1_07146	497.643	-1.03732	0.00141203	0.0180459	497.643	-2.20891	1.61E-10	6.85E-09	K03128;K16459;K14306	NA	Sspo [Symbiodinium sp. CCMP2592]	NA	Holliday junction resolvase MOC1, chloroplastic OS=Chlamydomonas reinhardtii
S1_07153	52.0189	1.04971	0.0419484	0.174262	52.0189	2.07169	0.000105562	0.000711258	K21594	GO:0003924;GO:0006412;GO:0045727;GO:0005525;GO:0005743;GO:0043022;GO:0005759	Translation factor GUF1-like, mitochondrial [Symbiodinium microadriaticum]	NA	Translation factor GUF1 homolog, mitochondrial OS=Ostreococcus lucimarinus (strain CCE9901)
S1_07158	352.377	-0.69945	4.73E-06	0.000212847	352.377	-1.72697	7.34E-25	3.49E-22	K00749;K13679	GO:0004556;GO:0005975;GO:0016757;GO:0016021;GO:0103025;GO:0043169	mok11, partial [Symbiodinium sp. CCMP2592]	NA	Granule-bound starch synthase 1, chloroplastic/amyloplastic OS=Arabidopsis thaliana
S1_07163	482.486	-0.722711	0.0231337	0.120343	482.486	-1.71601	3.75E-07	6.02E-06	K01183;K14297	GO:0042273;GO:0000055;GO:0015031;GO:0030036;GO:0005634	SDAD1, partial [Symbiodinium necroappetens]	NA	NA
S1_07165	69.671	2.3333	0.0192989	0.107091	69.671	3.38346	0.00120338	0.0053146	NA	NA	unnamed protein product [Symbiodinium sp. CCMP2592]	NA	NA
S1_07166	217.161	-0.464045	0.191438	0.431848	217.161	-1.45021	0.000125139	0.000817512	K13171	GO:0003676;GO:0016791	CSP4 [Symbiodinium pilosum]	NA	Extensin OS=Nicotiana tabacum
S1_07178	511.755	-1.09482	0.000182995	0.00387066	511.755	-2.62233	5.86E-17	9.37E-15	K01081	GO:0006207;GO:0033862;GO:0015979;GO:0009523;GO:0005737;GO:0036430;GO:0036431;GO:0005634;GO:0016021;GO:0042301;GO:0050821;GO:0006221;GO:0005524	CMPK, partial [Symbiodinium pilosum]	XM_002506695.1	UMP-CMP kinase 3 OS=Oryza sativa subsp. japonica
S1_07182	24.1612	-1.01542	0.00512102	0.044551	24.1612	-1.29576	0.00105414	0.00476637	NA	NA	unnamed protein product [Polarella glacialis]	NA	NA
S1_07184	24.2669	7.13819	2.37E-05	0.00077098	24.2669	7.95865	3.34E-06	3.89E-05	K10754	GO:0003677;GO:0006260;GO:0005663;GO:0006281;GO:0003689;GO:0005524;GO:0005634;GO:0005509	replication factor C subunit 1 [Lingulodinium polyedra]	NA	Replication factor C subunit 3 OS=Oryza sativa subsp. japonica
S1_07191	25.5969	-0.132961	0.830681	0.923415	25.5969	-2.18076	0.00240847	0.00940749	NA	GO:0016021	pcif1 [Symbiodinium sp. CCMP2592]	NA	NA
S1_07195	60.3729	2.4575	0.00932546	0.0665517	60.3729	3.21117	0.00118664	0.00526244	K08192;K14306	NA	uncharacterized transporter C11D3.18C-like [Quercus suber]	NA	NA
S1_07201	16.8101	3.77846	4.73E-05	0.00134457	16.8101	3.68644	0.000106512	0.000716081	NA	NA	unnamed protein product [Symbiodinium pilosum]	NA	NA
S1_07224	31.6236	1.61396	0.023375	0.121197	31.6236	2.68484	0.000266978	0.00152739	NA	NA	unnamed protein product [Symbiodinium natans]	NA	NA
S1_07228	215.657	-0.372663	0.101627	0.298633	215.657	-1.0884	8.25E-06	8.37E-05	NA	GO:0060294;GO:0035082	unnamed protein product [Symbiodinium sp. CCMP2592]	NA	NA
S1_07230	50.9419	-0.677202	0.147967	0.373228	50.9419	-2.06135	6.75E-05	0.000490831	NA	GO:0060294;GO:0035082	unnamed protein product [Symbiodinium sp. CCMP2592]	NA	NA
S1_07240	55.3788	-0.81259	0.0246852	0.125663	55.3788	-1.82352	5.18E-06	5.67E-05	NA	GO:0003676;GO:0055085;GO:0016021;GO:0046872;GO:0015074	hypothetical protein CHLRE_17g733450v5 [Chlamydomonas reinhardtii]	NA	NA
S1_07244	17.8639	-0.988742	0.182621	0.420778	17.8639	-3.21512	0.000315183	0.00175194	NA	NA	FEM1B [Symbiodinium natans]	NA	NA
S1_07250	224.582	-0.843315	4.64E-10	7.74E-08	224.582	-1.50324	1.57E-23	6.10E-21	NA	GO:0016021	unnamed protein product, partial [Symbiodinium necroappetens]	NA	NA
S1_07252	452.002	-0.497257	0.104783	0.303668	452.002	-1.17263	0.000302102	0.0016923	K14963	GO:0016021;GO:0005216;GO:0005509	HET-E1 [Symbiodinium natans]	NA	Protein Mut11 OS=Chlamydomonas reinhardtii
S1_07253	58.7623	-0.698003	0.0371039	0.161587	58.7623	-1.26767	0.000459205	0.0023892	K14963	GO:0005216;GO:0016021;GO:0005509	HET-E1 [Symbiodinium natans]	NA	Protein Mut11 OS=Chlamydomonas reinhardtii
S1_07255	5.03894	-6.21746	7.50E-06	0.000308227	5.03894	-2.82745	0.0140013	0.0396144	NA	GO:0008171;GO:0003352;GO:0032259	cfap298-a [Symbiodinium sp. CCMP2592]	NA	NA
S1_07259	39.3873	6.84479	0.000235139	0.00467851	39.3873	9.38862	7.39E-07	1.08E-05	NA	GO:0005509;GO:0005261;GO:0016021;GO:0005886	PRMT10 [Symbiodinium sp. CCMP2592]	NA	NA
S1_07288	21.6116	3.03558	0.00446276	0.040516	21.6116	3.76047	0.000665438	0.00324677	K01090	GO:0004386;GO:0016021;GO:0005509	BSL1 [Symbiodinium natans]	NA	Serine/threonine-protein phosphatase BSL1 homolog OS=Oryza sativa subsp. japonica
S1_07309	78.0304	1.53625	0.00104601	0.0144462	78.0304	2.12567	1.36E-05	0.000127145	K22485;K15168	GO:0016021	hypothetical protein C4D60_Mb03t11580 [Musa balbisiana]	NA	Alpha/beta-gliadin A-V OS=Triticum aestivum
S1_07311	312.441	-0.425493	0.0191591	0.106637	312.441	-1.25719	1.34E-10	5.83E-09	NA	NA	hypothetical protein AK812_SmicGene2396 [Symbiodinium microadriaticum]	NA	NA
S1_07312	426.377	-0.745357	2.58E-05	0.000824907	426.377	-1.58366	9.26E-17	1.44E-14	NA	NA	hypothetical protein AK812_SmicGene2396 [Symbiodinium microadriaticum]	NA	NA
S1_07317	133.479	-0.780343	0.0758548	0.251648	133.479	-1.69609	0.000295492	0.00165991	NA	NA	KTR3 [Symbiodinium natans]	NA	NA
S1_07321	179.431	9.2008	0.000181516	0.00384949	179.431	11.4926	6.31E-06	6.68E-05	NA	GO:0016021;GO:0020037;GO:0019825	hypothetical protein AK812_SmicGene12791 [Symbiodinium microadriaticum]	NA	NA
S1_07333	121.15	-1.44035	2.22E-07	1.63E-05	121.15	-0.766292	0.00781247	0.024639	NA	NA	unnamed protein product [Symbiodinium sp. CCMP2456]	NA	NA
S1_07338	500.821	-0.521728	2.97E-07	2.11E-05	500.821	-1.07655	1.90E-22	6.69E-20	NA	GO:0016021	unnamed protein product [Symbiodinium natans]	NA	NA
S1_07355	873.287	-0.5879	0.00366902	0.0353292	873.287	-1.11081	2.14E-07	3.72E-06	K00430	NA	ddaF [Symbiodinium natans]	NA	Formin-like protein 16 OS=Oryza sativa subsp. japonica
S1_07363	177.454	0.936638	0.000992929	0.0138678	177.454	1.43294	1.40E-06	1.85E-05	K13098	NA	crt [Symbiodinium sp. KB8]	XM_005848579.1	Formin-like protein 5 OS=Oryza sativa subsp. japonica
S1_07369	66.4247	1.24129	0.0277451	0.134965	66.4247	2.19784	0.000184318	0.00112483	NA	GO:0016021;GO:0016787	apaH [Symbiodinium necroappetens]	NA	NA
S1_07370	14.678	5.12996	0.0076902	0.0585326	14.678	7.98441	4.34E-05	0.000339643	NA	GO:0016021;GO:0016787	prpE [Symbiodinium sp. KB8]	NA	NA
S1_07382	28.7	1.48385	0.00177323	0.0211625	28.7	2.50914	1.62E-07	2.93E-06	NA	NA	unnamed protein product, partial [Symbiodinium sp. CCMP2456]	NA	NA
S1_07388	7.92802	2.81775	0.022913	0.11963	7.92802	4.34735	0.000465918	0.00241574	NA	GO:0006418;GO:0005524;GO:0004812	glyQS [Symbiodinium pilosum]	NA	NA
S1_07394	440.267	-0.733222	0.0381259	0.164243	440.267	-1.50829	5.61E-05	0.000420329	K14007;K17987;K15168	NA	unnamed protein product [Symbiodinium sp. CCMP2592]	NA	Oleosin-B6 OS=Brassica napus
S1_07396	386.335	-1.32244	8.84E-05	0.00221267	386.335	-2.53998	1.71E-12	1.16E-10	K17987	NA	unnamed protein product [Symbiodinium sp. CCMP2592]	NA	Alpha/beta-gliadin clone PW1215 OS=Triticum aestivum
S1_07402	45.4532	0.647556	0.0680043	0.235709	45.4532	1.27293	0.00046535	0.00241404	K13171;K14325;K00430	GO:0005216;GO:0016021	unnamed protein product [Symbiodinium sp. CCMP2592]	NA	NA
S1_07409	26.8823	2.02815	0.000217477	0.00440329	26.8823	2.71082	1.31E-06	1.75E-05	NA	NA	unnamed protein product, partial [Symbiodinium necroappetens]	NA	NA
S1_07413	45.1968	-0.919268	0.177822	0.41448	45.1968	-2.35754	0.00142382	0.00610962	K20283;K11498;K20478	GO:0016021	hornerin-like [Populus alba]	NA	Nuclear matrix constituent protein 1 OS=Allium cepa
S1_07419	35.9055	-0.80453	0.0291339	0.139186	35.9055	-1.72416	3.00E-05	0.00024899	K20283;K10357	GO:0016021	hypothetical protein DUNSADRAFT_14574 [Dunaliella salina]	NA	Kinesin-like protein KIN-4C OS=Oryza sativa subsp. japonica
S1_07426	592.55	-2.56378	4.04E-08	3.91E-06	592.55	-3.58638	4.35E-13	3.35E-11	K11540;K11541;K01955	NA	CAD [Symbiodinium pilosum]	XM_009524260.1	Carbamoyl-phosphate synthase large chain, chloroplastic OS=Arabidopsis thaliana
S1_07431	646.398	-0.775337	5.31E-21	6.98E-18	646.398	-1.1481	5.98E-38	8.43E-35	K22684	NA	MCA1 [Symbiodinium natans]	XM_005835635.1	Co-chaperone protein p23-1 OS=Arabidopsis thaliana
S1_07433	367.109	-1.39185	1.82E-08	1.93E-06	367.109	-2.0791	3.45E-15	3.98E-13	K22128	NA	unnamed protein product [Symbiodinium sp. CCMP2456]	NA	Piezo-type mechanosensitive ion channel homolog OS=Arabidopsis thaliana
S1_07435	18.5613	2.42324	9.14E-05	0.00227274	18.5613	2.79093	9.76E-06	9.65E-05	K13348	GO:0016021	conserved hypothetical protein, partial [Pfiesteria piscicida]	NA	NA
S1_07437	27.9581	6.89562	2.53E-05	0.000813506	27.9581	8.72192	1.30E-07	2.44E-06	NA	NA	unnamed protein product [Symbiodinium sp. CCMP2592]	NA	NA
S1_07440	12.7463	3.00009	0.0147894	0.0903788	12.7463	3.95591	0.00168991	0.00703416	NA	GO:0016226	unnamed protein product, partial [Symbiodinium pilosum]	NA	NA
S1_07447	55.9932	2.61856	0.000206998	0.00424452	55.9932	3.67183	5.19E-07	7.93E-06	K10990;K01184;K01309	GO:0016021;GO:0016020;GO:0005044;GO:0004252	hypothetical protein CHLRE_17g736437v5 [Chlamydomonas reinhardtii]	NA	Proline-rich receptor-like protein kinase PERK2 OS=Arabidopsis thaliana
S1_07463	67.7607	-1.12702	0.00228926	0.0255542	67.7607	-2.31763	1.41E-08	3.53E-07	K03128;K02184;K00430	GO:0005509	hypothetical protein AK812_SmicGene1450 [Symbiodinium microadriaticum]	NA	Formin-like protein 5 OS=Oryza sativa subsp. japonica
S1_07473	88.526	1.80039	0.0026926	0.028558	88.526	2.46016	8.88E-05	0.000616196	K00430;K06928	NA	NTPCR [Symbiodinium sp. CCMP2456]	NA	Vicilin-like seed storage protein At2g18540 OS=Arabidopsis thaliana
S1_07476	911.513	-1.11694	2.28E-05	0.000745526	911.513	-2.0544	1.99E-13	1.65E-11	NA	NA	UGDH [Symbiodinium necroappetens]	NA	NA
S1_07480	180.343	-0.752653	0.00451172	0.0407593	180.343	-1.63668	1.04E-08	2.69E-07	NA	GO:0046872;GO:0009231;GO:0008686	BOB2 [Symbiodinium pilosum]	NA	Protein BOBBER 1 OS=Arabidopsis thaliana
S1_07484	408.509	-0.491681	6.44E-07	4.08E-05	408.509	-1.05686	1.36E-22	4.91E-20	NA	NA	unnamed protein product [Symbiodinium sp. CCMP2456]	NA	NA
S1_07485	28.8085	2.15572	0.00219265	0.0247677	28.8085	3.48799	1.24E-06	1.67E-05	NA	NA	unnamed protein product [Symbiodinium natans]	NA	NA
S1_07491	186.407	-0.729205	0.0988199	0.293994	186.407	-1.46953	0.00171823	0.00713163	K03696	GO:0005524;GO:0008233	CLPC1 [Symbiodinium sp. CCMP2456]	XM_020301990.2	ATP-dependent Clp protease ATP-binding subunit ClpA homolog OS=Cyanidium caldarium
S1_07492	34.345	2.52636	0.000483878	0.00806914	34.345	4.1108	2.16E-08	5.12E-07	NA	NA	unnamed protein product, partial [Symbiodinium microadriaticum]	NA	NA
S1_07495	19.7751	0.963763	0.266255	0.51842	19.7751	2.78094	0.00177181	0.00732016	K14486;K17987;K24773	NA	unnamed protein product, partial [Symbiodinium pilosum]	NA	Dynein axonemal assembly factor 3 homolog OS=Chlamydomonas reinhardtii
S1_07505	71.8817	1.69995	0.000568177	0.00909112	71.8817	2.26383	1.05E-05	0.000102816	K07407	NA	unnamed protein product [Symbiodinium sp. CCMP2456]	NA	Alpha-galactosidase OS=Cyamopsis tetragonoloba
S1_07507	77.6145	-0.973402	0.000754375	0.0113088	77.6145	-1.09471	0.000366213	0.00198179	NA	NA	unnamed protein product [Polarella glacialis]	NA	Vegetative cell wall protein gp1 OS=Chlamydomonas reinhardtii
S1_07529	25.4418	-0.929759	0.0543686	0.2051	25.4418	-2.29406	2.95E-05	0.000245084	NA	NA	NA	NA	NA
S1_07553	30.7813	4.15722	3.38E-05	0.00102617	30.7813	4.95089	1.43E-06	1.89E-05	K14306	NA	hypothetical protein HYH03_016359 [Edaphochlamys debaryana]	NA	Calmodulin OS=Globisporangium splendens
S1_07567	19.5043	1.94644	0.00139942	0.0179446	19.5043	2.67526	1.57E-05	0.000144178	NA	GO:0004553;GO:0005975	unnamed protein product, partial [Symbiodinium natans]	NA	NA
S1_07570	49.7516	8.4234	5.56E-07	3.58E-05	49.7516	9.18216	7.42E-08	1.50E-06	K18669;K18670	NA	HIPK4 [Symbiodinium microadriaticum]	NA	Mitogen-activated protein kinase kinase 10 OS=Arabidopsis thaliana
S1_07571	592.365	-0.560989	0.0317722	0.14715	592.365	-1.24876	6.42E-06	6.78E-05	K18669;K18670	NA	HIPK4 [Symbiodinium natans]	NA	Mitogen-activated protein kinase kinase 10 OS=Arabidopsis thaliana
S1_07585	1116.77	-0.802085	7.61E-14	3.18E-11	1116.77	-1.26601	1.71E-28	1.16E-25	K24205	GO:0016021	BI1-like protein [Symbiodinium microadriaticum]	NA	BI1-like protein OS=Arabidopsis thaliana
S1_07593	46.2993	1.25025	0.0560861	0.209161	46.2993	2.07374	0.00240882	0.00940802	NA	NA	unnamed protein product [Symbiodinium sp. KB8]	NA	NA
S1_07595	299.91	1.00323	3.68E-11	8.50E-09	299.91	1.61879	3.19E-25	1.57E-22	NA	NA	unnamed protein product [Symbiodinium sp. CCMP2456]	NA	NA
S1_07596	19.3346	-1.11493	0.243968	0.494015	19.3346	-7.02174	4.54E-06	5.06E-05	NA	NA	unnamed protein product [Symbiodinium sp. CCMP2456]	NA	NA
S1_07606	7.56034	5.05199	0.00459374	0.0413552	7.56034	6.83255	0.000147029	0.000935075	K02136	GO:0016409;GO:0016021;GO:0045261;GO:0046933	ATP5F1C [Symbiodinium sp. CCMP2592]	NA	ATP synthase gamma chain, chloroplastic OS=Phaeodactylum tricornutum
S1_07615	441.573	-0.311859	0.0894278	0.277784	441.573	-1.26895	1.20E-10	5.27E-09	K08240	GO:0004674;GO:0005524	ak1, partial [Symbiodinium pilosum]	NA	NA
S1_07622	34.5949	7.76352	0.000223952	0.00449622	34.5949	8.43913	9.62E-05	0.00065835	NA	NA	unnamed protein product [Symbiodinium necroappetens]	NA	NA
S1_07626	13.1219	3.44848	0.0130459	0.0830999	13.1219	4.98455	0.00042081	0.0022231	NA	NA	NA	NA	NA
S1_07632	13.0201	6.39145	0.000862874	0.0125128	13.0201	7.14122	0.000271475	0.00154821	NA	GO:0016021	unnamed protein product [Symbiodinium sp. CCMP2592]	NA	NA
S1_07641	54.6889	-0.472985	0.082775	0.264967	54.6889	-1.3705	7.73E-06	7.93E-05	NA	NA	NA	NA	NA
S1_07663	8.29366	-1.61455	0.0154499	0.0929156	8.29366	-2.56965	0.00121054	0.00534118	NA	NA	slc38a2 [Symbiodinium sp. CCMP2592]	NA	NA
S1_07664	39.0199	-1.0105	0.0158827	0.0947137	39.0199	-2.7542	2.10E-08	4.99E-07	K15542;K14486	NA	PREDICTED: flowering time control protein FY [Solanum tuberosum]	NA	Mediator of RNA polymerase II transcription subunit 25 OS=Arabidopsis thaliana
S1_07669	552.636	-0.951332	0.00160169	0.0197116	552.636	-1.99899	4.29E-10	1.63E-08	NA	GO:0016021	unnamed protein product [Symbiodinium natans]	NA	NA
S1_07672	139.378	-0.807008	0.0607211	0.219855	139.378	-1.8552	5.46E-05	0.000410994	K04842;K04851;K04856	NA	SCN2A [Symbiodinium sp. KB8]	NA	NA
S1_07689	18.0448	1.83803	0.148829	0.37439	18.0448	4.07781	0.0018098	0.00744565	NA	NA	unnamed protein product [Symbiodinium natans]	NA	NA
S1_07699	1272.99	-0.376928	0.0435061	0.17851	1272.99	-1.0578	8.66E-08	1.71E-06	NA	NA	CFIS2 [Symbiodinium microadriaticum]	NA	NA
S1_07708	132.546	-0.744376	0.00293441	0.0302431	132.546	-1.54647	1.38E-08	3.46E-07	K13118;K14306;K11498;K19044;K17987	GO:0015936;GO:0050825;GO:0004420;GO:0016021	unnamed protein product [Polarella glacialis]	NA	E3 ubiquitin-protein ligase XB3 OS=Oryza sativa subsp. japonica
S1_07709	58.9077	-1.44416	0.00870776	0.0636533	58.9077	-2.07973	0.000413191	0.00218761	K13118;K15502;K15503;K19044	NA	Ank3, partial [Symbiodinium sp. CCMP2592]	NA	E3 ubiquitin-protein ligase XB3 OS=Oryza sativa subsp. japonica
S1_07712	59.8086	-2.56095	1.39E-05	0.000508771	59.8086	-3.25369	3.82E-07	6.12E-06	K13118;K15502;K15503;K19044	NA	Ank3, partial [Symbiodinium sp. CCMP2592]	NA	E3 ubiquitin-protein ligase XB3 OS=Oryza sativa subsp. japonica
S1_07721	678.325	-0.473575	0.0898295	0.27839	678.325	-1.64345	2.94E-08	6.69E-07	K16290	NA	unnamed protein product [Symbiodinium natans]	NA	Probable cysteine protease RD21B OS=Arabidopsis thaliana
S1_07727	254.663	-1.14095	0.387944	0.635964	254.663	-5.73007	5.25E-05	0.000398041	K16290	NA	unnamed protein product [Symbiodinium natans]	NA	Probable cysteine protease RD21B OS=Arabidopsis thaliana
S1_07747	56.9711	-0.921213	0.0160589	0.0953839	56.9711	-1.65848	6.55E-05	0.000478749	NA	NA	NA	NA	NA
S1_07749	259.152	-0.6532	0.00638387	0.0518141	259.152	-1.02899	5.20E-05	0.000394839	K07456	GO:0042586	unnamed protein product [Symbiodinium necroappetens]	NA	NA
S1_07751	34.9983	-0.598002	0.140115	0.361276	34.9983	-1.80531	8.27E-05	0.0005819	NA	GO:0046872	unnamed protein product [Symbiodinium sp. CCMP2592]	NA	NA
S1_07752	37.3442	1.93149	1.02E-05	0.000396634	37.3442	1.39038	0.00251421	0.00974592	NA	NA	unnamed protein product [Symbiodinium sp. CCMP2592]	NA	NA
S1_07765	82.3637	8.31208	0.00124134	0.0164354	82.3637	9.09843	0.000654445	0.00320297	K14306;K01309;K03128	NA	olpB [Scenedesmus sp. PABB004]	NA	Proline-rich receptor-like protein kinase PERK9 OS=Arabidopsis thaliana
S1_07767	236.054	-0.674839	4.80E-05	0.00136192	236.054	-1.15576	1.01E-10	4.52E-09	NA	GO:0016021	unnamed protein product [Symbiodinium sp. CCMP2456]	NA	NA
S1_07770	205.406	2.94469	4.40E-30	1.57E-26	205.406	3.56214	2.94E-41	5.76E-38	K01240	GO:0008152;GO:0016798	prpf39 [Symbiodinium natans]	NA	Probable uridine nucleosidase 2 OS=Oryza sativa subsp. japonica
S1_07771	89.3592	-0.297933	0.450287	0.685556	89.3592	-1.55013	0.000303888	0.00170016	K01240	GO:0016798;GO:0008152	prpf39 [Symbiodinium natans]	AP020496.1	Probable uridine nucleosidase 2 OS=Oryza sativa subsp. japonica
S1_07774	56.7809	1.02901	0.00171356	0.0206648	56.7809	1.39115	4.22E-05	0.000332016	NA	NA	unnamed protein product, partial [Symbiodinium pilosum]	NA	NA
S1_07792	23.2936	5.16648	0.00467861	0.0417805	23.2936	6.3771	0.000609871	0.0030222	NA	NA	unnamed protein product [Symbiodinium natans]	KC947480.1	NA
S1_07797	156.214	0.663367	0.00131264	0.0171247	156.214	1.04312	1.10E-06	1.51E-05	NA	GO:0015074;GO:0006310;GO:0003677;GO:0032259;GO:0008168	Halomucin [Symbiodinium microadriaticum]	NA	NA
S1_07798	5.51746	4.17258	0.0113366	0.0757235	5.51746	6.45708	7.53E-05	0.000538603	NA	GO:0032259;GO:0006310;GO:0015074;GO:0008168;GO:0003677	Halomucin [Symbiodinium microadriaticum]	NA	NA
S1_07811	69.9803	-0.615222	0.0739556	0.247912	69.9803	-1.63157	1.55E-05	0.000142665	NA	NA	hypothetical protein AK812_SmicGene33299 [Symbiodinium microadriaticum]	NA	NA
S1_07813	73.223	-0.302068	0.244522	0.494715	73.223	-1.19028	3.30E-05	0.000269887	NA	NA	hypothetical protein AK812_SmicGene33299 [Symbiodinium microadriaticum]	NA	NA
S1_07815	56.3445	-0.718497	0.120149	0.329518	56.3445	-1.66511	0.000885025	0.00412532	NA	NA	hypothetical protein AK812_SmicGene33299 [Symbiodinium microadriaticum]	NA	NA
S1_07817	33.8739	-0.839086	0.0209334	0.11293	33.8739	-2.32632	7.42E-08	1.50E-06	NA	NA	hypothetical protein AK812_SmicGene33299 [Symbiodinium microadriaticum]	NA	NA
S1_07827	426.311	-0.454844	0.0268114	0.132297	426.311	-1.10159	4.71E-07	7.34E-06	NA	NA	unnamed protein product [Symbiodinium sp. CCMP2592]	NA	NA
S1_07833	32.2954	2.01564	6.48E-06	0.000274473	32.2954	1.8759	5.19E-05	0.000394167	NA	NA	RPL40B [Symbiodinium sp. CCMP2592]	NA	NA
S1_07849	36.6752	-1.35559	0.0012641	0.0166681	36.6752	-2.28153	1.35E-06	1.81E-05	NA	NA	hypothetical protein AK812_SmicGene26457 [Symbiodinium microadriaticum]	NA	NA
S1_07856	435.064	1.51599	5.84E-28	1.50E-24	435.064	1.68814	7.09E-32	6.57E-29	K01180;K10990	NA	IDE, partial [Symbiodinium sp. CCMP2456]	NA	Leucine-rich repeat extensin-like protein 3 OS=Arabidopsis thaliana
S1_07862	7.25529	5.64533	0.00122923	0.016322	7.25529	6.21942	0.00045372	0.00236521	K22763	GO:0008233	unnamed protein product [Symbiodinium pilosum]	NA	NA
S1_07868	74.9936	1.46972	1.07E-06	6.24E-05	74.9936	1.54677	7.79E-07	1.12E-05	K25378	GO:0046872;GO:0004198	Calpain-type cysteine protease ADL1 [Symbiodinium microadriaticum]	NA	Calpain-type cysteine protease ADL1 OS=Oryza sativa subsp. japonica
S1_07869	79.8707	-0.683376	0.0282875	0.136592	79.8707	-2.16921	7.12E-10	2.56E-08	K25378	GO:0046872;GO:0004198	Calpain-type cysteine protease ADL1 [Symbiodinium microadriaticum]	NA	Calpain-type cysteine protease ADL1 OS=Oryza sativa subsp. japonica
S1_07881	240.337	1.20192	0.00216826	0.0245651	240.337	1.48454	0.000313932	0.00174678	K05391	NA	hypothetical protein AK812_SmicGene5464 [Symbiodinium microadriaticum]	NA	NA
S1_07883	527.034	-0.590317	0.00745653	0.0573164	527.034	-1.17027	5.75E-07	8.68E-06	K04956;K05391	NA	eag [Symbiodinium sp. CCMP2592]	NA	NA
S1_07884	22.1075	1.39318	0.074111	0.248229	22.1075	2.7969	0.00048621	0.00250418	NA	NA	hypothetical protein AK812_SmicGene5464 [Symbiodinium microadriaticum]	NA	NA
S1_07886	301.326	-0.813155	0.0441023	0.179984	301.326	-1.79421	2.85E-05	0.000238464	K17710;K17964	GO:0004674;GO:0051082;GO:0005524;GO:0031072	unnamed protein product [Symbiodinium sp. CCMP2456]	NA	Pentatricopeptide repeat-containing protein At1g09900 OS=Arabidopsis thaliana
S1_07888	100.501	3.77253	1.69E-07	1.30E-05	100.501	5.45146	2.48E-13	2.00E-11	K17964	GO:0004674;GO:0031072;GO:0005524;GO:0051082	unnamed protein product [Symbiodinium natans]	NA	Pentatricopeptide repeat-containing protein At4g11690 OS=Arabidopsis thaliana
S1_07890	88.5154	1.65873	0.00144003	0.0183345	88.5154	2.46928	5.51E-06	5.97E-05	K17964	GO:0051082;GO:0004674;GO:0005524;GO:0031072	unnamed protein product [Symbiodinium natans]	NA	Pentatricopeptide repeat-containing protein At4g11690 OS=Arabidopsis thaliana
S1_07898	7.7947	2.72619	0.030211	0.142649	7.7947	4.25717	0.000744941	0.00356876	NA	NA	unnamed protein product [Symbiodinium natans]	XM_005790216.1	NA
S1_07911	1432.34	-0.61984	0.0169671	0.0988115	1432.34	-1.02316	0.000188564	0.00114627	NA	NA	NA	NA	NA
S1_07916	133.675	1.21999	0.00381802	0.0363822	133.675	1.78343	5.32E-05	0.000402182	K21866	GO:0016021;GO:0006811	unnamed protein product [Symbiodinium sp. CCMP2592]	NA	Probable ion channel CASTOR OS=Oryza sativa subsp. japonica
S1_07918	244.098	1.83323	1.15E-05	0.00043399	244.098	1.31392	0.00284002	0.0107787	K07466	GO:0006811;GO:0016021	unnamed protein product [Symbiodinium sp. CCMP2592]	CP044598.1	Replication protein A 70 kDa DNA-binding subunit E OS=Arabidopsis thaliana
S1_07919	282.106	-1.31414	8.06E-05	0.002051	282.106	-2.6838	7.32E-14	6.58E-12	K21866	GO:0016021;GO:0006811	unnamed protein product [Symbiodinium necroappetens]	MG593373.1	Ion channel POLLUX OS=Lotus japonicus
S1_07927	447.472	-0.523262	0.0138579	0.0865265	447.472	-1.68787	1.45E-13	1.23E-11	K14306;K00791;K13118	GO:0046872	kinesin [Vigna unguiculata]	NA	Adenine DNA glycosylase OS=Arabidopsis thaliana
S1_07928	126.407	-0.851124	0.100459	0.296758	126.407	-1.98327	0.000336239	0.00184596	K14306;K00791	GO:0046872	unnamed protein product [Symbiodinium sp. CCMP2456]	NA	Adenine DNA glycosylase OS=Arabidopsis thaliana
S1_07930	418.489	-1.0023	5.74E-06	0.000248791	418.489	-1.50974	1.32E-10	5.78E-09	NA	NA	slo, partial [Symbiodinium microadriaticum]	NA	NA
S1_07939	21.1233	2.23489	0.000185281	0.0039049	21.1233	1.29502	0.0408533	0.0938455	K04460	NA	ppt1 [Symbiodinium sp. CCMP2456]	NA	Serine/threonine-protein phosphatase BSL2 homolog OS=Oryza sativa subsp. japonica
S1_07953	138.168	-0.50599	0.0208538	0.112623	138.168	-1.21187	3.37E-07	5.50E-06	K01309;K03128;K13171	NA	hypothetical protein AK812_SmicGene40514 [Symbiodinium microadriaticum]	NA	Formin-like protein 5 OS=Oryza sativa subsp. japonica
S1_07975	61.5732	-0.652124	0.0122954	0.079792	61.5732	-1.67679	1.35E-08	3.38E-07	NA	NA	NA	NA	NA
S1_07979	42.3407	-1.89781	0.00920542	0.0660022	42.3407	-4.19292	7.74E-07	1.12E-05	K14306	NA	rsgI2 [Symbiodinium sp. CCMP2592]	NA	Oleosin-B6 OS=Brassica napus
S1_07980	281.033	-1.51841	8.21E-06	0.000331321	281.033	-2.31053	1.93E-10	8.05E-09	K14306	NA	rsgI2 [Symbiodinium sp. CCMP2592]	NA	Oleosin-B6 OS=Brassica napus
S1_07983	438.424	-2.25912	6.03E-05	0.00163263	438.424	-3.82073	1.71E-10	7.21E-09	K14306	NA	rsgI2 [Symbiodinium sp. CCMP2592]	NA	Oleosin-B6 OS=Brassica napus
S1_07984	5.74407	-2.03249	0.0792603	0.258503	5.74407	-6.33227	0.000117868	0.000777733	K14306	NA	rsgI2 [Symbiodinium sp. CCMP2592]	NA	Oleosin-B6 OS=Brassica napus
S1_07985	1519.47	-1.44521	0.001276	0.0167632	1519.47	-2.84317	1.99E-09	6.33E-08	K12856	GO:0005681;GO:0000398;GO:0070122;GO:0008237;GO:0017070;GO:0030623	Prpf8 [Symbiodinium necroappetens]	XM_001689419.1	Pre-mRNA-processing-splicing factor 8A OS=Arabidopsis thaliana
S1_07987	680.869	0.7453	0.00965534	0.0680833	680.869	1.42903	2.34E-06	2.88E-05	K12856	NA	PREDICTED: pre-mRNA-processing-splicing factor 8A [Ipomoea nil]	XM_003061325.1	Pre-mRNA-processing-splicing factor 8B OS=Arabidopsis thaliana
S1_07992	32.1028	1.3847	0.00489012	0.0431368	32.1028	1.66459	0.00111384	0.0049927	NA	GO:0016021;GO:0005524;GO:0004672	mlkA [Symbiodinium microadriaticum]	NA	NA
S1_08000	86.4006	3.96606	2.62E-10	4.60E-08	86.4006	4.82286	6.67E-14	6.06E-12	K01043	NA	PKS2 [Symbiodinium sp. KB8]	NA	NA
S1_08013	82.5132	-1.20313	0.0617683	0.22224	82.5132	-2.77797	6.03E-05	0.000445569	NA	NA	ppdK [Symbiodinium sp. CCMP2592]	NA	NA
S1_08017	243.644	1.84325	5.71E-28	1.50E-24	243.644	1.9628	1.40E-29	1.02E-26	NA	NA	unnamed protein product [Symbiodinium natans]	NA	NA
S1_08020	208.962	1.0078	6.91E-11	1.45E-08	208.962	1.10251	6.44E-12	3.84E-10	NA	NA	unnamed protein product [Symbiodinium natans]	NA	NA
S1_08021	432.337	-0.583783	8.63E-07	5.21E-05	432.337	-1.14708	4.07E-19	9.11E-17	NA	NA	unnamed protein product [Symbiodinium natans]	NA	NA
S1_08022	175.682	1.84272	8.48E-21	1.05E-17	175.682	1.87897	3.31E-20	8.59E-18	NA	NA	unnamed protein product [Symbiodinium sp. CCMP2456]	NA	NA
S1_08023	36.1174	0.979585	0.16462	0.396541	36.1174	2.29893	0.00163223	0.00683323	NA	NA	unnamed protein product [Symbiodinium natans]	NA	NA
S1_08062	22.6154	1.61966	0.0833218	0.265937	22.6154	3.53308	0.000237901	0.00138798	K04739	GO:0016021;GO:0016301	unnamed protein product [Polarella glacialis]	NA	NA
S1_08063	9.75237	4.30005	0.0121177	0.0789589	9.75237	5.54529	0.00138363	0.0059648	K04739	GO:0016301;GO:0016021	unnamed protein product [Polarella glacialis]	NA	NA
S1_08065	19.6745	-0.621742	0.1665	0.399399	19.6745	-1.89821	0.000287119	0.00162153	NA	NA	NA	NA	NA
S1_08077	187.742	-0.407677	0.426798	0.667002	187.742	-1.65859	0.00232334	0.0091317	K11498	GO:0005524;GO:0016705;GO:0008017;GO:0051537;GO:0051213;GO:0005506;GO:0007018;GO:0031418	KIF13B [Symbiodinium natans]	NA	Kinesin-like protein KIN-7L OS=Oryza sativa subsp. japonica
S1_08092	61.9293	-1.17137	0.000766454	0.0114324	61.9293	-2.70368	1.42E-11	7.82E-10	K12472;K22485	NA	rsph1 [Symbiodinium microadriaticum]	NA	Mediator of RNA polymerase II transcription subunit 25 OS=Arabidopsis thaliana
S1_08093	27.4635	-1.15116	0.00390014	0.0369236	27.4635	-2.12574	4.07E-06	4.60E-05	K11294	NA	FAZ1, partial [Symbiodinium sp. CCMP2592]	NA	Nucleolin 1 OS=Oryza sativa subsp. japonica
S1_08096	26.1055	-1.45177	0.00353284	0.0344645	26.1055	-3.12167	1.47E-07	2.70E-06	K03243;K11294	NA	unnamed protein product, partial [Symbiodinium sp. CCMP2592]	NA	Nucleolin 2 OS=Oryza sativa subsp. japonica
S1_08098	15.6225	-2.68673	0.00115501	0.0155872	15.6225	-7.65421	8.36E-08	1.66E-06	K11294	NA	hypothetical protein AK812_SmicGene23681 [Symbiodinium microadriaticum]	NA	Nucleolin 1 OS=Arabidopsis thaliana
S1_08099	18.8871	-1.59464	0.00645058	0.0520844	18.8871	-2.81703	2.51E-05	0.000214261	K11294	NA	FAZ1, partial [Symbiodinium sp. CCMP2592]	NA	Nucleolin 1 OS=Oryza sativa subsp. japonica
S1_08106	183.589	-0.703076	6.02E-06	0.000259288	183.589	-1.29693	2.68E-14	2.64E-12	NA	GO:0016021	YBEY [Symbiodinium pilosum]	NA	NA
S1_08107	184.473	-0.78291	0.00406158	0.0379517	184.473	-1.64557	2.10E-08	4.99E-07	NA	GO:0008146	hypothetical protein AK812_SmicGene25340 [Symbiodinium microadriaticum]	NA	NA
S1_08109	977.221	-0.549842	0.00354198	0.034517	977.221	-1.14148	1.10E-08	2.83E-07	NA	GO:0008146	unnamed protein product [Symbiodinium sp. CCMP2592]	NA	NA
S1_08110	197.495	-0.828664	0.0146036	0.0896346	197.495	-1.6015	9.64E-06	9.55E-05	NA	GO:0008146	unnamed protein product [Symbiodinium necroappetens]	NA	NA
S1_08113	19.9121	3.32944	5.04E-06	0.000223826	19.9121	3.93399	8.67E-08	1.71E-06	NA	NA	NA	NA	Formin-like protein 4 OS=Oryza sativa subsp. japonica
S1_08119	25.2961	3.27199	0.00301458	0.0308041	25.2961	4.59288	5.37E-05	0.000405519	NA	NA	unnamed protein product [Symbiodinium sp. KB8]	NA	NA
S1_08127	820.681	-0.658872	0.00296962	0.0304747	820.681	-1.21476	2.27E-07	3.91E-06	NA	NA	unnamed protein product [Symbiodinium sp. CCMP2592]	NA	NA
S1_08143	217.271	1.64293	1.79E-20	2.06E-17	217.271	1.97658	2.41E-27	1.44E-24	K19613	NA	unnamed protein product [Symbiodinium sp. CCMP2592]	NA	Plant intracellular Ras-group-related LRR protein 6 OS=Arabidopsis thaliana
S1_08144	83.0968	1.78075	6.41E-08	5.85E-06	83.0968	1.60106	3.28E-06	3.85E-05	K19613	NA	unnamed protein product [Symbiodinium sp. CCMP2592]	NA	Plant intracellular Ras-group-related LRR protein 5 OS=Arabidopsis thaliana
S1_08147	97.5624	1.45243	0.000512872	0.00842561	97.5624	1.911	1.21E-05	0.000116036	K13420	NA	LRRC15 [Symbiodinium pilosum]	NA	Plant intracellular Ras-group-related LRR protein 8 OS=Arabidopsis thaliana
S1_08148	19.6742	1.61098	0.00183229	0.0216903	19.6742	2.24766	1.65E-05	0.000150297	K19613	NA	unnamed protein product [Symbiodinium sp. CCMP2592]	NA	Plant intracellular Ras-group-related LRR protein 1 OS=Arabidopsis thaliana
S1_08149	61.8037	1.40246	0.000132899	0.00301615	61.8037	1.49873	8.98E-05	0.000621889	K19613	NA	unnamed protein product [Symbiodinium sp. CCMP2592]	NA	Plant intracellular Ras-group-related LRR protein 6 OS=Arabidopsis thaliana
S1_08151	74.0421	1.37926	0.000240522	0.004765	74.0421	2.62522	8.10E-12	4.71E-10	K13420	NA	Lgr4 [Symbiodinium sp. CCMP2456]	NA	LRR repeats and ubiquitin-like domain-containing protein At2g30105 OS=Arabidopsis thaliana
S1_08152	179.996	2.35361	2.16E-21	2.89E-18	179.996	2.97298	1.67E-31	1.45E-28	K19613	NA	Lingo4 [Symbiodinium sp. CCMP2592]	NA	Plant intracellular Ras-group-related LRR protein 6 OS=Arabidopsis thaliana
S1_08153	40.4883	1.38062	0.00032356	0.00597097	40.4883	2.27849	4.43E-09	1.28E-07	K13420	GO:0004713;GO:0016021;GO:0005524	Igfals [Symbiodinium natans]	NA	Plant intracellular Ras-group-related LRR protein 6 OS=Oryza sativa subsp. japonica
S1_08154	183.159	1.7007	6.71E-10	1.07E-07	183.159	1.62905	1.65E-08	4.06E-07	K13420	NA	unnamed protein product [Symbiodinium sp. CCMP2592]	NA	Plant intracellular Ras-group-related LRR protein 8 OS=Arabidopsis thaliana
S1_08155	70.2855	1.98772	0.000102816	0.00248589	70.2855	1.57608	0.00339823	0.0124835	K19613	NA	unnamed protein product [Symbiodinium sp. CCMP2592]	NA	Plant intracellular Ras-group-related LRR protein 7 OS=Arabidopsis thaliana
S1_08156	7.33438	3.04992	0.0140454	0.0873745	7.33438	3.93807	0.00168808	0.00702738	K19613	NA	Igfals [Symbiodinium sp. CCMP2592]	NA	Plant intracellular Ras-group-related LRR protein 6 OS=Arabidopsis thaliana
S1_08157	39.2941	7.43612	1.69E-05	0.000590597	39.2941	9.19824	1.57E-07	2.86E-06	K19613	NA	Igfals [Symbiodinium sp. CCMP2592]	NA	Plant intracellular Ras-group-related LRR protein 2 OS=Oryza sativa subsp. japonica
S1_08161	77.927	2.21156	1.90E-12	5.89E-10	77.927	2.27551	2.10E-12	1.38E-10	K19613	NA	unnamed protein product [Symbiodinium sp. CCMP2592]	NA	Plant intracellular Ras-group-related LRR protein 7 OS=Oryza sativa subsp. japonica
S1_08194	1073.34	0.712395	1.77E-07	1.35E-05	1073.34	1.25901	1.18E-18	2.45E-16	NA	NA	unnamed protein product [Symbiodinium sp. CCMP2592]	NA	NA
S1_08195	14.9894	6.54364	7.90E-05	0.00201799	14.9894	7.39577	1.03E-05	0.000100583	K08245;K13171;K01379	NA	CTSE [Symbiodinium natans]	NA	Vegetative cell wall protein gp1 OS=Chlamydomonas reinhardtii
S1_08196	45.556	1.35585	0.0159079	0.0948375	45.556	1.91155	0.00110138	0.00494692	K08245	NA	CTSE [Symbiodinium natans]	NA	Cyprosin (Fragment) OS=Cynara cardunculus
S1_08197	59.9196	-0.83111	0.00344995	0.0338766	59.9196	-1.43828	4.20E-06	4.73E-05	K01381	NA	CTSE [Symbiodinium natans]	NA	Phytepsin OS=Hordeum vulgare
S1_08203	241.518	-0.996508	0.0095572	0.0676729	241.518	-1.58357	0.000103411	0.000698833	K03128;K01309;K15083;K15710	GO:0003676;GO:0005509;GO:0005524;GO:0004523	Shprh [Symbiodinium sp. CCMP2456]	NA	DNA repair protein RAD5B OS=Arabidopsis thaliana
S1_08210	196.061	-0.341683	0.0902567	0.279157	196.061	-1.00054	4.07E-06	4.60E-05	NA	NA	unnamed protein product [Symbiodinium pilosum]	NA	NA
S1_08211	33.074	3.32858	0.00953914	0.0675914	33.074	4.20027	0.00170956	0.00710209	NA	NA	unnamed protein product [Symbiodinium pilosum]	NA	NA
S1_08212	79.8446	4.72221	6.33E-07	4.02E-05	79.8446	5.99582	8.79E-10	3.11E-08	NA	NA	unnamed protein product [Symbiodinium pilosum]	NA	NA
S1_08213	19.7938	6.91339	6.08E-06	0.00026134	19.7938	7.98511	1.93E-07	3.43E-06	NA	NA	unnamed protein product [Symbiodinium pilosum]	NA	NA
S1_08214	61.0989	2.00504	0.0145771	0.0895271	61.0989	3.13221	0.000262874	0.00150794	NA	NA	unnamed protein product [Symbiodinium pilosum]	NA	NA
S1_08227	122.312	2.68306	2.06E-16	1.36E-13	122.312	2.85911	2.48E-17	4.23E-15	NA	NA	Parp12 [Symbiodinium natans]	NA	NA
S1_08228	177.48	-1.19206	0.0429141	0.177029	177.48	-2.8179	7.40E-06	7.64E-05	NA	NA	Parp12 [Symbiodinium natans]	NA	NA
S1_08235	331.313	-1.33078	0.0001069	0.00255596	331.313	-2.93125	2.12E-15	2.53E-13	K13171;K13172	NA	hypothetical protein GUITHDRAFT_119564 [Guillardia theta CCMP2712]	NA	Flagellar radial spoke protein 2 OS=Chlamydomonas reinhardtii
S1_08246	22.3856	1.29271	0.00394236	0.0371917	22.3856	1.39655	0.00257145	0.0099274	NA	NA	NA	NA	NA
S1_08260	75.0016	1.10568	2.80E-05	0.000881018	75.0016	1.44678	1.03E-07	1.99E-06	NA	NA	unnamed protein product [Symbiodinium sp. CCMP2592]	NA	NA
S1_08268	628.777	-0.534235	0.0611017	0.220712	628.777	-1.02952	0.000638357	0.00313885	K02184;K10901;K17987;K10408	GO:0003676;GO:0008270	hypothetical protein AK812_SmicGene6857 [Symbiodinium microadriaticum]	NA	Formin-like protein 5 OS=Oryza sativa subsp. japonica
S1_08291	35.4429	1.57997	0.00174154	0.0209032	35.4429	2.01813	0.000109111	0.000730068	NA	GO:0006004;GO:0016757;GO:0016021	POFUT2 [Symbiodinium sp. CCMP2592]	NA	NA
S1_08293	29.8247	-2.48916	0.000154563	0.00339997	29.8247	-4.4719	1.64E-08	4.03E-07	NA	GO:0016021;GO:0004252	DIMT1 [Symbiodinium natans]	NA	NA
S1_08297	72.6841	-0.421367	0.0502065	0.195099	72.6841	-1.22611	3.70E-07	5.96E-06	K13171;K13095	NA	unnamed protein product [Symbiodinium natans]	NA	Formin-like protein 3 OS=Oryza sativa subsp. japonica
S1_08301	26.2391	-1.59343	0.000141571	0.00316233	26.2391	-3.00306	7.67E-09	2.08E-07	K14325	NA	unnamed protein product [Symbiodinium sp. CCMP2456]	NA	Serine/arginine-rich splicing factor SR45 OS=Arabidopsis thaliana
S1_08324	17.268	-1.36641	0.034078	0.153458	17.268	-3.53388	8.04E-06	8.18E-05	K11498;K20478	NA	unnamed protein product, partial [Symbiodinium sp. CCMP2456]	NA	Auxilin-related protein 1 OS=Arabidopsis thaliana
S1_08325	98.9935	-0.655677	0.0166802	0.0977407	98.9935	-1.43304	1.49E-06	1.96E-05	K20478;K11498	NA	unnamed protein product, partial [Symbiodinium necroappetens]	NA	Auxilin-related protein 1 OS=Arabidopsis thaliana
S1_08327	71.1983	-0.813836	0.0658847	0.23123	71.1983	-1.72452	0.000293783	0.00165202	K11292;K14306	NA	unnamed protein product, partial [Symbiodinium sp. CCMP2456]	NA	Vegetative cell wall protein gp1 OS=Chlamydomonas reinhardtii
S1_08350	212.855	-0.670833	0.0552847	0.207312	212.855	-1.14328	0.00204992	0.00823346	K14326	GO:0004386	Upf1 [Symbiodinium natans]	NA	Probable helicase MAGATAMA 3 OS=Arabidopsis thaliana
S1_08356	302.406	-1.00705	4.71E-05	0.00134178	302.406	-1.51534	8.81E-09	2.35E-07	K06627	NA	unnamed protein product [Polarella glacialis]	NA	Cyclin-A2-1 OS=Arabidopsis thaliana
S1_08357	119.745	1.08693	5.62E-05	0.00154194	119.745	1.19284	2.32E-05	0.000200819	K21777	NA	unnamed protein product [Polarella glacialis]	NA	NA
S1_08368	1017.34	-0.816345	5.45E-06	0.000238168	1017.34	-1.50397	2.97E-15	3.47E-13	K04956;K21867	GO:0016021;GO:0005216	Potassium/sodium hyperpolarization-activated cyclic nucleotide-gated channel 1 [Symbiodinium microadriaticum]	NA	Potassium channel KAT2 OS=Oryza sativa subsp. japonica
S1_08370	183.64	-0.713529	0.000380647	0.00675906	183.64	-1.64485	8.65E-14	7.67E-12	K04956;K21867	GO:0005216;GO:0016021	Potassium/sodium hyperpolarization-activated cyclic nucleotide-gated channel 1 [Symbiodinium microadriaticum]	NA	Potassium channel KAT2 OS=Oryza sativa subsp. japonica
S1_08384	26.0991	1.32444	0.0806785	0.261169	26.0991	2.38038	0.00245362	0.00954942	NA	GO:0005634;GO:0006366;GO:0003677;GO:0022857;GO:0046872;GO:0016021;GO:0003899	DNA-directed RNA polymerase subunit [Hondaea fermentalgiana]	NA	Extensin OS=Nicotiana tabacum
S1_08386	134.934	-0.743018	0.0169111	0.098581	134.934	-1.66752	6.71E-07	9.90E-06	K19720;K11292;K01309	NA	hypothetical protein Vafri_19272, partial [Volvox africanus]	NA	Vegetative cell wall protein gp1 OS=Chlamydomonas reinhardtii
S1_08391	112.66	-1.41517	0.00283503	0.0294984	112.66	-2.20094	1.39E-05	0.000130008	NA	NA	hypothetical protein AK812_SmicGene15205 [Symbiodinium microadriaticum]	NA	Formin-like protein 14 OS=Oryza sativa subsp. japonica
S1_08400	120.831	1.3434	0.00163821	0.0200224	120.831	1.91829	1.70E-05	0.000154376	K09566	NA	unnamed protein product [Symbiodinium pilosum]	NA	NA
S1_08401	7.48706	-1.72204	0.0506056	0.196105	7.48706	-6.21463	1.77E-05	0.00015961	NA	GO:0016021	unnamed protein product [Symbiodinium necroappetens]	NA	NA
S1_08430	46.6668	2.92775	0.00911533	0.06559	46.6668	4.00719	0.0006277	0.00309552	K11984;K10406;K17046;K03243	NA	uncharacterized protein [Blastocystis hominis]	CP046699.1	Auxilin-related protein 1 OS=Arabidopsis thaliana
S1_08433	29.7064	-6.36409	6.55E-12	1.83E-09	29.7064	-2.08849	1.16E-05	0.000111529	K11294;K03243;K17046	GO:0008233	MDN1, partial [Symbiodinium natans]	CP039351.1	Vicilin-like seed storage protein At2g18540 OS=Arabidopsis thaliana
S1_08437	35.9271	0.705698	0.133278	0.3509	35.9271	2.06246	1.63E-05	0.000148686	NA	GO:0016021	unnamed protein product [Symbiodinium pilosum]	NA	NA
S1_08443	48.3054	-1.55525	0.0410659	0.171987	48.3054	-2.60986	0.00137578	0.0059353	NA	NA	NA	NA	NA
S1_08449	260.582	0.814532	0.026095	0.130184	260.582	1.34233	0.000479192	0.00247274	K13098	NA	hypothetical protein HYH02_003262 [Chlamydomonas schloesseri]	XM_005791270.1	Chitin-binding lectin 1 OS=Solanum tuberosum
S1_08472	311.628	-0.978449	0.0271966	0.133395	311.628	-2.82333	2.48E-09	7.67E-08	K13171;K05387	NA	GABBR2 [Symbiodinium pilosum]	NA	Proline-rich receptor-like protein kinase PERK8 OS=Arabidopsis thaliana
S1_08473	593.047	-0.525744	0.0443678	0.180653	593.047	-1.4322	2.45E-07	4.18E-06	K11275	GO:0004965;GO:0016021	GABBR2 [Symbiodinium sp. CCMP2592]	NA	NA
S1_08477	232.148	-1.67229	0.000611024	0.00961892	232.148	-3.58116	9.74E-12	5.56E-10	K10357;K03254;K03243	NA	unnamed protein product [Symbiodinium sp. CCMP2592]	NA	Cilia- and flagella-associated protein 99 OS=Chlamydomonas reinhardtii
S1_08483	9.03742	5.8093	0.00126598	0.0166895	9.03742	6.76994	0.000219385	0.00129703	NA	GO:0005524;GO:0004636;GO:0000105	hisE [Symbiodinium sp. KB8]	NA	NA
S1_08486	133.629	0.770034	1.90E-05	0.000649469	133.629	1.17242	2.16E-10	8.86E-09	K08997	NA	selO [Symbiodinium sp. CCMP2592]	NA	NA
S1_08502	58.7364	1.30558	0.0353098	0.156996	58.7364	2.48733	0.000116443	0.000770744	K02184;K01309;K23612	GO:0016021	hypothetical protein Vafri_8868 [Volvox africanus]	XM_005785365.1	Formin-like protein 3 OS=Oryza sativa subsp. japonica
S1_08516	323.704	-0.361853	0.0411608	0.172184	323.704	-1.03934	4.57E-08	9.84E-07	K18798	NA	Afg1l [Symbiodinium sp. CCMP2456]	KC941618.1	NA
S1_08532	36.1262	3.96254	5.55E-05	0.00152816	36.1262	5.05583	5.64E-07	8.53E-06	K09571	GO:0003723;GO:0005524;GO:0004672;GO:0016021;GO:0030553	PRKG2 [Symbiodinium necroappetens]	NA	Translocon at the outer membrane of chloroplasts 64 OS=Pisum sativum
S1_08537	190.511	-0.836849	0.000560453	0.00900149	190.511	-1.0345	5.77E-05	0.000430441	NA	GO:0003723;GO:0016021;GO:0005230	Nuclear localization sequence-binding protein [Symbiodinium microadriaticum]	NA	NA
S1_08546	183.401	0.928396	4.45E-10	7.50E-08	183.401	1.08461	1.79E-12	1.20E-10	K10144	GO:0008270;GO:0016020;GO:0004721	MIEL1 [Symbiodinium natans]	NA	E3 ubiquitin-protein ligase MIEL1 OS=Arabidopsis thaliana
S1_08547	15.9201	3.26147	0.00503609	0.0440204	15.9201	4.58347	0.000110576	0.000738608	K10144	GO:0004721;GO:0008270;GO:0016020	RING finger and CHY zinc finger domain-containing protein 1 [Symbiodinium microadriaticum]	NA	E3 ubiquitin-protein ligase MIEL1 OS=Arabidopsis thaliana
S1_08556	112.662	-1.89863	0.00191192	0.0223373	112.662	-3.64818	3.59E-08	7.97E-07	K00548	NA	mtr [Symbiodinium natans]	NA	Homocysteine S-methyltransferase 1 OS=Arabidopsis thaliana
S1_08557	125.94	-1.97343	0.00615259	0.0504521	125.94	-3.64659	2.27E-06	2.80E-05	K00548	NA	mtr [Symbiodinium natans]	NA	Homocysteine S-methyltransferase 1 OS=Arabidopsis thaliana
S1_08558	354.984	-1.26515	0.00156807	0.0194157	354.984	-2.57148	1.59E-09	5.18E-08	K00548	NA	mtr [Symbiodinium natans]	MT611467.1	Proline-rich receptor-like protein kinase PERK9 OS=Arabidopsis thaliana
S1_08561	163.896	-0.738088	0.0798773	0.259707	163.896	-1.60288	0.000349962	0.00190895	NA	NA	unnamed protein product [Symbiodinium sp. CCMP2456]	NA	NA
S1_08567	120.733	1.45837	0.000337263	0.00615092	120.733	1.28235	0.00271274	0.0103812	NA	GO:0008410;GO:0009073;GO:0016491;GO:0015979;GO:0009522;GO:0005737;GO:0003856	hypothetical protein AK812_SmicGene42002 [Symbiodinium microadriaticum]	NA	NA
S1_08571	29.1816	1.03736	0.0390413	0.166681	29.1816	1.90593	0.000216876	0.00128533	NA	GO:0016021;GO:0008080;GO:0005975;GO:0004553	Slc38a10 [Symbiodinium microadriaticum]	NA	NA
S1_08576	11.5661	1.51207	0.0388785	0.16625	11.5661	2.35999	0.00145434	0.0062156	NA	NA	BSPAL1 [Symbiodinium natans]	NA	NA
S1_08581	20.1424	1.04963	0.0270391	0.132942	20.1424	1.6831	0.000465468	0.00241413	NA	NA	BSPAL1 [Symbiodinium natans]	NA	NA
S1_08582	8.72343	1.59569	0.0775265	0.255026	8.72343	2.99001	0.000969674	0.00444494	NA	NA	surface antigen -like protein, partial [Chrysochromulina tobinii]	NA	NA
S1_08584	32.0176	1.25446	0.00169588	0.0205323	32.0176	2.09833	1.91E-07	3.39E-06	NA	NA	BSPAL1 [Symbiodinium natans]	NA	NA
S1_08585	28.3243	0.874482	0.0365494	0.160239	28.3243	1.32473	0.00205097	0.00823676	NA	NA	surface antigen -like protein [Chrysochromulina tobinii]	NA	NA
S1_08586	27.4008	0.981721	0.0132726	0.0840699	27.4008	1.68189	2.73E-05	0.000229684	NA	NA	BSPAL1 [Symbiodinium natans]	NA	NA
S1_08592	157.476	-0.475593	0.106055	0.305934	157.476	-1.42981	6.29E-06	6.67E-05	K17987;K14306	GO:0004420;GO:0015936;GO:0016021	NAMPT [Symbiodinium sp. KB8]	NA	Holliday junction resolvase MOC1, chloroplastic OS=Chlamydomonas reinhardtii
S1_08602	11.6412	5.97324	0.00217134	0.0245787	11.6412	7.3188	0.000235667	0.00137665	NA	GO:0003676	csp [Symbiodinium sp. CCMP2456]	NA	NA
S1_08616	368.984	-0.444799	0.203988	0.447827	368.984	-2.03534	5.15E-08	1.09E-06	K01183;K14306	NA	MGAM2, partial [Symbiodinium sp. CCMP2456]	NA	Protein TIC 214 OS=Cucumis sativus
S1_08620	360.722	1.06806	1.03E-08	1.16E-06	360.722	1.1922	1.04E-09	3.58E-08	K20283	NA	unnamed protein product [Symbiodinium pilosum]	NA	NA
S1_08624	345.301	-0.607177	0.00501132	0.0439111	345.301	-1.14095	7.17E-07	1.05E-05	NA	NA	unnamed protein product, partial [Polarella glacialis]	NA	NA
S1_08631	38.4612	8.28655	3.19E-05	0.000979707	38.4612	8.15282	6.69E-05	0.000487664	NA	NA	unnamed protein product, partial [Polarella glacialis]	NA	NA
S1_08639	71.7491	0.264858	0.33345	0.587289	71.7491	1.63081	2.56E-09	7.88E-08	NA	GO:0030245;GO:0003735;GO:0004553;GO:0030248;GO:0005576;GO:0006412;GO:0005840	Endoglucanase [Symbiodinium microadriaticum]	NA	NA
S1_08646	41.4512	1.37504	0.00560662	0.0474671	41.4512	1.92165	0.000181934	0.00111482	K17987;K04077	NA	unnamed protein product [Symbiodinium necroappetens]	NA	NA
S1_08647	53.26	-0.992212	0.0133913	0.0845818	53.26	-1.5838	0.000262187	0.00150425	K17987;K04077	NA	unnamed protein product [Symbiodinium necroappetens]	NA	NA
S1_08661	42.4434	-1.04595	0.00134388	0.0174295	42.4434	-1.26197	0.000320248	0.00177449	K20217	GO:0005524;GO:0016740	unnamed protein product, partial [Polarella glacialis]	NA	Constitutive photomorphogenesis protein 10 OS=Arabidopsis thaliana
S1_08663	188.948	0.678776	2.44E-06	0.000124586	188.948	1.07184	3.77E-13	2.93E-11	NA	NA	Pip5kl1 [Symbiodinium natans]	NA	NA
S1_08665	9.81449	4.3907	0.0523291	0.200218	9.81449	7.42626	0.00130506	0.00568138	K14306	NA	efp [Symbiodinium sp. KB8]	NA	Vegetative cell wall protein gp1 OS=Chlamydomonas reinhardtii
S1_08670	14.4452	4.79034	0.0390579	0.166696	14.4452	8.05019	0.000716451	0.00345696	NA	NA	unnamed protein product [Symbiodinium sp. CCMP2592]	NA	NA
S1_08687	8.79333	4.83397	0.0169491	0.0987339	8.79333	7.11784	0.000549287	0.00277309	NA	NA	NA	NA	NA
S1_08698	151.855	-1.11464	2.41E-05	0.00078102	151.855	-1.00216	0.000312402	0.00173964	NA	NA	NA	NA	NA
S1_08700	43.8025	0.94942	0.0982723	0.293269	43.8025	2.0018	0.000778589	0.00370375	K03129;K14486	NA	unnamed protein product, partial [Polarella glacialis]	XM_014037169.1	Transcriptional corepressor LEUNIG OS=Arabidopsis thaliana
S1_08708	15.1282	3.82283	0.000291359	0.00552236	15.1282	3.54892	0.00103833	0.00470729	NA	NA	unnamed protein product [Symbiodinium sp. CCMP2592]	NA	NA
S1_08718	87.5598	1.20502	0.000290772	0.00551447	87.5598	1.62984	2.40E-06	2.94E-05	K01309;K06236;K17987	GO:0016791	hypothetical protein GUITHDRAFT_119564 [Guillardia theta CCMP2712]	LR862139.1	Oleosin-B6 OS=Brassica napus
S1_08720	28.5224	1.40328	0.00936	0.0667168	28.5224	2.68281	9.89E-07	1.38E-05	NA	NA	unnamed protein product, partial [Symbiodinium pilosum]	NA	NA
S1_08728	199.222	1.05898	2.92E-08	2.93E-06	199.222	0.959248	1.65E-06	2.14E-05	NA	NA	hypothetical protein AK812_SmicGene39982 [Symbiodinium microadriaticum]	NA	NA
S1_08736	157.98	-0.347289	0.107215	0.307926	157.98	-1.29885	3.66E-08	8.10E-07	K01974	GO:0003824	rtcA [Symbiodinium natans]	NA	Vegetative cell wall protein gp1 OS=Chlamydomonas reinhardtii
S1_08740	184.324	1.11273	1.91E-05	0.000650537	184.324	1.53859	1.40E-08	3.50E-07	K12392	GO:0016192;GO:0006886;GO:0030131	AP2B1 [Symbiodinium sp. CCMP2592]	XM_014034871.1	Beta-adaptin-like protein B OS=Arabidopsis thaliana
S1_08742	457.749	-0.544417	0.00104565	0.0144444	457.749	-1.12611	2.12E-10	8.74E-09	K12392	GO:0006886;GO:0030131;GO:0016192	BETAC-AD [Symbiodinium sp. CCMP2592]	XM_005759251.1	Beta-adaptin-like protein C OS=Arabidopsis thaliana
S1_08754	448.265	-0.514262	0.0601022	0.218444	448.265	-1.32859	4.74E-06	5.25E-05	K13171	GO:0016021	unnamed protein product, partial [Symbiodinium microadriaticum]	NA	NA
S1_08756	28.8874	-1.66149	0.000522465	0.00854442	28.8874	-3.1936	1.37E-08	3.44E-07	K20285	GO:0016301	unnamed protein product [Symbiodinium necroappetens]	NA	Early nodulin-like protein 2 OS=Arabidopsis thaliana
S1_08757	254.257	-0.561998	0.0593674	0.216765	254.257	-1.51257	2.00E-06	2.52E-05	K20285	GO:0016021	unnamed protein product, partial [Symbiodinium pilosum]	NA	Formin-like protein 14 OS=Arabidopsis thaliana
S1_08762	295.72	-0.937958	0.00504379	0.0440577	295.72	-1.52112	1.80E-05	0.00016215	K14306;K13171	NA	ath [Symbiodinium microadriaticum]	NA	NA
S1_08763	5.08374	-5.61728	0.000311232	0.00579329	5.08374	-2.71035	0.0449659	0.101252	NA	NA	unnamed protein product, partial [Symbiodinium sp. KB8]	NA	NA
S1_08764	16.5751	-1.27483	0.0812262	0.262121	16.5751	-4.22072	8.60E-06	8.66E-05	NA	NA	unnamed protein product, partial [Symbiodinium sp. KB8]	NA	NA
S1_08765	189.571	-0.919595	0.00807004	0.0604535	189.571	-1.30213	0.000403675	0.00214594	K13171;K14306	NA	ath [Symbiodinium microadriaticum]	NA	NA
S1_08800	188.843	0.598882	0.0063775	0.0517873	188.843	1.04271	5.05E-06	5.54E-05	K20899;K10398;K09291	GO:0016798;GO:0008152	rihB [Symbiodinium microadriaticum]	NA	Nuclear matrix constituent protein 1 OS=Allium cepa
S1_08814	15.0054	3.81165	0.0475414	0.188602	15.0054	8.16222	2.10E-05	0.000184246	K11481;K08850	GO:0016021;GO:0005524;GO:0106310	Serine/threonine-protein kinase ark1 [Symbiodinium microadriaticum]	NA	CBL-interacting serine/threonine-protein kinase 9 OS=Arabidopsis thaliana
S1_08822	57.1461	-1.23296	0.00860531	0.0631309	57.1461	-1.59798	0.00143823	0.00616022	K11481;K08850	GO:0016021;GO:0005524;GO:0106310	ark1 [Symbiodinium sp. CCMP2592]	NA	CBL-interacting serine/threonine-protein kinase 9 OS=Arabidopsis thaliana
S1_08824	135.601	-0.937293	0.0338136	0.152753	135.601	-2.12597	7.19E-06	7.46E-05	K11481;K08850	GO:0005524;GO:0106310;GO:0016021	ark1 [Symbiodinium sp. CCMP2592]	NA	CBL-interacting serine/threonine-protein kinase 9 OS=Arabidopsis thaliana
S1_08832	145.641	1.49504	2.86E-15	1.49E-12	145.641	2.03498	4.57E-26	2.42E-23	NA	NA	unnamed protein product [Symbiodinium natans]	NA	NA
S1_08846	48.0742	1.34768	9.81E-06	0.000384777	48.0742	1.18099	0.000204364	0.0012255	NA	NA	unnamed protein product [Symbiodinium microadriaticum]	NA	NA
S1_08847	117.386	2.18271	5.35E-19	5.46E-16	117.386	2.52456	8.11E-24	3.38E-21	NA	NA	unnamed protein product [Symbiodinium microadriaticum]	NA	NA
S1_08853	72.5956	1.37396	0.000387246	0.00685355	72.5956	2.43694	9.33E-10	3.27E-08	K18655	GO:0016787;GO:0005524;GO:0003724;GO:0003676	DBP5 [Symbiodinium sp. CCMP2592]	NA	Eukaryotic initiation factor 4A-10 OS=Nicotiana tabacum
S1_08856	22.4445	-1.21961	0.0381079	0.164199	22.4445	-2.09228	0.00119388	0.0052871	NA	GO:0016491;GO:0016787;GO:0008270	osm1 [Symbiodinium sp. CCMP2592]	NA	NA
S1_08874	167.66	-0.817037	1.08E-05	0.000414604	167.66	-1.72313	7.03E-17	1.10E-14	K14415	NA	rtcB [Symbiodinium necroappetens]	NA	RNA-splicing ligase RtcB homolog OS=Micromonas pusilla (strain CCMP1545)
S1_08878	191.57	0.671074	9.40E-06	0.000372126	191.57	1.08655	2.67E-12	1.72E-10	K13171;K13091;K12897	GO:0008380;GO:0005681;GO:0003723;GO:0006397	hypothetical protein VOLCADRAFT_105671 [Volvox carteri f. nagariensis]	NA	Splicing factor U2af large subunit B OS=Nicotiana plumbaginifolia
S1_08883	324.162	-0.469372	0.071404	0.242864	324.162	-1.14595	3.46E-05	0.000280857	K18418	GO:0003676	unnamed protein product [Symbiodinium sp. KB8]	NA	Uncharacterized exonuclease domain-containing protein At3g15140 OS=Arabidopsis thaliana
S1_08896	98.0858	0.630333	0.00640163	0.0518795	98.0858	1.02165	1.87E-05	0.000166632	NA	NA	hypothetical protein GUITHDRAFT_79254 [Guillardia theta CCMP2712]	NA	NA
S1_08898	124.487	-1.87549	1.93E-10	3.53E-08	124.487	-1.03189	0.000689247	0.00334388	NA	NA	PCKR1 [Symbiodinium sp. KB8]	NA	NA
S1_08916	1190.75	-0.520037	0.0369818	0.161289	1190.75	-1.38727	1.43E-07	2.63E-06	K13098;K12741	NA	slo [Symbiodinium sp. CCMP2592]	NA	Glycine-rich RNA-binding protein 3, mitochondrial OS=Arabidopsis thaliana
S1_08918	70.3539	19.0785	2.91E-05	0.000909093	70.3539	21.9361	4.55E-06	5.06E-05	K13098;K12741	NA	slo [Symbiodinium sp. CCMP2592]	NA	Glycine-rich RNA-binding protein 3, mitochondrial OS=Arabidopsis thaliana
S1_08920	359.713	-0.786712	0.00616126	0.0504919	359.713	-1.53159	5.13E-07	7.85E-06	K13098;K12741	NA	unnamed protein product, partial [Symbiodinium necroappetens]	NA	Glycine-rich RNA-binding protein 3, mitochondrial OS=Arabidopsis thaliana
S1_08921	52.3182	-0.538799	0.132022	0.348976	52.3182	-1.7938	7.37E-06	7.62E-05	K10357;K14306	NA	MUC19 [Symbiodinium sp. CCMP2592]	NA	NA
S1_08922	29.8496	-1.08169	0.00837557	0.0621014	29.8496	-1.41155	0.00141932	0.00609479	K10357;K14306	NA	unnamed protein product [Symbiodinium natans]	NA	Probable protein phosphatase 2C 18 OS=Oryza sativa subsp. japonica
S1_08925	107.014	-0.795057	0.00627285	0.0511828	107.014	-1.65834	1.52E-07	2.79E-06	K10357;K14306	NA	MUC19 [Symbiodinium sp. CCMP2592]	NA	Probable protein phosphatase 2C 18 OS=Oryza sativa subsp. japonica
S1_08928	173.369	0.81739	4.77E-05	0.00135455	173.369	1.29831	4.03E-10	1.54E-08	K14306;K17987	NA	olpB [Symbiodinium natans]	NA	NA
S1_08936	74.1186	0.0548896	0.880417	0.947035	74.1186	-2.60001	2.25E-09	7.04E-08	NA	NA	unnamed protein product [Symbiodinium sp. CCMP2592]	NA	NA
S1_08940	442.179	-1.30902	6.55E-11	1.39E-08	442.179	-1.93731	1.58E-19	3.74E-17	K01051;K03128;K00430	GO:0016021	unnamed protein product [Symbiodinium natans]	NA	Anther-specific proline-rich protein APG (Fragment) OS=Brassica napus
S1_08944	19.2289	3.70493	0.000205765	0.00422865	19.2289	4.95904	8.64E-07	1.23E-05	K14306;K17686	NA	fldA [Symbiodinium microadriaticum]	NA	NA
S1_08949	261.043	-0.357877	0.232567	0.481883	261.043	-1.1705	0.000243417	0.00141389	K10357;K14306	NA	hypothetical protein JKP88DRAFT_312211 [Tribonema minus]	NA	Holliday junction resolvase MOC1, chloroplastic OS=Chlamydomonas reinhardtii
S1_08965	98.9875	2.07514	5.50E-08	5.15E-06	98.9875	2.40914	1.26E-09	4.24E-08	K17710	NA	unnamed protein product [Polarella glacialis]	NA	Pentatricopeptide repeat-containing protein At2g41720 OS=Arabidopsis thaliana
S1_08970	201.652	-0.661429	0.00295243	0.0303666	201.652	-1.2637	1.23E-07	2.31E-06	NA	NA	forG [Symbiodinium sp. CCMP2592]	NA	Formin-like protein 1 OS=Arabidopsis thaliana
S1_08975	27.214	7.17938	0.000323341	0.00596925	27.214	8.33153	4.68E-05	0.000362098	NA	GO:0003676	unnamed protein product [Symbiodinium pilosum]	NA	NA
S1_08978	19.8436	7.17566	0.00251379	0.0271839	19.8436	7.60118	0.00196843	0.00796945	NA	GO:0003676	unnamed protein product [Symbiodinium pilosum]	NA	NA
S1_08980	50.9983	1.83226	0.0077724	0.0589231	50.9983	3.05178	2.01E-05	0.000177229	K13126	NA	tnrc4-b [Symbiodinium sp. CCMP2456]	NA	NA
S1_08984	178.841	-0.579348	0.00701191	0.0551244	178.841	-1.17102	3.97E-07	6.34E-06	NA	NA	unnamed protein product [Symbiodinium natans]	NA	NA
S1_08989	110.587	-0.515731	0.206844	0.451299	110.587	-1.61953	0.00022257	0.00131233	K10396;K10400	GO:0005524;GO:0016021;GO:0008017;GO:0007018	unnamed protein product [Polarella glacialis]	NA	Kinesin-like protein KIN-1 OS=Arabidopsis thaliana
S1_08993	17.9251	5.8799	0.00527995	0.0455155	17.9251	7.77937	0.000318839	0.00176863	K11498	NA	norA, partial [Symbiodinium sp. KB8]	NA	Kinesin-like protein KIN-7M, chloroplastic OS=Arabidopsis thaliana
S1_09005	530.765	-0.696497	0.0130949	0.083305	530.765	-1.27002	1.92E-05	0.000170355	NA	NA	CYCA1-1 [Symbiodinium sp. CCMP2456]	NA	NA
S1_09018	1905.43	-0.55461	0.0166671	0.097693	1905.43	-1.16626	1.86E-06	2.37E-05	K03128;K13171;K14325	GO:0006749;GO:0016740	putative glutathione S-transferase parC [Symbiodinium microadriaticum]	NA	Vegetative cell wall protein gp1 OS=Chlamydomonas reinhardtii
S1_09019	2096.12	-0.792544	0.00192986	0.0224776	2096.12	-1.52849	1.48E-08	3.69E-07	K13171;K14325	GO:0006749;GO:0016740	putative glutathione S-transferase parC [Symbiodinium microadriaticum]	NA	NA
S1_09021	39.6965	-0.524161	0.0996397	0.295369	39.6965	-1.75011	1.82E-06	2.32E-05	NA	NA	NA	NA	NA
S1_09025	30.8103	-0.211326	0.648019	0.821406	30.8103	-1.6705	0.00137631	0.00593723	NA	NA	NA	NA	NA
S1_09038	24.6081	1.3483	0.00190475	0.0222697	24.6081	1.74182	8.40E-05	0.000589426	NA	NA	NA	NA	NA
S1_09041	571.944	-0.629388	0.0244331	0.124841	571.944	-1.82983	7.83E-10	2.79E-08	NA	NA	unnamed protein product [Symbiodinium pilosum]	NA	NA
S1_09045	877.998	-0.437677	0.0240426	0.123574	877.998	-1.13785	3.14E-08	7.07E-07	NA	NA	unnamed protein product [Symbiodinium sp. CCMP2592]	NA	NA
S1_09053	265.034	-0.48099	0.0550154	0.206628	265.034	-1.03354	0.000105876	0.000712893	NA	NA	NA	NA	NA
S1_09058	12.9298	2.78088	0.0073416	0.0567531	12.9298	3.31063	0.00196085	0.00794273	K14769	GO:0006364;GO:0005730;GO:0032040	unnamed protein product [Symbiodinium pilosum]	NA	Probable U3 small nucleolar RNA-associated protein 11 OS=Oryza sativa subsp. japonica
S1_09078	74.7748	0.360942	0.206661	0.451037	74.7748	1.29111	9.44E-06	9.39E-05	K01855	NA	PUS3 [Symbiodinium microadriaticum]	NA	Formin-like protein 6 OS=Oryza sativa subsp. japonica
S1_09087	55.4242	-1.0617	0.280801	0.534847	55.4242	-3.79549	0.000404549	0.00214977	NA	NA	PTAC2 [Symbiodinium sp. CCMP2456]	NA	NA
S1_09094	27.8269	-1.5371	0.0219962	0.116372	27.8269	-2.18155	0.00256491	0.00990757	NA	GO:0046872	unnamed protein product, partial [Symbiodinium sp. CCMP2592]	NA	NA
S1_09096	89.9739	0.93938	0.00105324	0.0145212	89.9739	1.21544	4.63E-05	0.000359072	NA	GO:0005737;GO:0016846;GO:0046872	Ras guanine nucleotide exchange factor F [Symbiodinium microadriaticum]	NA	Probable E3 ubiquitin-protein ligase LOG2 OS=Arabidopsis thaliana
S1_09105	587.801	-0.794646	0.000456833	0.0077323	587.801	-1.25594	1.70E-07	3.06E-06	K00430;K14306;K02184	GO:0005525;GO:0031177	der [Symbiodinium sp. CCMP2592]	NA	Vegetative cell wall protein gp1 OS=Chlamydomonas reinhardtii
S1_09107	130.343	-0.473486	0.152629	0.379808	130.343	-1.70379	2.14E-06	2.66E-05	NA	NA	unnamed protein product [Symbiodinium necroappetens]	NA	NA
S1_09119	9.52372	5.94253	0.00346784	0.0340003	9.52372	6.76217	0.00117823	0.00523106	NA	GO:0016021;GO:0016872	unnamed protein product, partial [Polarella glacialis]	NA	NA
S1_09134	75.156	0.824285	0.00170426	0.0205989	75.156	1.59634	2.20E-09	6.89E-08	NA	NA	unnamed protein product [Polarella glacialis]	NA	NA
S1_09147	212.876	-0.591787	0.130843	0.347057	212.876	-1.61772	0.000103831	0.000701067	K15400	GO:0016021;GO:0005576;GO:0030248;GO:0005975	Carbohydrate-binding domain-containing protein C2E1P3.05c [Symbiodinium microadriaticum]	NA	NA
S1_09148	183.766	-0.784527	0.00981301	0.0688933	183.766	-1.32801	4.05E-05	0.000320724	NA	NA	unnamed protein product [Symbiodinium necroappetens]	NA	Probable beta-1,4-xylosyltransferase IRX14 OS=Oryza sativa subsp. japonica
S1_09149	973.121	-0.852071	7.21E-11	1.50E-08	973.121	-1.23468	6.08E-19	1.30E-16	K20547;K15400	NA	unnamed protein product [Symbiodinium necroappetens]	NA	PLASMODESMATA CALLOSE-BINDING PROTEIN 4 OS=Arabidopsis thaliana
S1_09150	295.366	-1.17669	0.000142789	0.0031867	295.366	-1.7372	1.26E-07	2.37E-06	K14692;K15400;K02493;K20547	GO:0030248;GO:0005975;GO:0005576	unnamed protein product, partial [Symbiodinium microadriaticum]	NA	PLASMODESMATA CALLOSE-BINDING PROTEIN 4 OS=Arabidopsis thaliana
S1_09151	526.29	-0.700034	1.84E-05	0.000631267	526.29	-1.05617	1.16E-09	3.96E-08	K15400;K02493;K20547	GO:0005975;GO:0030248;GO:0005576	unnamed protein product, partial [Symbiodinium microadriaticum]	NA	PLASMODESMATA CALLOSE-BINDING PROTEIN 4 OS=Arabidopsis thaliana
S1_09153	34.9292	-1.61842	0.00187233	0.0220026	34.9292	-2.9368	4.85E-07	7.49E-06	K20547;K15400	NA	unnamed protein product [Symbiodinium necroappetens]	NA	PLASMODESMATA CALLOSE-BINDING PROTEIN 4 OS=Arabidopsis thaliana
S1_09158	33.9692	2.2972	3.57E-07	2.46E-05	33.9692	2.65984	7.74E-09	2.10E-07	NA	GO:0016021;GO:0042626;GO:0005524	ABCF2 [Symbiodinium necroappetens]	NA	NA
S1_09161	81.329	0.815513	0.031633	0.146759	81.329	1.19519	0.0025566	0.00988087	NA	NA	nipblb [Symbiodinium natans]	NA	NA
S1_09184	313.045	0.602098	0.00543438	0.0463932	313.045	1.10469	1.05E-06	1.45E-05	NA	NA	acbC [Symbiodinium sp. CCMP2592]	NA	NA
S1_09196	191.511	-0.81217	0.000395888	0.00696584	191.511	-1.67211	1.69E-11	9.13E-10	K11498;K14306	NA	hypothetical protein JKP88DRAFT_295093, partial [Tribonema minus]	XR_005939907.1	Glycine-rich cell wall structural protein 1.8 OS=Phaseolus vulgaris
S1_09200	33.1174	2.43565	0.00990639	0.0692995	33.1174	3.32358	0.000717276	0.00345952	NA	NA	Celf4, partial [Symbiodinium sp. KB8]	XM_002504837.1	Polyadenylate-binding protein RBP47 OS=Nicotiana plumbaginifolia
S1_09202	64.2181	-0.0894665	0.858179	0.935791	64.2181	-1.66116	0.00219883	0.0087192	K20547	GO:0016021	unnamed protein product [Symbiodinium sp. CCMP2592]	XM_003060673.1	Gamma-gliadin OS=Triticum aestivum
S1_09206	49.213	0.737551	0.0349979	0.156083	49.213	1.13594	0.00167883	0.00699465	NA	GO:0001522;GO:0009982;GO:0003723	putative E3 ubiquitin-protein ligase HERC2 [Symbiodinium microadriaticum]	NA	NA
S1_09222	69.8967	1.5878	0.0168702	0.0984238	69.8967	2.1004	0.00255403	0.00987316	NA	NA	OXR1 [Symbiodinium sp. CCMP2592]	NA	NA
S1_09223	56.084	-0.304953	0.413772	0.65702	56.084	-1.52955	0.000215785	0.00128005	NA	NA	Oxr1 [Symbiodinium necroappetens]	NA	NA
S1_09227	67.8341	1.70229	4.53E-05	0.00130107	67.8341	2.00145	3.98E-06	4.51E-05	K10419	NA	Dynlrb2 [Symbiodinium necroappetens]	NA	NA
S1_09233	45.6724	1.63673	0.0336117	0.152328	45.6724	2.48388	0.00203489	0.0081871	NA	NA	unnamed protein product [Symbiodinium sp. CCMP2456]	NA	NA
S1_09239	631.761	-0.579374	0.0550256	0.206654	631.761	-1.55099	1.25E-06	1.69E-05	K13412	GO:0005509;GO:0004672;GO:0016021;GO:0005524	CPK2, partial [Symbiodinium sp. KB8]	NA	Calcium-dependent protein kinase 11 OS=Arabidopsis thaliana
S1_09250	896.594	-0.525079	0.0105758	0.0725475	896.594	-1.11514	2.92E-07	4.86E-06	K17987;K14297;K14306	NA	ACP5 [Symbiodinium microadriaticum]	NA	NA
S1_09275	208.794	-0.944708	0.0110718	0.0745463	208.794	-1.65426	2.84E-05	0.000238026	NA	NA	unnamed protein product [Symbiodinium natans]	NA	NA
S1_09281	123.79	0.319491	0.120277	0.329693	123.79	1.02786	1.04E-06	1.44E-05	NA	NA	hypothetical protein AK812_SmicGene4818 [Symbiodinium microadriaticum]	NA	NA
S1_09293	331.605	-1.09208	4.35E-05	0.00126049	331.605	-1.65836	5.24E-09	1.50E-07	K07198;K12761	GO:0004672;GO:0005524	Smok2b, partial [Symbiodinium necroappetens]	NA	CBL-interacting protein kinase 16 OS=Oryza sativa subsp. japonica
S1_09303	70.4654	-1.09496	3.26E-05	0.000993877	70.4654	-0.994886	0.000336276	0.00184601	NA	NA	Nudcd2, partial [Symbiodinium sp. CCMP2456]	NA	NA
S1_09304	155.557	1.15925	3.67E-11	8.49E-09	155.557	1.2099	2.94E-11	1.50E-09	NA	NA	Nudcd2, partial [Symbiodinium sp. CCMP2456]	NA	NA
S1_09329	89.0521	-0.566582	0.0228351	0.119339	89.0521	-1.51055	4.55E-08	9.83E-07	K10900;K10901	GO:0005524;GO:0006310;GO:0004386;GO:0003676	ATP-dependent helicase SGS1 [Symbiodinium microadriaticum]	NA	ATP-dependent DNA helicase Q-like 1 OS=Arabidopsis thaliana
S1_09370	11.3209	5.87691	0.00483591	0.0427685	11.3209	7.2099	0.000749259	0.0035853	NA	NA	unnamed protein product, partial [Symbiodinium sp. KB8]	NA	NA
S1_09373	41.148	1.7962	0.0144648	0.0891055	41.148	2.56649	0.000792006	0.00375945	NA	NA	unnamed protein product [Polarella glacialis]	NA	NA
S1_09383	224.558	0.955675	0.000371978	0.00663807	224.558	1.19629	2.12E-05	0.000186377	NA	NA	unnamed protein product [Symbiodinium natans]	NA	NA
S1_09385	855.983	-0.760933	1.56E-06	8.65E-05	855.983	-1.18415	1.80E-12	1.21E-10	NA	NA	Fibronectin type-III domain-containing protein 3A [Symbiodinium microadriaticum]	NA	NA
S1_09387	82.6238	0.504973	0.0717362	0.243595	82.6238	1.04326	0.000311882	0.00173729	NA	GO:0016021;GO:0016787	rnz [Symbiodinium natans]	NA	NA
S1_09393	135.031	2.51588	0.00417733	0.0387497	135.031	3.35569	0.000275746	0.00156762	K12741;K11593	GO:0016021	hypothetical protein CHLRE_17g719325v5 [Chlamydomonas reinhardtii]	NA	Formin-like protein 13 OS=Arabidopsis thaliana
S1_09399	550.073	-0.540546	0.091291	0.281097	550.073	-1.20512	0.000371141	0.00200399	K14486;K17987;K14972;K15168	GO:0046872;GO:0016491	unnamed protein product [Ectocarpus sp. CCAP 1310/34]	XM_014045696.1	Flagellar radial spoke protein 2 OS=Chlamydomonas reinhardtii
S1_09400	92.8611	1.33961	6.83E-09	8.07E-07	92.8611	1.34949	1.88E-08	4.54E-07	K14486;K17987;K14972;K15168	GO:0016491;GO:0046872	unnamed protein product [Ectocarpus sp. CCAP 1310/34]	XM_014045696.1	Flagellar radial spoke protein 2 OS=Chlamydomonas reinhardtii
S1_09402	134.717	0.589748	0.0334752	0.152005	134.717	1.09378	0.000152263	0.000962729	K00472	NA	P4H10 [Symbiodinium sp. CCMP2592]	NA	Probable prolyl 4-hydroxylase 8 OS=Arabidopsis thaliana
S1_09403	430.539	-0.463687	0.014354	0.088669	430.539	-1.44398	1.23E-12	8.68E-11	NA	GO:0016021;GO:0003677	unnamed protein product, partial [Symbiodinium pilosum]	NA	NA
S1_09404	24.684	6.781	6.23E-05	0.00167542	24.684	8.34152	1.14E-06	1.56E-05	NA	GO:0016021;GO:0003677	unnamed protein product [Symbiodinium sp. CCMP2456]	AP006484.2	NA
S1_09406	12.9666	5.82385	0.000808551	0.0119075	12.9666	7.4773	2.13E-05	0.000186644	NA	NA	unnamed protein product [Symbiodinium necroappetens]	NA	NA
S1_09409	26.212	1.98832	9.16E-05	0.00227635	26.212	2.67964	2.09E-07	3.65E-06	NA	NA	hypothetical protein AK812_SmicGene3095 [Symbiodinium microadriaticum]	NA	NA
S1_09415	162.49	-0.563297	0.0511433	0.19746	162.49	-1.07168	0.000497928	0.00255315	K03128;K01309	GO:0097573	hypothetical protein JKP88DRAFT_287531, partial [Tribonema minus]	NA	Dynein axonemal assembly factor 3 homolog OS=Chlamydomonas reinhardtii
S1_09417	43.8164	-1.44523	0.00185671	0.0218789	43.8164	-2.22592	1.27E-05	0.000120239	NA	NA	warA [Symbiodinium sp. CCMP2592]	NA	NA
S1_09420	104.504	-0.837409	3.44E-05	0.00103778	104.504	-1.08955	5.30E-07	8.06E-06	NA	NA	warA [Symbiodinium sp. CCMP2592]	NA	NA
S1_09425	470.172	-0.959683	0.00478976	0.0425136	470.172	-2.33642	1.16E-10	5.14E-09	K15085	GO:0055085;GO:0016021	Mitochondrial substrate carrier family protein P [Symbiodinium microadriaticum]	NA	Mitochondrial carrier protein CoAc1 OS=Arabidopsis thaliana
S1_09426	57.4423	3.18871	0.000240345	0.004765	57.4423	4.34365	1.51E-06	1.98E-05	K15085	GO:0016021;GO:0055085	Mitochondrial substrate carrier family protein P [Symbiodinium microadriaticum]	NA	Probable envelope ADP,ATP carrier protein, chloroplastic OS=Arabidopsis thaliana
S1_09427	11.5325	2.60044	0.00107927	0.0147878	11.5325	2.8032	0.000544038	0.00275073	K15085	GO:0055085;GO:0016021	Mitochondrial substrate carrier family protein P [Symbiodinium microadriaticum]	NA	Probable envelope ADP,ATP carrier protein, chloroplastic OS=Arabidopsis thaliana
S1_09429	92.4611	0.840258	0.179779	0.417217	92.4611	2.19264	0.000815528	0.00385527	K15085	GO:0055085;GO:0016021	slc25a42, partial [Symbiodinium sp. CCMP2592]	NA	Mitochondrial carrier protein CoAc1 OS=Arabidopsis thaliana
S1_09439	51.8305	1.51817	0.000495148	0.00821242	51.8305	1.61972	0.000366344	0.00198234	NA	NA	Ide [Symbiodinium microadriaticum]	NA	NA
S1_09448	334.916	-0.749941	0.0412967	0.172501	334.916	-1.62797	2.96E-05	0.000246071	K15503;K21440;K15502;K13118;K06694	NA	ANK2 [Symbiodinium pilosum]	NA	Protein VAPYRIN OS=Petunia hybrida
S1_09451	588.062	-0.736145	0.00142119	0.0181413	588.062	-1.08617	8.52E-06	8.59E-05	K01673	GO:0008270;GO:0004089	mtcA2 [Symbiodinium pilosum]	AY826840.1	Beta carbonic anhydrase 5, chloroplastic OS=Arabidopsis thaliana
S1_09452	126.308	-1.04572	7.15E-05	0.00187051	126.308	-1.37588	9.82E-07	1.38E-05	K01673	NA	mtcA2 [Symbiodinium pilosum]	NA	Beta carbonic anhydrase 6, mitochondrial OS=Arabidopsis thaliana
S1_09453	157.78	-0.760766	0.00138609	0.0178312	157.78	-1.24447	1.03E-06	1.43E-05	K13171;K01673	GO:0008270;GO:0004089	mtcA2 [Symbiodinium pilosum]	NA	Carbonic anhydrase, chloroplastic OS=Hordeum vulgare
S1_09456	7.07428	-2.31866	0.0147008	0.0899998	7.07428	-4.17577	0.000725471	0.00349211	K01673	GO:0008270;GO:0004089	mtcA2 [Symbiodinium pilosum]	NA	Beta carbonic anhydrase 6, mitochondrial OS=Arabidopsis thaliana
S1_09457	174.192	-0.529027	0.0719921	0.244194	174.192	-1.41709	7.02E-06	7.30E-05	K01673;K13171	NA	mtcA2 [Symbiodinium pilosum]	NA	Beta carbonic anhydrase 5, chloroplastic OS=Arabidopsis thaliana
S1_09458	168.891	-0.797745	0.0476944	0.188991	168.891	-1.65322	0.000115813	0.00076755	K01673	NA	mtcA2 [Symbiodinium pilosum]	NA	Beta carbonic anhydrase 6, mitochondrial OS=Arabidopsis thaliana
S1_09463	359.739	-0.969123	0.000116474	0.00272306	359.739	-1.27744	1.62E-06	2.11E-05	K01673	NA	mtcA2 [Symbiodinium pilosum]	AY826840.1	Beta carbonic anhydrase 5, chloroplastic OS=Arabidopsis thaliana
S1_09465	151.397	-1.41625	4.51E-09	5.65E-07	151.397	-2.29049	4.12E-18	8.05E-16	K01673	GO:0008270;GO:0004089	mtcA2 [Symbiodinium pilosum]	NA	Beta carbonic anhydrase 6, mitochondrial OS=Arabidopsis thaliana
S1_09466	278.937	-1.07793	7.68E-06	0.000314153	278.937	-1.03969	4.29E-05	0.00033681	K01673	GO:0004089;GO:0008270	mtcA2 [Symbiodinium pilosum]	NA	Beta carbonic anhydrase 6, mitochondrial OS=Arabidopsis thaliana
S1_09467	241.922	-1.46649	2.27E-07	1.66E-05	241.922	-1.61313	7.43E-08	1.50E-06	K01673	GO:0004089;GO:0008270	mtcA2 [Symbiodinium pilosum]	NA	Beta carbonic anhydrase 6, mitochondrial OS=Arabidopsis thaliana
S1_09468	317.816	-0.617967	0.0146944	0.0899949	317.816	-1.00591	0.000178122	0.00109644	K01673;K13171	GO:0008270;GO:0004089	mtcA2 [Symbiodinium pilosum]	NA	Beta carbonic anhydrase 5, chloroplastic OS=Arabidopsis thaliana
S1_09469	220.36	-0.636334	0.0203248	0.110854	220.36	-1.36916	2.94E-06	3.50E-05	K01673	NA	mtcA2 [Symbiodinium pilosum]	AY826840.1	Beta carbonic anhydrase 5, chloroplastic OS=Arabidopsis thaliana
S1_09473	443.206	-1.26448	4.16E-17	3.15E-14	443.206	-1.09954	3.69E-12	2.31E-10	K01673	GO:0004089;GO:0008270	mtcA2 [Symbiodinium pilosum]	NA	Beta carbonic anhydrase 6, mitochondrial OS=Arabidopsis thaliana
S1_09475	195.325	-0.907616	3.24E-06	0.000157743	195.325	-1.50393	9.11E-13	6.56E-11	K01673	GO:0004089;GO:0008270	mtcA2 [Symbiodinium pilosum]	NA	Beta carbonic anhydrase 6, mitochondrial OS=Arabidopsis thaliana
S1_09480	74.8309	-1.03856	0.00115871	0.0156272	74.8309	-1.16177	0.000609666	0.00302161	K01673	NA	mtcA2 [Symbiodinium pilosum]	NA	Beta carbonic anhydrase 6, mitochondrial OS=Arabidopsis thaliana
S1_09481	168.023	-1.15992	9.34E-07	5.58E-05	168.023	-1.10756	9.02E-06	9.04E-05	K01673	GO:0004089;GO:0008270	mtcA2 [Symbiodinium pilosum]	NA	Beta carbonic anhydrase 6, mitochondrial OS=Arabidopsis thaliana
S1_09482	93.0844	-0.83735	0.0395733	0.16805	93.0844	-1.81449	3.42E-05	0.000278437	K01673	NA	mtcA2 [Symbiodinium pilosum]	NA	Beta carbonic anhydrase 5, chloroplastic OS=Arabidopsis thaliana
S1_09484	141.782	-1.52678	0.00030048	0.00564373	141.782	-1.64013	0.00023808	0.00138867	K01673	GO:0008270;GO:0004089	mtcA2 [Symbiodinium pilosum]	NA	Beta carbonic anhydrase 6, mitochondrial OS=Arabidopsis thaliana
S1_09485	110.958	-1.39322	0.00166061	0.020212	110.958	-1.68083	0.000347357	0.0018968	K01673	GO:0004089;GO:0008270	mtcA2 [Symbiodinium pilosum]	NA	Beta carbonic anhydrase 6, mitochondrial OS=Arabidopsis thaliana
S1_09508	136.966	-0.996867	0.000797906	0.011783	136.966	-1.8181	1.49E-08	3.71E-07	NA	NA	NA	NA	NA
S1_09516	65.3691	-0.623671	0.0901467	0.278927	65.3691	-1.8203	8.11E-06	8.24E-05	NA	GO:0008233	unnamed protein product [Symbiodinium sp. CCMP2592]	NA	NA
S1_09524	23.9275	0.22653	0.607611	0.796013	23.9275	1.35371	0.00215485	0.00857907	NA	NA	unnamed protein product, partial [Polarella glacialis]	NA	NA
S1_09530	37.2137	1.62454	0.0776276	0.255222	37.2137	4.07096	1.76E-05	0.000158821	NA	NA	RLP45 [Symbiodinium natans]	NA	NA
S1_09537	54.5027	2.42881	0.0128802	0.0824666	54.5027	3.20443	0.00173475	0.00718854	NA	NA	RCH2 [Symbiodinium sp. CCMP2456]	NA	NA
S1_09539	98.8965	3.14312	4.78E-05	0.00135698	98.8965	3.08824	0.000138929	0.000893105	NA	NA	RLP45 [Symbiodinium natans]	NA	Pollen receptor-like kinase 3 OS=Arabidopsis thaliana
S1_09543	354.145	1.10388	1.35E-11	3.44E-09	354.145	1.5392	1.11E-19	2.66E-17	K13420	NA	RLP45 [Symbiodinium natans]	NA	Probable LRR receptor-like serine/threonine-protein kinase At4g30520 OS=Arabidopsis thaliana
S1_09545	144.437	-0.589958	0.23174	0.480978	144.437	-1.59499	0.00236219	0.00925701	K13420;K13415	NA	ERECTA [Symbiodinium natans]	NA	Systemin receptor SR160 OS=Solanum peruvianum
S1_09546	287.54	1.07175	2.60E-10	4.58E-08	287.54	1.16659	4.41E-11	2.16E-09	K13415;K13420;K00924	NA	SIK1 [Symbiodinium sp. CCMP2456]	NA	Probable LRR receptor-like serine/threonine-protein kinase At1g06840 OS=Arabidopsis thaliana
S1_09548	343.704	1.20232	7.16E-12	1.96E-09	343.704	0.981128	1.04E-07	2.00E-06	K13420;K13466	NA	inlA [Symbiodinium sp. CCMP2456]	NA	Probable LRR receptor-like serine/threonine-protein kinase At5g37450 OS=Arabidopsis thaliana
S1_09550	312.58	1.25639	1.89E-14	8.44E-12	312.58	1.2787	8.71E-14	7.71E-12	NA	NA	unnamed protein product [Symbiodinium sp. CCMP2592]	NA	Pollen receptor-like kinase 3 OS=Arabidopsis thaliana
S1_09551	81.2112	1.12787	0.000108483	0.00258217	81.2112	1.03206	0.00071689	0.00345813	K13420;K13466	NA	unnamed protein product [Symbiodinium sp. CCMP2592]	NA	Probable LRR receptor-like serine/threonine-protein kinase At4g36180 OS=Arabidopsis thaliana
S1_09562	144.861	1.14466	4.16E-11	9.40E-09	144.861	1.11391	6.49E-10	2.36E-08	NA	NA	inlA, partial [Symbiodinium necroappetens]	NA	NA
S1_09572	418.9	-0.644295	0.0265786	0.131665	418.9	-1.66724	6.91E-08	1.40E-06	K03128;K01309;K13448;K14684	NA	CPK2 [Symbiodinium sp. KB8]	NA	Probable calcium-binding protein CML26 OS=Arabidopsis thaliana
S1_09580	78.5441	1.38648	0.00208057	0.0237812	78.5441	2.17686	3.29E-06	3.85E-05	NA	NA	NA	NA	NA
S1_09586	51.2119	1.46145	0.000922551	0.0131677	51.2119	2.20314	1.28E-06	1.72E-05	K05681	NA	W [Symbiodinium sp. CCMP2592] [Symbiodinium sp. CCMP2592]	NA	ABC transporter G family member 7 OS=Arabidopsis thaliana
S1_09590	25.5538	7.07724	0.00181594	0.0215682	25.5538	7.90659	0.000733588	0.00352395	K11438	GO:0016903;GO:0016021;GO:0005506;GO:0022900;GO:0010181;GO:0051539;GO:0030976	PFOR, partial [Symbiodinium necroappetens]	NA	Probable protein arginine N-methyltransferase 6.1 OS=Oryza sativa subsp. indica
S1_09608	188.106	1.05514	0.00182537	0.0216459	188.106	1.07426	0.00252735	0.00979149	K14408	NA	FH4 [Symbiodinium pilosum]	NA	Formin-like protein 3 OS=Oryza sativa subsp. japonica
S1_09609	163.094	-0.87541	0.00117309	0.0157618	163.094	-1.22037	2.13E-05	0.000186443	K00430	NA	forF, partial [Symbiodinium natans]	NA	Formin-like protein 5 OS=Oryza sativa subsp. japonica
S1_09619	47.682	0.86743	0.0136403	0.0855657	47.682	1.32356	0.000259726	0.00149256	NA	GO:0005886;GO:0005261;GO:0005509;GO:0016021	Sodium channel protein 60E [Symbiodinium microadriaticum]	NA	NA
S1_09646	186.23	1.95473	0.000261147	0.00507064	186.23	2.59113	4.01E-06	4.53E-05	NA	NA	unnamed protein product [Polarella glacialis]	NA	NA
S1_09647	623.051	-0.442161	0.0233735	0.121197	623.051	-1.21131	5.23E-09	1.50E-07	NA	NA	unnamed protein product [Polarella glacialis]	NA	NA
S1_09649	15.8514	3.65021	0.00110357	0.0150571	15.8514	5.33758	1.76E-06	2.26E-05	K25550	NA	mycbp [Symbiodinium necroappetens]	NA	NA
S1_09651	10.5366	0.515724	0.668319	0.833825	10.5366	4.61851	4.89E-05	0.000375413	NA	NA	unnamed protein product [Symbiodinium natans]	NA	NA
S1_09676	550.626	-0.837828	0.00876574	0.0639392	550.626	-1.96504	6.93E-09	1.90E-07	K15601	GO:0016021;GO:0005216	unnamed protein product [Symbiodinium natans]	NA	NA
S1_09679	108.268	-0.54164	0.11852	0.327176	108.268	-1.16678	0.00163979	0.00685959	K15601	GO:0016021;GO:0005216	unnamed protein product [Symbiodinium natans]	NA	NA
S1_09681	279.474	-0.708674	0.042095	0.174702	279.474	-1.50525	4.80E-05	0.000369622	NA	GO:0005216;GO:0016021	unnamed protein product [Symbiodinium natans]	NA	NA
S1_09683	28.2669	-0.704575	0.338774	0.592549	28.2669	-2.96347	0.000396903	0.00211633	K15601	GO:0005216;GO:0016021	unnamed protein product [Symbiodinium natans]	NA	NA
S1_09686	53.7545	0.674005	0.0711255	0.242301	53.7545	1.37685	0.000354798	0.00193054	NA	NA	unnamed protein product, partial [Polarella glacialis]	NA	NA
S1_09693	97.1969	0.958829	0.00367696	0.0353826	97.1969	1.7905	1.58E-07	2.88E-06	NA	GO:0007018;GO:0004559;GO:0008017;GO:0006013;GO:0046872;GO:0030246;GO:0005524	Lysosomal alpha-mannosidase [Symbiodinium microadriaticum]	NA	NA
S1_09705	228.079	-0.426385	0.182813	0.420875	228.079	-1.20531	0.000400843	0.00213426	K13098;K11292	NA	unnamed protein product [Symbiodinium sp. CCMP2592]	NA	Glycine-rich cell wall structural protein 1.0 OS=Phaseolus vulgaris
S1_09706	17.8561	-1.03589	0.0912821	0.281097	17.8561	-2.68371	0.000183084	0.00111914	K13098;K11292	NA	hypothetical protein AQUCO_01700512v1 [Aquilegia coerulea]	NA	Glycine-rich protein DOT1 OS=Arabidopsis thaliana
S1_09707	924.207	-0.429319	0.0799574	0.259784	924.207	-1.05036	5.07E-05	0.000386932	K11292;K13098	NA	hypothetical protein AQUCO_01700512v1 [Aquilegia coerulea]	NA	Glycine-rich protein DOT1 OS=Arabidopsis thaliana
S1_09712	115.552	-0.736625	0.0112279	0.0752026	115.552	-1.65455	1.60E-07	2.91E-06	K13098;K11292	NA	unnamed protein product [Symbiodinium sp. CCMP2592]	NA	Glycine-rich cell wall structural protein 1.0 OS=Phaseolus vulgaris
S1_09727	794.526	-0.837726	0.00407923	0.0380591	794.526	-1.56948	3.64E-07	5.88E-06	K13171;K09566;K14325	GO:0016742;GO:0009058;GO:0022857;GO:0016021	fmt, partial [Symbiodinium microadriaticum]	XM_001701229.1	Serine/arginine-rich splicing factor SR45 OS=Arabidopsis thaliana
S1_09728	352.825	2.67558	3.26E-09	4.30E-07	352.825	3.19879	1.54E-11	8.44E-10	K09566;K00604;K14325	GO:0016021;GO:0022857;GO:0016742;GO:0009058	fmt, partial [Symbiodinium microadriaticum]	NA	Serine/arginine-rich splicing factor SR45 OS=Arabidopsis thaliana
S1_09730	147.605	1.12699	3.58E-06	0.000170363	147.605	1.8044	6.23E-13	4.60E-11	NA	GO:0016746	ANK1, partial [Symbiodinium sp. CCMP2456]	NA	NA
S1_09735	450.14	0.972995	0.0103169	0.0712959	450.14	1.77685	8.30E-06	8.41E-05	K03253	GO:0031369;GO:0016282;GO:0005852;GO:0003743;GO:0001732;GO:0033290	Eif3b [Symbiodinium natans]	NA	Eukaryotic translation initiation factor 3 subunit B OS=Arabidopsis thaliana
S1_09737	165.467	-0.614086	0.049753	0.193922	165.467	-1.33157	6.77E-05	0.00049194	K03253	GO:0033290;GO:0003743;GO:0001732;GO:0016282;GO:0005852;GO:0031369	Eif3b [Symbiodinium natans]	NA	Eukaryotic translation initiation factor 3 subunit B OS=Arabidopsis thaliana
S1_09771	26.3595	1.7119	0.0198152	0.108988	26.3595	2.68486	0.000407048	0.00216044	NA	GO:0004842	yciC [Symbiodinium sp. CCMP2456]	NA	NA
S1_09795	32.3357	-0.667093	0.0741045	0.248221	32.3357	-1.68221	6.83E-05	0.000495895	NA	NA	NA	NA	NA
S1_09834	129.658	-1.89954	0.00148104	0.0186887	129.658	-2.87878	6.31E-06	6.68E-05	K17987	NA	stt-3 [Symbiodinium microadriaticum]	NA	NA
S1_09841	297.515	-0.782155	0.0191651	0.106661	297.515	-1.86888	1.52E-07	2.78E-06	K17987	NA	stt-3 [Symbiodinium microadriaticum]	NA	NA
S1_09843	81.4157	0.859871	0.0281395	0.136194	81.4157	1.24831	0.00226693	0.00895143	K16251;K13171	GO:0003676;GO:0003755;GO:0031514	CPK2 [Symbiodinium pilosum]	NA	Formin-like protein 3 OS=Oryza sativa subsp. japonica
S1_09844	119.259	-0.633855	0.0112106	0.0751334	119.259	-1.11493	3.30E-05	0.000270165	K08874;K10408;K03128;K11789	GO:0045735	Repetin isoform B [Micractinium conductrix]	NA	Glutenin, high molecular weight subunit DX5 OS=Triticum aestivum
S1_09866	195.953	-0.227691	0.245425	0.495964	195.953	-1.63613	6.86E-14	6.22E-12	NA	GO:0003676;GO:0004722;GO:0004523	putative protein phosphatase 2C 22 [Symbiodinium microadriaticum]	NA	NA
S1_09874	263.222	-0.762113	4.37E-06	0.00019992	263.222	-1.00943	1.13E-08	2.90E-07	K03512	NA	Poll [Symbiodinium natans]	NA	Formin-like protein 5 OS=Oryza sativa subsp. japonica
S1_09879	7.02687	5.07091	0.00264637	0.0281961	7.02687	5.30842	0.00192456	0.00782679	K21444;K06100;K11275	GO:0045735	high molecular weight glutenin subunit y [Triticum aestivum]	NA	NA
S1_09887	12.9072	5.66673	0.00467596	0.0417684	12.9072	7.51674	0.000239943	0.0013978	NA	GO:0006740;GO:0000166;GO:0016491;GO:0005737	hypothetical protein FRACYDRAFT_269966 [Fragilariopsis cylindrus CCMP1102]	NA	NA
S1_09896	16.7946	0.0632767	0.910704	0.960705	16.7946	-6.06093	3.62E-06	4.17E-05	NA	GO:0008233;GO:0003677;GO:0016021	unnamed protein product [Symbiodinium sp. CCMP2456]	NA	NA
S1_09900	248.703	-0.635495	2.21E-06	0.00011499	248.703	-1.15174	3.21E-15	3.73E-13	K03128	NA	unnamed protein product [Symbiodinium sp. CCMP2456]	NA	NA
S1_09909	18.6861	-0.537075	0.274577	0.527836	18.6861	-2.20994	0.000198943	0.00119749	K01414	NA	ACBP2 [Symbiodinium sp. CCMP2592]	NA	NA
S1_09911	1495.28	-0.614016	3.42E-07	2.37E-05	1495.28	-1.03778	4.23E-16	5.78E-14	K01414	NA	ACBP2 [Symbiodinium sp. CCMP2456]	NA	NA
S1_09913	948.727	-0.409176	0.0690829	0.237923	948.727	-1.2369	2.11E-07	3.69E-06	K01414	NA	ACBP4 [Symbiodinium sp. KB8]	NA	NA
S1_09916	77.6355	-2.96034	0.000313451	0.00582112	77.6355	-5.66855	1.22E-09	4.10E-08	K01414	NA	ACBP2 [Symbiodinium sp. CCMP2456]	NA	NA
S1_09920	103.527	0.0258464	0.931496	0.970405	103.527	-1.01473	0.00182037	0.00747863	NA	NA	Parp1, partial [Symbiodinium necroappetens]	NA	NA
S1_09929	304.445	-0.506993	0.00235824	0.0260322	304.445	-1.49347	2.32E-16	3.34E-14	K20115	GO:0004674;GO:0005524	Pyruvate, phosphate dikinase regulatory protein 1, chloroplastic [Symbiodinium microadriaticum]	NA	Pyruvate, phosphate dikinase regulatory protein, chloroplastic OS=Zea mays
S1_09969	117.419	0.615033	0.0028028	0.0292744	117.419	1.27854	1.16E-09	3.96E-08	NA	NA	hypothetical protein FNF27_03180 [Cafeteria roenbergensis]	NA	NA
S1_09979	1563.15	-0.588875	0.0740974	0.248221	1563.15	-1.7319	6.60E-07	9.77E-06	K00615	NA	tkt [Symbiodinium natans]	AY826896.1	Transketolase, chloroplastic OS=Zea mays
S1_09997	150.313	-0.376561	0.229519	0.478278	150.313	-1.14769	0.000616944	0.00305188	K14306	NA	hypothetical protein CEUSTIGMA_g176.t1 [Chlamydomonas eustigma]	XM_002437601.2	Alpha carbonic anhydrase 8 OS=Arabidopsis thaliana
S1_09998	62.2558	1.23985	0.0187321	0.105106	62.2558	2.1227	0.00011055	0.000738504	K01254	GO:0008270;GO:0008237;GO:0003676	Leukotriene A-4 hydrolase [Symbiodinium microadriaticum]	NA	Leucine aminopeptidase OS=Arabidopsis thaliana
S1_10000	137.277	1.24712	8.50E-08	7.36E-06	137.277	1.49423	6.33E-10	2.31E-08	NA	NA	hypothetical protein JKP88DRAFT_287531, partial [Tribonema minus]	NA	Flagellar radial spoke protein 2 OS=Chlamydomonas reinhardtii
S1_10010	19.4955	6.66358	8.58E-06	0.000344484	19.4955	8.05355	7.59E-08	1.53E-06	K15692;K19045;K16283;K19040	GO:0016021;GO:0016567	unnamed protein product [Polarella glacialis]	NA	E3 ubiquitin-protein ligase At4g11680 OS=Arabidopsis thaliana
S1_10021	272.959	1.20792	3.89E-15	1.96E-12	272.959	0.922322	1.16E-08	2.98E-07	NA	GO:0016021	Ptchd3 [Symbiodinium natans]	NA	NA
S1_10026	130.381	0.780801	0.0611601	0.220868	130.381	1.64892	0.000153855	0.000971149	K01279	GO:0016021;GO:0046872;GO:0004252	hypothetical protein CCR75_008733 [Bremia lactucae]	NA	NA
S1_10029	47.241	-0.791796	0.0732953	0.246792	47.241	-1.63516	0.000649743	0.0031846	K14306	NA	hypothetical protein C4D60_Mb05t28150 [Musa balbisiana]	LR746269.1	NA
S1_10039	39.451	2.77328	1.02E-08	1.16E-06	39.451	3.45999	1.78E-12	1.20E-10	NA	NA	hypothetical protein AK812_SmicGene5033 [Symbiodinium microadriaticum]	NA	NA
S1_10044	36.4227	-0.929142	0.0185349	0.10429	36.4227	-1.86483	2.55E-05	0.000216809	NA	GO:0016787	unnamed protein product [Symbiodinium sp. KB8]	NA	NA
S1_10059	13.023	2.77406	0.000107157	0.00256008	13.023	2.28648	0.00201105	0.00810879	NA	NA	NA	NA	NA
S1_10062	30.1294	1.42565	0.00139289	0.0178916	30.1294	2.13595	2.68E-06	3.23E-05	NA	NA	NA	NA	NA
S1_10065	30.9427	8.17211	8.07E-06	0.000326649	30.9427	8.03619	1.73E-05	0.000156234	NA	NA	unnamed protein product [Polarella glacialis]	NA	NA
S1_10067	29.9496	3.20119	0.266732	0.518976	29.9496	9.26188	0.00167031	0.00696454	NA	NA	unnamed protein product [Polarella glacialis]	NA	NA
S1_10068	256.795	2.6364	9.06E-08	7.72E-06	256.795	3.12585	1.53E-09	5.04E-08	NA	NA	unnamed protein product [Polarella glacialis]	NA	NA
S1_10073	51.3383	-1.2705	0.00361066	0.0349063	51.3383	-2.42084	5.24E-07	7.99E-06	NA	NA	unnamed protein product [Symbiodinium sp. CCMP2456]	NA	NA
S1_10077	17.567	3.12934	0.000378067	0.00672623	17.567	4.13067	3.37E-06	3.93E-05	K21867	GO:0003824	ANKRD50, partial [Symbiodinium pilosum]	NA	Potassium channel AKT1 OS=Oryza sativa subsp. indica
S1_10080	82.4287	-0.449872	0.133625	0.351392	82.4287	-1.50497	5.04E-06	5.54E-05	K15334	NA	unnamed protein product [Polarella glacialis]	NA	rRNA (cytosine-C(5))-methyltransferase NOP2C OS=Arabidopsis thaliana
S1_10081	55.1436	3.02756	1.19E-08	1.32E-06	55.1436	4.03285	9.09E-14	8.03E-12	K15334	NA	unnamed protein product [Polarella glacialis]	NA	DNA topoisomerase 3-beta OS=Arabidopsis thaliana
S1_10085	154.799	-1.43985	0.00183082	0.0216809	154.799	-1.49929	0.00211114	0.00843559	K03046	GO:0003677;GO:0006351;GO:0003899;GO:0004672;GO:0016021;GO:0005524	rpoC, partial [Symbiodinium sp. CCMP2456]	NA	DNA-directed RNA polymerase subunit beta' OS=Guillardia theta
S1_10088	73.3744	-1.30366	0.163792	0.395347	73.3744	-4.96215	1.96E-06	2.47E-05	K03046	GO:0003677;GO:0005524;GO:0016021;GO:0006351;GO:0004672;GO:0003899	rpoC, partial [Symbiodinium sp. CCMP2456]	NA	DNA-directed RNA polymerase subunit beta' OS=Guillardia theta
S1_10089	141.302	1.36427	0.00189988	0.0222329	141.302	2.3632	2.58E-07	4.37E-06	K03046	GO:0003899;GO:0004672;GO:0008270;GO:0009536;GO:0006351;GO:0005524;GO:0000287;GO:0016021;GO:0003677	unnamed protein product [Polarella glacialis]	NA	DNA-directed RNA polymerase subunit beta' OS=Cyanidium caldarium
S1_10091	261.973	-0.650103	0.00116203	0.0156557	261.973	-1.55607	7.41E-13	5.42E-11	NA	NA	unnamed protein product [Symbiodinium sp. CCMP2592]	NA	NA
S1_10093	550.47	-0.405151	0.097308	0.291584	550.47	-1.30488	5.05E-07	7.75E-06	NA	NA	unnamed protein product [Symbiodinium sp. CCMP2592]	NA	NA
S1_10096	124.361	-0.479669	0.155523	0.383883	124.361	-1.13102	0.00169745	0.00706096	K01180	GO:0016021	hypothetical protein Vafri_4906 [Volvox africanus]	NA	Vegetative cell wall protein gp1 OS=Chlamydomonas reinhardtii
S1_10104	82.9624	9.05469	7.87E-07	4.85E-05	82.9624	9.61163	2.81E-07	4.71E-06	K11292;K20478	GO:0009755;GO:0005044;GO:0004252;GO:0005886;GO:0016020	hypothetical protein CHLRE_16g660601v5 [Chlamydomonas reinhardtii]	NA	Vegetative cell wall protein gp1 OS=Chlamydomonas reinhardtii
S1_10106	481.029	-0.536969	0.0896127	0.278033	481.029	-1.64582	9.64E-07	1.35E-05	K11292;K20478	GO:0009755;GO:0005886	hypothetical protein Vafri_4906 [Volvox africanus]	NA	Vegetative cell wall protein gp1 OS=Chlamydomonas reinhardtii
S1_10119	7.93541	5.2672	0.00220317	0.0248263	7.93541	6.65406	0.000127008	0.000827418	K05610	GO:0016021;GO:0006506;GO:0018580;GO:0003735;GO:0016310;GO:0005761;GO:0003755;GO:0016746;GO:0006412;GO:0016772	unnamed protein product [Polarella glacialis]	NA	Ubiquitin carboxyl-terminal hydrolase 2 OS=Arabidopsis thaliana
S1_10120	73.9411	2.18901	0.0703818	0.240684	73.9411	4.44407	0.000451134	0.00235382	K05610	NA	unnamed protein product [Polarella glacialis]	NA	Ubiquitin carboxyl-terminal hydrolase 2 OS=Arabidopsis thaliana
S1_10121	30.0798	3.31604	3.12E-08	3.09E-06	30.0798	3.47606	1.30E-08	3.28E-07	K05610	GO:0016310;GO:0006412;GO:0016746;GO:0006506;GO:0003755;GO:0016021;GO:0016772;GO:0003735;GO:0018580;GO:0005761	unnamed protein product [Polarella glacialis]	NA	Ubiquitin carboxyl-terminal hydrolase 2 OS=Arabidopsis thaliana
S1_10141	62.0135	1.28091	0.00564886	0.0477181	62.0135	1.55217	0.00133665	0.0057942	K17987	NA	unnamed protein product, partial [Polarella glacialis]	NA	Vicilin-like seed storage protein At2g18540 OS=Arabidopsis thaliana
S1_10142	26.2347	7.30579	7.00E-06	0.00029214	26.2347	8.36148	3.56E-07	5.77E-06	K17987	NA	unnamed protein product, partial [Polarella glacialis]	NA	Vicilin-like seed storage protein At2g18540 OS=Arabidopsis thaliana
S1_10145	29.1452	1.50713	0.0285085	0.137309	29.1452	2.87242	4.99E-05	0.000381882	NA	NA	unc-29 [Symbiodinium pilosum]	NA	NA
S1_10154	57.3786	3.23999	0.00173015	0.0208064	57.3786	4.55622	2.36E-05	0.000203687	NA	NA	NA	NA	NA
S1_10155	37.7439	3.84484	0.000365634	0.00655209	37.7439	5.12602	4.12E-06	4.65E-05	NA	NA	NA	NA	NA
S1_10157	50.2656	0.548126	0.218327	0.46547	50.2656	1.43511	0.0018252	0.00749413	NA	GO:0016021;GO:0022857	unnamed protein product [Polarella glacialis]	NA	NA
S1_10160	417.509	-0.608889	0.030286	0.142865	417.509	-1.01374	0.000648422	0.00317968	NA	GO:0008180;GO:0005737;GO:0000338;GO:0010387;GO:0016021	COP9 signalosome complex subunit 8 [Symbiodinium microadriaticum]	NA	NA
S1_10169	34.8239	1.31037	0.00151937	0.0190212	34.8239	1.84814	1.23E-05	0.00011755	NA	NA	NA	NA	NA
S1_10175	196.055	-0.628954	0.082481	0.264486	196.055	-1.93274	6.68E-07	9.88E-06	K06184	GO:0042626;GO:0005524;GO:0016021	unnamed protein product [Polarella glacialis]	NA	ABC transporter F family member 2 OS=Arabidopsis thaliana
S1_10180	16.8111	6.32135	0.0114682	0.076217	16.8111	7.93588	0.00215775	0.00858822	K06176	GO:0001522;GO:0009982;GO:0008033;GO:0003723	PUS7 [Symbiodinium sp. KB8]	NA	NA
S1_10203	66.0794	-1.47656	0.000101748	0.00246654	66.0794	-2.34983	1.84E-08	4.46E-07	NA	GO:0042910;GO:0015297;GO:0016021	SLC47A2, partial [Symbiodinium sp. CCMP2456]	NA	Formin-like protein 5 OS=Oryza sativa subsp. japonica
S1_10218	23.0366	7.18128	1.80E-05	0.00061948	23.0366	7.87172	3.48E-06	4.03E-05	NA	NA	RE1 [Symbiodinium natans]	NA	NA
S1_10220	166.318	0.592181	0.00332193	0.0329765	166.318	1.04691	5.28E-07	8.04E-06	NA	NA	CYC1 [Symbiodinium pilosum]	NA	NA
S1_10227	181.441	3.29631	3.27E-05	0.00099635	181.441	3.71954	8.03E-06	8.18E-05	K11275	GO:0006099;GO:0008924	mqo [Symbiodinium pilosum]	NA	NA
S1_10229	151.668	-0.719038	0.015704	0.0939734	151.668	-1.60604	5.10E-07	7.81E-06	K01180;K17987;K11275	GO:0008924;GO:0006099	mqo [Symbiodinium sp. CCMP2592]	NA	Leucine-rich repeat extensin-like protein 5 OS=Arabidopsis thaliana
S1_10237	40.986	-1.13225	0.00578612	0.0485148	40.986	-1.87351	3.48E-05	0.000282838	K03128;K09566;K00430	NA	Pentatricopeptide repeat-containing protein, chloroplastic [Symbiodinium microadriaticum]	NA	Lysine-rich arabinogalactan protein 19 OS=Arabidopsis thaliana
S1_10239	38.0298	3.01859	6.62E-08	6.01E-06	38.0298	3.47094	1.21E-09	4.10E-08	NA	GO:0016746	Acyltransferase-like protein, chloroplastic [Symbiodinium microadriaticum]	NA	NA
S1_10245	22.1056	7.04414	0.00108127	0.0148061	22.1056	8.16068	0.000233741	0.00136733	K11275	NA	TBC1D10B [Symbiodinium sp. KB8]	NA	Histone H1 OS=Triticum aestivum
S1_10257	209.239	-0.760668	0.00132891	0.0172855	209.239	-1.31899	1.97E-07	3.49E-06	K00430;K13171;K12900	GO:0000272;GO:0016998;GO:0006032;GO:0004568	unnamed protein product, partial [Symbiodinium sp. KB8]	NA	Formin-like protein 5 OS=Oryza sativa subsp. japonica
S1_10261	39.4397	2.97844	0.000758875	0.0113558	39.4397	4.61812	3.98E-07	6.35E-06	K00430	GO:0005615;GO:0016021	unnamed protein product, partial [Symbiodinium pilosum]	NA	Vegetative cell wall protein gp1 OS=Chlamydomonas reinhardtii
S1_10282	42.1041	3.67391	2.56E-09	3.46E-07	42.1041	4.17812	2.46E-11	1.28E-09	K14325;K12900;K12896	GO:0001522;GO:0016021;GO:0007165;GO:0003723;GO:0009982	putative E3 ubiquitin-protein ligase HERC1 [Symbiodinium microadriaticum]	NA	NA
S1_10308	206.412	-1.1986	1.53E-17	1.22E-14	206.412	-1.20318	7.49E-16	9.79E-14	K08869	NA	ABC1K8 [Symbiodinium pilosum]	NA	Uncharacterized aarF domain-containing protein kinase At5g05200, chloroplastic OS=Arabidopsis thaliana
S1_10310	10.0612	-3.93902	0.000172492	0.00370323	10.0612	-3.07145	0.00338531	0.0124485	K03426	GO:0000210	Nudt12 [Symbiodinium sp. CCMP2592]	NA	Formin-like protein 18 OS=Oryza sativa subsp. japonica
S1_10321	226.818	-0.536911	0.0250723	0.126866	226.818	-1.13029	9.87E-06	9.73E-05	NA	NA	unnamed protein product [Symbiodinium sp. CCMP2456]	NA	NA
S1_10347	433.383	-0.576222	0.02725	0.133548	433.383	-1.14592	3.42E-05	0.000278416	NA	NA	unnamed protein product [Symbiodinium sp. CCMP2456]	NA	Probable folate-biopterin transporter 4 OS=Arabidopsis thaliana
S1_10350	78.0046	2.08885	3.04E-09	4.06E-07	78.0046	2.31224	2.35E-10	9.56E-09	K20547;K10990;K00430;K12831;K12826	NA	unnamed protein product [Symbiodinium sp. CCMP2592]	NA	Pistil-specific extensin-like protein OS=Nicotiana tabacum
S1_10375	56.8933	1.30583	8.97E-05	0.00223728	56.8933	1.11888	0.00135633	0.00586396	NA	NA	hypothetical protein AK812_SmicGene7174 [Symbiodinium microadriaticum]	NA	NA
S1_10392	30.7317	-1.9948	0.000218922	0.00442806	30.7317	-1.47792	0.00833496	0.0259832	K12811;K13091	GO:0006303;GO:0106310;GO:0005524;GO:0005634;GO:0003677;GO:0004677	hypothetical protein CBR_g4631 [Chara braunii]	NA	Probable pre-mRNA-splicing factor ATP-dependent RNA helicase DEAH5 OS=Arabidopsis thaliana
S1_10393	280.047	-1.62817	1.44E-40	1.54E-36	280.047	-2.46152	1.08E-67	7.63E-64	NA	NA	unnamed protein product [Symbiodinium sp. CCMP2592]	NA	NA
S1_10394	167.243	3.36234	6.09E-34	3.47E-30	167.243	3.64466	4.36E-38	6.27E-35	NA	NA	unnamed protein product [Symbiodinium sp. CCMP2592]	NA	NA
S1_10403	356.413	-0.47763	0.0927328	0.283644	356.413	-1.08202	0.000327367	0.00180598	K11274	NA	unnamed protein product [Polarella glacialis]	NA	NA
S1_10404	477.382	-0.511783	0.0938487	0.285657	477.382	-1.46353	6.31E-06	6.68E-05	NA	NA	unnamed protein product [Symbiodinium necroappetens]	NA	NA
S1_10406	60.771	3.28476	0.0118463	0.077767	60.771	4.31162	0.00162166	0.00679909	NA	NA	NA	NA	NA
S1_10413	230.833	-1.11677	7.40E-13	2.49E-10	230.833	-2.00683	1.37E-30	1.07E-27	NA	GO:0006629	unnamed protein product [Symbiodinium natans]	NA	NA
S1_10415	7.10611	4.99618	0.0106611	0.0729306	7.10611	6.72908	0.000722469	0.00348027	NA	GO:0006629	unnamed protein product [Symbiodinium natans]	NA	NA
S1_10433	302.183	-0.294298	0.285097	0.53935	302.183	-1.07501	0.00023944	0.00139522	NA	NA	unnamed protein product [Symbiodinium pilosum]	NA	NA
S1_10438	188.828	1.6733	0.000702253	0.0106968	188.828	2.1585	3.13E-05	0.000258353	NA	NA	unnamed protein product [Symbiodinium natans]	NA	NA
S1_10448	75.5428	-1.22193	0.0236179	0.122014	75.5428	-9.60589	1.76E-13	1.47E-11	NA	NA	unnamed protein product [Symbiodinium sp. CCMP2592]	NA	NA
S1_10450	28.1512	0.91705	0.063136	0.225162	28.1512	2.20878	9.32E-06	9.29E-05	NA	NA	unnamed protein product, partial [Symbiodinium pilosum]	NA	NA
S1_10452	7.0978	3.9352	0.059713	0.217484	7.0978	6.85714	0.0011625	0.00517198	NA	GO:0003676;GO:0016021	hypothetical protein AK812_SmicGene13937 [Symbiodinium microadriaticum]	NA	NA
S1_10458	92.5338	-0.831508	0.0214714	0.114599	92.5338	-2.42116	1.51E-09	4.96E-08	K13171	NA	mdm2 [Symbiodinium sp. CCMP2592]	NA	NA
S1_10459	207.731	-0.764644	0.0346278	0.155066	207.731	-1.74925	5.87E-06	6.29E-05	K13171	NA	mdm2 [Symbiodinium sp. CCMP2592]	NA	NA
S1_10462	88.3831	0.621093	0.0162538	0.0961432	88.3831	1.32492	5.82E-07	8.77E-06	K01802;K09566	NA	cypB [Symbiodinium sp. CCMP2592]	NA	Peptidyl-prolyl cis-trans isomerase OS=Zea mays
S1_10479	94.9183	-1.04883	1.40E-05	0.000508771	94.9183	-0.45106	0.0692816	0.141852	NA	GO:0032006;GO:0106310;GO:0005524;GO:0003677;GO:0016889;GO:0046872;GO:0005694	Serine/threonine-protein kinase ark1 [Symbiodinium microadriaticum]	NA	NA
S1_10480	33.9256	2.32965	9.36E-06	0.000370815	33.9256	2.31194	2.21E-05	0.000192817	NA	GO:0032006;GO:0003677;GO:0005524;GO:0005694;GO:0016889;GO:0106310;GO:0046872	Serine/threonine-protein kinase ark1 [Symbiodinium microadriaticum]	NA	NA
S1_10489	126.718	-0.588039	0.12033	0.329811	126.718	-1.49101	0.000232953	0.00136397	K14972;K10357	GO:0022857;GO:0016021	Metallothionein 20-III isoform B [Symbiodinium microadriaticum]	LR743602.1	Alpha/beta-gliadin A-V OS=Triticum aestivum
S1_10496	31.9392	1.46486	0.000274102	0.00525248	31.9392	0.877071	0.0397849	0.0918918	NA	NA	NA	NA	NA
S1_10505	28.841	-1.31883	0.000356883	0.00643468	28.841	-2.64414	8.58E-09	2.31E-07	K10615;K24810	NA	UVR8 [Symbiodinium microadriaticum]	NA	RCC1 domain-containing protein RUG3, mitochondrial OS=Arabidopsis thaliana
S1_10508	13.1924	18.3748	5.70E-05	0.00156087	13.1924	12.6592	0.0101963	0.0306357	K13095;K17046	NA	unnamed protein product [Symbiodinium microadriaticum]	NA	Vegetative cell wall protein gp1 OS=Chlamydomonas reinhardtii
S1_10520	73.5545	-1.04178	0.0173441	0.100087	73.5545	-2.02764	1.83E-05	0.000163849	NA	NA	unnamed protein product [Symbiodinium sp. CCMP2592]	NA	NA
S1_10529	24.6871	0.0199208	0.971505	0.98827	24.6871	-2.75137	5.23E-05	0.000396534	NA	NA	unnamed protein product [Symbiodinium pilosum]	NA	NA
S1_10530	56.677	-1.95249	1.06E-10	2.11E-08	56.677	-9.3717	1.06E-14	1.13E-12	NA	NA	unnamed protein product [Symbiodinium microadriaticum]	NA	NA
S1_10540	15.452	6.49125	3.39E-05	0.00102752	15.452	7.46843	2.10E-06	2.63E-05	NA	NA	unnamed protein product, partial [Symbiodinium sp. KB8]	NA	NA
S1_10560	42.6909	1.62553	0.00241897	0.0265193	42.6909	2.05799	0.000220287	0.00130127	NA	GO:0006260;GO:0005524;GO:0016021;GO:0004748	RNR1 [Symbiodinium sp. CCMP2592]	NA	NA
S1_10567	41.48	1.04985	0.125393	0.338188	41.48	2.4265	0.000639066	0.00314189	NA	NA	Pacrg [Symbiodinium sp. CCMP2592]	AB426139.1	NA
S1_10569	143.81	-0.863224	0.0181468	0.103104	143.81	-1.63782	2.79E-05	0.000234545	K03128;K11292;K23612	NA	hypothetical protein Vafri_8868 [Volvox africanus]	NA	Proline-rich receptor-like protein kinase PERK9 OS=Arabidopsis thaliana
S1_10571	257.757	-0.609348	0.0361322	0.159136	257.757	-1.22171	7.70E-05	0.000548942	K14325	GO:0016021;GO:0005261;GO:0005886	unnamed protein product [Symbiodinium microadriaticum]	NA	Serine/arginine-rich splicing factor SR45 OS=Arabidopsis thaliana
S1_10584	54.4136	-1.05539	0.000124637	0.00287115	54.4136	-1.30274	1.12E-05	0.000108597	NA	NA	NA	NA	NA
S1_10590	294.728	-0.78721	0.00281202	0.0293443	294.728	-1.56694	2.56E-08	5.91E-07	NA	NA	HSF [Symbiodinium microadriaticum]	NA	NA
S1_10597	81.3043	8.36689	0.000892353	0.0128305	81.3043	10.299	7.92E-05	0.000561678	K12388	GO:0016021	VPS10 [Symbiodinium natans]	NA	NA
S1_10598	575.344	-0.145704	0.581533	0.778999	575.344	-1.1642	3.33E-05	0.000272035	K12388	NA	VPS10 [Symbiodinium natans]	NA	NA
S1_10599	83.3329	8.75456	8.89E-09	1.03E-06	83.3329	10.1706	2.95E-11	1.51E-09	K12388	GO:0016021	VPS10, partial [Symbiodinium sp. KB8]	NA	NA
S1_10604	230.981	-0.804565	0.0175588	0.100824	230.981	-1.72235	1.87E-06	2.38E-05	K05849;K03452	NA	Slc8a2 [Symbiodinium sp. CCMP2456]	NA	Magnesium/proton exchanger 2 OS=Oryza sativa subsp. japonica
S1_10631	548.109	-0.353966	0.235375	0.484748	548.109	-1.00402	0.00146203	0.00624054	NA	NA	unnamed protein product [Symbiodinium sp. CCMP2592]	NA	NA
S1_10633	591.576	-0.668028	0.00789106	0.0595547	591.576	-1.2749	1.69E-06	2.18E-05	NA	NA	unnamed protein product, partial [Symbiodinium pilosum]	NA	NA
S1_10634	85.023	-1.16565	0.0120787	0.0787863	85.023	-1.61017	0.00112301	0.00502774	NA	NA	unnamed protein product, partial [Symbiodinium pilosum]	NA	NA
S1_10642	232.64	-0.502239	0.017212	0.099677	232.64	-1.41466	5.64E-10	2.08E-08	K11426;K14325	NA	unnamed protein product [Symbiodinium sp. KB8]	NA	Formin-like protein 18 OS=Oryza sativa subsp. japonica
S1_10650	253.318	-0.384555	0.0163096	0.0963259	253.318	-1.40888	1.44E-15	1.77E-13	NA	GO:0005525	unnamed protein product [Polarella glacialis]	NA	NA
S1_10651	52.2796	-1.08329	0.0257581	0.129042	52.2796	-1.80027	0.00059525	0.00296099	K14297;K14306	GO:0004386;GO:0016021;GO:0008168;GO:0032259;GO:0046872;GO:0005524;GO:0003676;GO:0016787	unnamed protein product, partial [Symbiodinium sp. KB8]	NA	Nuclear pore complex protein NUP98B OS=Arabidopsis thaliana
S1_10654	108.592	-0.920958	0.0161306	0.0956689	108.592	-1.42066	0.000489252	0.00251653	K14297	GO:0008168;GO:0004386;GO:0046872;GO:0016787;GO:0005524;GO:0016021;GO:0032259;GO:0003676	unnamed protein product, partial [Symbiodinium sp. KB8]	NA	Glycine-rich cell wall structural protein 1 OS=Petunia hybrida
S1_10658	152.366	-0.740761	5.55E-06	0.000241504	152.366	-1.18206	3.09E-11	1.57E-09	NA	GO:0043190;GO:0022857	unnamed protein product [Symbiodinium natans]	NA	NA
S1_10661	498.782	-1.13633	6.26E-05	0.00168281	498.782	-2.25913	8.47E-14	7.53E-12	K10357;K02335	NA	DISP3, partial [Symbiodinium microadriaticum]	NA	Vicilin-like seed storage protein At2g18540 OS=Arabidopsis thaliana
S1_10673	674.143	-0.409714	0.201838	0.445313	674.143	-1.47105	1.51E-05	0.000139431	K12121;K02184;K15542	NA	basic proline-rich protein-like, partial [Eucalyptus grandis]	AC148873.2	Glycine-rich cell wall structural protein OS=Arabidopsis thaliana
S1_10677	52.5044	8.51003	3.06E-08	3.05E-06	52.5044	8.56741	3.07E-08	6.94E-07	K01309;K14306	NA	HERC2 [Symbiodinium sp. CCMP2456]	XM_014045741.1	Glycine-rich cell wall structural protein OS=Arabidopsis thaliana
S1_10680	35.9104	-1.834	0.00161134	0.0197921	35.9104	-2.04455	0.000957692	0.00439975	K01309;K01183;K14306	NA	Zan [Symbiodinium sp. CCMP2456]	XM_014051348.1	Glycine-rich cell wall structural protein OS=Arabidopsis thaliana
S1_10682	24.2889	-0.63987	0.205499	0.449624	24.2889	-1.93302	0.000822916	0.00388289	K01309;K14306	NA	Pkd1l3 [Symbiodinium sp. CCMP2456]	XM_014045741.1	Glycine-rich cell wall structural protein OS=Arabidopsis thaliana
S1_10684	123.089	-2.96784	0.0485457	0.19102	123.089	-10.8385	3.88E-08	8.52E-07	K01309;K14306	NA	Pkd1l3 [Symbiodinium sp. CCMP2456]	XM_014045741.1	Glycine-rich cell wall structural protein OS=Arabidopsis thaliana
S1_10708	19.7274	2.36717	0.000746103	0.0112187	19.7274	3.47536	1.04E-06	1.44E-05	K13124	NA	wdr83 [Symbiodinium pilosum]	NA	Guanine nucleotide-binding protein subunit beta-like protein OS=Medicago sativa
S1_10710	17.0176	-1.48425	0.0936256	0.285337	17.0176	-3.61623	0.000427236	0.00225114	K15920	GO:0008422;GO:0102483;GO:0005975	cbg-1, partial [Symbiodinium natans]	NA	Beta-D-xylosidase 3 OS=Arabidopsis thaliana
S1_10723	37.0538	4.00865	1.50E-05	0.000537519	37.0538	5.10503	7.42E-08	1.50E-06	K00800	GO:0016765	aroA [Symbiodinium sp. CCMP2592]	XM_005793090.1	3-phosphoshikimate 1-carboxyvinyltransferase, chloroplastic OS=Arabidopsis thaliana
S1_10727	188.307	-1.36251	0.00831028	0.0617431	188.307	-4.44414	6.29E-15	6.91E-13	K17987;K22485;K06816;K14306;K01051	GO:0008076;GO:0034765;GO:0005249	unnamed protein product, partial [Symbiodinium sp. KB8]	CP038119.1	Protein argonaute 2 OS=Oryza sativa subsp. japonica
S1_10728	433.144	-1.24097	0.00131308	0.0171247	433.144	-2.37982	6.52E-09	1.80E-07	K22485;K14007;K14306	GO:0005249;GO:0008076;GO:0034765	unnamed protein product, partial [Symbiodinium sp. KB8]	CP038119.1	Early nodulin-11 OS=Medicago truncatula
S1_10729	233.175	3.3889	0.000404402	0.0070832	233.175	3.46167	0.000593485	0.00295451	K14306	GO:0034765;GO:0008076;GO:0005249	unnamed protein product, partial [Symbiodinium sp. KB8]	NA	Vegetative cell wall protein gp1 OS=Chlamydomonas reinhardtii
S1_10732	152.755	-1.2952	8.99E-06	0.00035924	152.755	-2.68108	1.13E-16	1.73E-14	K14306	GO:0007166;GO:0004930;GO:0016021	dentin sialophosphoprotein-like, partial [Nicotiana tomentosiformis]	NA	NA
S1_10734	14.7653	1.72908	0.0185187	0.104231	14.7653	2.76504	0.000212038	0.00126196	NA	NA	unnamed protein product [Polarella glacialis]	NA	NA
S1_10755	36.9313	1.06015	0.0390681	0.166707	36.9313	2.07524	8.85E-05	0.000614611	K05531	NA	unnamed protein product [Symbiodinium sp. CCMP2456]	NA	NA
S1_10759	52.1868	2.76367	0.00417111	0.0387143	52.1868	3.62546	0.000321439	0.00177965	NA	NA	hypothetical protein AK812_SmicGene35899, partial [Symbiodinium microadriaticum]	NA	NA
S1_10763	168.662	-1.08722	2.83E-08	2.86E-06	168.662	-1.58567	7.89E-14	7.05E-12	NA	NA	unnamed protein product [Symbiodinium pilosum]	NA	NA
S1_10772	26.0211	2.15711	0.000219295	0.00443175	26.0211	3.28321	2.52E-08	5.84E-07	NA	NA	NA	NA	NA
S1_10773	18.1452	4.20273	0.000112477	0.00265467	18.1452	5.42709	6.20E-07	9.23E-06	NA	NA	NA	NA	NA
S1_10775	59.7813	1.46363	0.00141131	0.0180438	59.7813	1.79876	0.000166409	0.00103674	NA	GO:0005737;GO:0016874;GO:0006464	unnamed protein product [Symbiodinium natans]	NA	NA
S1_10777	187.122	2.0681	0.0135431	0.0851801	187.122	2.83717	0.00128068	0.00559251	NA	NA	NA	NA	NA
S1_10778	17.6548	2.79422	0.0109613	0.0740949	17.6548	3.82339	0.000728942	0.00350488	K09566	NA	flocculation protein FLO11-like [Spinacia oleracea]	NA	NA
S1_10795	368.026	-0.651886	0.0192872	0.107072	368.026	-1.3641	4.00E-06	4.53E-05	K01309;K03128;K23612;K01180	NA	unnamed protein product [Symbiodinium natans]	NA	Proline-rich receptor-like protein kinase PERK8 OS=Arabidopsis thaliana
S1_10796	304.154	0.560434	0.0119373	0.0782006	304.154	1.0031	1.70E-05	0.00015426	K01051	NA	unnamed protein product [Symbiodinium natans]	NA	NA
S1_10829	319.074	-1.34058	2.19E-33	1.01E-29	319.074	-1.28909	7.25E-28	4.69E-25	K00430	NA	unnamed protein product, partial [Symbiodinium sp. CCMP2592]	NA	Proline-rich receptor-like protein kinase PERK8 OS=Arabidopsis thaliana
S1_10838	558.339	-1.09287	9.21E-06	0.000366892	558.339	-2.00199	2.35E-14	2.34E-12	K21444;K10357;K10767	NA	hypothetical protein JKP88DRAFT_273906 [Tribonema minus]	NA	Vicilin Jug r 2.0101 (Fragment) OS=Juglans regia
S1_10847	56.1379	1.04492	0.00370362	0.03557	56.1379	1.20535	0.00130747	0.0056894	K04874;K13171;K04936	GO:0005249;GO:0008076;GO:0034765;GO:0005509	Potassium voltage-gated channel protein Shal [Symbiodinium microadriaticum]	NA	NA
S1_10853	14.1832	6.75098	0.00101929	0.0141714	14.1832	7.19081	0.000659023	0.00322104	NA	NA	unnamed protein product [Polarella glacialis]	NA	NA
S1_10870	122.573	-0.726953	0.00116855	0.0157204	122.573	-1.4064	8.70E-09	2.33E-07	NA	GO:0003676	unnamed protein product, partial [Symbiodinium microadriaticum]	NA	NA
S1_10871	45.2397	1.6613	5.93E-05	0.00161276	45.2397	2.69532	1.41E-10	6.09E-09	NA	GO:0003676	unnamed protein product, partial [Symbiodinium microadriaticum]	NA	NA
S1_10884	546.67	-0.595721	0.00508563	0.044315	546.67	-1.36167	1.75E-09	5.64E-08	K05643	NA	ABCA1, partial [Symbiodinium necroappetens]	NA	ABC transporter A family member 8 OS=Arabidopsis thaliana
S1_10898	110.561	2.25743	0.00818877	0.0610658	110.561	2.87541	0.00133525	0.00578918	K13171;K09566	NA	unnamed protein product [Symbiodinium sp. CCMP2456]	NA	Conglutin alpha 2 OS=Lupinus angustifolius
S1_10901	23.5034	7.09497	2.49E-05	0.000800933	23.5034	8.18894	1.55E-06	2.03E-05	NA	NA	unnamed protein product, partial [Polarella glacialis]	NA	NA
S1_10902	237.014	-0.597036	0.00105371	0.0145214	237.014	-1.24525	2.53E-10	1.02E-08	K14827	GO:0003676;GO:0016021;GO:0015074	Pentatricopeptide repeat-containing protein, chloroplastic [Symbiodinium microadriaticum]	NA	NA
S1_10907	33.1315	0.437085	0.324489	0.578742	33.1315	1.68702	0.000180444	0.00110791	K08770	GO:0005634;GO:0016567;GO:0031625;GO:0005737;GO:0019941;GO:0031386	UBB [Symbiodinium sp. CCMP2456]	NA	Polyubiquitin (Fragment) OS=Acetabularia peniculus
S1_10911	417.965	-0.330003	0.115809	0.322775	417.965	-1.05686	2.25E-06	2.78E-05	K01309;K03128;K00430	NA	inlA [Symbiodinium microadriaticum]	NA	Proline-rich receptor-like protein kinase PERK2 OS=Arabidopsis thaliana
S1_10915	30.6085	1.83319	7.33E-06	0.000302584	30.6085	1.77773	2.57E-05	0.000218393	NA	NA	NA	NA	NA
S1_10916	3.36554	-1.372	0.235461	NA	3.36554	-5.03505	0.00177898	0.00734378	K14325	GO:0042626;GO:0005525;GO:0003924;GO:0016021;GO:0005524	ODA2 [Symbiodinium pilosum]	NA	NA
S1_10924	389.412	-0.347986	0.260168	0.512285	389.412	-1.07685	0.00100607	0.00458016	K17508	GO:0046872	putative protein phosphatase 2C 55 [Symbiodinium microadriaticum]	NA	Probable protein phosphatase 2C 55 OS=Arabidopsis thaliana
S1_10926	193.07	-1.06038	0.000215677	0.0043751	193.07	-2.63891	6.10E-17	9.72E-15	K17508	GO:0046872	putative protein phosphatase 2C 55 [Symbiodinium microadriaticum]	NA	Probable protein phosphatase 2C 55 OS=Arabidopsis thaliana
S1_10931	6.45999	3.82546	0.0314511	0.146147	6.45999	6.85986	9.82E-05	0.000670111	NA	NA	unnamed protein product [Symbiodinium sp. CCMP2592]	NA	NA
S1_10936	61.7467	-0.764272	0.223869	0.4717	61.7467	-2.76097	5.94E-05	0.000439862	K10406;K11984	GO:0016021	membrane associated protein-like protein, partial [Blastocystis sp. ATCC 50177/Nand II]	NA	Vicilin-like seed storage protein At2g18540 OS=Arabidopsis thaliana
S1_10937	153.644	-0.381287	0.277026	0.530503	153.644	-1.3092	0.000484004	0.0024949	K10406;K12811	GO:0016021	hypothetical protein Lal_00027546, partial [Lupinus albus]	NA	Vicilin-like seed storage protein At2g18540 OS=Arabidopsis thaliana
S1_10940	41.9842	0.524317	0.114823	0.321085	41.9842	1.11897	0.000983106	0.00449656	NA	NA	unnamed protein product [Symbiodinium pilosum]	NA	NA
S1_10961	104.022	1.34075	0.00368031	0.0354042	104.022	1.64903	0.000646509	0.0031725	NA	NA	NA	NA	NA
S1_10962	66.6123	-0.876487	0.102748	0.300405	66.6123	-1.89204	0.00102703	0.00466235	NA	NA	NA	NA	NA
S1_10967	160.459	0.510343	0.126064	0.339401	160.459	1.05734	0.00245524	0.00955469	K11131;K09566;K12811	GO:0015074;GO:0003676;GO:0000786;GO:0003677;GO:0006334	unnamed protein product, partial [Symbiodinium pilosum]	CP023744.1	Protein Ycf2 OS=Oenothera parviflora
S1_10968	134.627	0.525546	0.0335262	0.152101	134.627	1.13673	9.02E-06	9.03E-05	K13091;K11131;K09566	NA	unnamed protein product, partial [Symbiodinium necroappetens]	NC_041505.1	H/ACA ribonucleoprotein complex subunit 4 OS=Arabidopsis thaliana
S1_10977	18.4814	1.50288	0.0166328	0.0975512	18.4814	2.2454	0.000473568	0.00244725	K00854	GO:0016301;GO:0005975;GO:0008270;GO:0016773	Xylulose kinase [Symbiodinium microadriaticum]	NA	Xylulose kinase 2 OS=Arabidopsis thaliana
S1_10998	96.3492	-0.503976	0.0662093	0.232075	96.3492	-1.46793	1.06E-06	1.46E-05	K03128;K14306	GO:0016021	hypothetical protein CHLRE_16g654700v5 [Chlamydomonas reinhardtii]	NA	Proline-rich receptor-like protein kinase PERK10 OS=Arabidopsis thaliana
S1_11021	149.909	1.32401	0.000118663	0.00276419	149.909	1.41068	9.21E-05	0.000635847	NA	NA	carA2 [Symbiodinium pilosum]	NA	NA
S1_11022	252.91	-1.16989	3.60E-05	0.0010784	252.91	-1.77257	4.24E-09	1.24E-07	NA	NA	carA2 [Symbiodinium pilosum]	NA	NA
S1_11030	403.33	-0.71081	0.000792165	0.0117258	403.33	-1.18594	1.37E-07	2.54E-06	K08770	GO:0006820;GO:0016021;GO:0004198	unnamed protein product [Symbiodinium sp. CCMP2592]	XM_039932340.1	Polyubiquitin OS=Petroselinum crispum
S1_11038	99.7187	0.756531	0.00254568	0.027409	99.7187	1.28019	7.20E-07	1.05E-05	K15168	GO:2001070	hypothetical protein HYH03_018906 [Edaphochlamys debaryana]	XM_039121120.1	Leucine-rich repeat extensin-like protein 6 OS=Arabidopsis thaliana
S1_11043	17.462	5.92515	0.00164394	0.0200695	17.462	7.89145	3.81E-05	0.000303889	K00430	NA	Ankyrin-1 [Symbiodinium microadriaticum]	NA	NA
S1_11046	323.479	-0.97273	0.014592	0.0895808	323.479	-2.01407	1.90E-06	2.41E-05	NA	GO:0003723	FCA, partial [Symbiodinium sp. CCMP2456]	NA	NA
S1_11052	39.7013	1.68203	0.00971693	0.0684351	39.7013	2.45619	0.000270279	0.00154214	K10839	NA	hypothetical protein CHLRE_14g632900v5 [Chlamydomonas reinhardtii]	NA	NA
S1_11069	40.2962	-1.79898	0.00279615	0.0292396	40.2962	-2.47664	0.000136828	0.000881853	K00430	GO:0016021	PREDICTED: fibroin heavy chain-like [Ipomoea nil]	NA	Dirigent protein 10 OS=Arabidopsis thaliana
S1_11073	7.14926	5.36317	0.00199264	0.0230167	7.14926	6.39699	0.000268482	0.00153374	NA	NA	eef1akmt3 [Symbiodinium necroappetens]	NA	NA
S1_11077	24.6481	6.81768	0.00192969	0.0224776	24.6481	8.51175	0.000169516	0.00105339	NA	NA	eef1akmt3 [Symbiodinium sp. CCMP2456]	NA	NA
S1_11092	24.6279	7.40503	0.000345464	0.00626564	24.6279	7.74291	0.000272671	0.00155393	NA	NA	eef1akmt3 [Symbiodinium sp. CCMP2456]	NA	NA
S1_11093	20.578	7.28897	0.000204525	0.00420451	20.578	7.46374	0.000208426	0.00124474	NA	NA	eef1akmt3 [Symbiodinium necroappetens]	NA	NA
S1_11128	7.16712	-0.566004	0.394991	0.641938	7.16712	-3.51899	0.00029908	0.00167752	K14306	NA	unnamed protein product, partial [Symbiodinium sp. CCMP2456]	NA	Proline-rich receptor-like protein kinase PERK13 OS=Arabidopsis thaliana
S1_11134	28.2824	-0.473768	0.18662	0.425553	28.2824	-1.45518	0.000347631	0.001898	K12900;K16251;K05658	NA	hypothetical protein CKAN_02739800 [Cinnamomum micranthum f. kanehirae]	NA	Alpha carbonic anhydrase 8 OS=Arabidopsis thaliana
S1_11155	62.5196	-0.810732	0.161856	0.392588	62.5196	-2.34769	0.000187029	0.00113805	K08907	GO:0003723;GO:0016168;GO:0030697;GO:0018298;GO:0009536	unnamed protein product [Symbiodinium sp. CCMP2592]	NA	Fucoxanthin-chlorophyll a-c binding protein B, chloroplastic OS=Macrocystis pyrifera
S1_11158	130.165	0.940187	0.00801476	0.0601724	130.165	2.05332	2.34E-08	5.47E-07	K12850	NA	Top2 [Symbiodinium sp. KB8]	NA	Pre-mRNA-splicing factor 38 OS=Arabidopsis thaliana
S1_11169	18.0015	6.19318	0.000175206	0.00374903	18.0015	7.95095	1.77E-06	2.27E-05	K00128	NA	Aldh3a1 [Symbiodinium sp. CCMP2456]	NA	Aldehyde dehydrogenase family 3 member H1 OS=Arabidopsis thaliana
S1_11172	920.463	0.907456	0.00107127	0.0147186	920.463	1.33359	4.92E-06	5.42E-05	K11262	GO:0005524;GO:0006633;GO:0005509;GO:2001295;GO:0016491;GO:0004672;GO:0003989;GO:0005737;GO:0051499	ACC1 [Symbiodinium sp. CCMP2456]	XM_005831520.1	Acetyl-CoA carboxylase 2 OS=Oryza sativa subsp. japonica
S1_11173	1726.97	-0.747268	0.0201452	0.110126	1726.97	-1.71719	4.27E-07	6.74E-06	K11262	GO:0005509;GO:0003989;GO:0006633;GO:2001295;GO:0005737;GO:0016491;GO:0005524;GO:0004672;GO:0051499	HFA1 [Symbiodinium pilosum]	XM_005831520.1	Acetyl-CoA carboxylase 1 OS=Arabidopsis thaliana
S1_11174	903.174	-0.853327	0.00255469	0.0274877	903.174	-1.57753	1.33E-07	2.48E-06	K11262	GO:0006633;GO:0003989;GO:0005524;GO:2001295;GO:0046872;GO:0004721	Acetyl-CoA carboxylase 1 [Symbiodinium microadriaticum]	XM_009040545.1	Acetyl-CoA carboxylase 2 OS=Arabidopsis thaliana
S1_11176	530.148	-0.516745	0.035498	0.157578	530.148	-1.00923	0.000104438	0.00070456	NA	GO:0004672;GO:0016021	putative LRR receptor-like serine/threonine-protein kinase [Symbiodinium microadriaticum]	NA	NA
S1_11180	90.2419	-2.15692	3.63E-05	0.00108483	90.2419	-1.95013	0.00039102	0.00209288	K00430;K14306;K11292	GO:0016021	Retrovirus-related Pol polyprotein from transposon TNT 1-94 [Symbiodinium microadriaticum]	NA	CASP-like protein 4A2 OS=Oryza sativa subsp. japonica
S1_11183	117.993	-0.781256	0.061013	0.220485	117.993	-1.7589	8.15E-05	0.000575494	NA	GO:0016021	unnamed protein product [Symbiodinium microadriaticum]	NA	NA
S1_11194	39.9427	2.88623	0.0107125	0.0731113	39.9427	3.98098	0.000746605	0.00357502	K17756	GO:0016614;GO:0022857;GO:0050660;GO:0046577;GO:0016021	transmembrane protein [Thraustotheca clavata]	NA	Long-chain-alcohol oxidase FAO1 OS=Lotus japonicus
S1_11195	29.9249	3.6345	0.00555062	0.0471356	29.9249	4.90846	0.000295967	0.00166245	K17756	GO:0016614;GO:0022857;GO:0050660;GO:0046577;GO:0016021	transmembrane protein [Thraustotheca clavata]	NA	Long-chain-alcohol oxidase FAO1 OS=Lotus japonicus
S1_11196	44.882	3.06212	0.0102285	0.0708368	44.882	4.33613	0.000495171	0.00254202	K17756	GO:0046577;GO:0022857;GO:0050660;GO:0016614;GO:0016021	transmembrane protein [Thraustotheca clavata]	NA	Long-chain-alcohol oxidase FAO1 OS=Lotus japonicus
S1_11200	28.4312	2.65431	0.000623983	0.00977001	28.4312	3.2855	4.09E-05	0.000322914	K13412	GO:0005524;GO:0004672;GO:0005509	CPK1 [Symbiodinium pilosum]	NA	Calcium-dependent protein kinase 13 OS=Arabidopsis thaliana
S1_11205	71.0522	-0.627244	0.102111	0.299414	71.0522	-2.00043	2.18E-06	2.71E-05	NA	NA	Fank1 [Symbiodinium sp. CCMP2456]	NA	NA
S1_11206	90.3202	-0.452018	0.110792	0.314375	90.3202	-1.0185	0.00083359	0.00392536	NA	NA	Fank1 [Symbiodinium sp. CCMP2456]	NA	NA
S1_11207	96.8893	-0.521854	0.0180216	0.102648	96.8893	-1.25476	2.30E-07	3.96E-06	NA	NA	unnamed protein product [Symbiodinium natans]	NA	NA
S1_11209	53.6082	0.887726	0.00172899	0.0207978	53.6082	1.02232	0.000501374	0.00256801	NA	NA	NA	NA	NA
S1_11215	9.83773	5.5981	0.00131911	0.0171719	9.83773	6.63846	0.000170079	0.00105633	K06694;K21867	GO:0005524;GO:0004672	hypothetical protein PybrP1_005851 [Pythium brassicum]	NA	Protein VAPYRIN-LIKE OS=Medicago truncatula
S1_11220	30.4424	5.30149	0.00983241	0.0689768	30.4424	9.1597	1.22E-05	0.000116301	K20478;K11498	GO:0016740	unnamed protein product [Symbiodinium sp. CCMP2456]	NA	Formin-like protein 16 OS=Oryza sativa subsp. japonica
S1_11228	132.726	-0.717109	3.83E-05	0.00113373	132.726	-1.77333	6.35E-19	1.35E-16	NA	NA	unnamed protein product, partial [Symbiodinium sp. KB8]	NA	NA
S1_11229	741.43	-0.45365	1.72E-07	1.32E-05	741.43	-1.02023	1.81E-27	1.09E-24	NA	NA	unnamed protein product [Polarella glacialis]	NA	NA
S1_11232	586.087	0.835618	0.0166964	0.097791	586.087	1.47593	5.83E-05	0.00043364	NA	NA	unnamed protein product [Symbiodinium sp. CCMP2456]	NA	NA
S1_11235	24.2596	-3.25941	0.0436973	0.178873	24.2596	-7.44403	0.000239362	0.001395	NA	NA	unnamed protein product [Symbiodinium sp. CCMP2456]	NA	NA
S1_11237	72.9992	1.90231	0.000469297	0.00788934	72.9992	2.53881	7.57E-06	7.79E-05	NA	NA	unnamed protein product [Symbiodinium necroappetens]	NA	NA
S1_11241	530.515	-1.66359	8.03E-07	4.91E-05	530.515	-2.45123	7.02E-12	4.16E-10	K10408	GO:0030286;GO:0047834;GO:0008569;GO:0016021;GO:0005524;GO:0005737;GO:0007018;GO:0005874	DNAH7 [Symbiodinium natans]	XM_001694608.1	Dynein alpha chain, flagellar outer arm OS=Chlamydomonas reinhardtii
S1_11246	201.459	-1.15102	0.00100592	0.014022	201.459	-1.71943	3.76E-06	4.30E-05	NA	GO:0008643;GO:0016021;GO:0005524;GO:0004672	unnamed protein product [Symbiodinium sp. CCMP2592]	NA	Proline-rich receptor-like protein kinase PERK2 OS=Arabidopsis thaliana
S1_11259	41.8804	-0.0763289	0.867977	0.940945	41.8804	-2.40072	7.56E-06	7.78E-05	K03243;K10357	NA	hypothetical protein FNF27_00598 [Cafeteria roenbergensis]	NA	Uncharacterized protein At1g10890 OS=Arabidopsis thaliana
S1_11269	373.512	-0.88501	1.01E-05	0.000392531	373.512	-1.17289	3.45E-08	7.67E-07	K14306;K17987	GO:0004523;GO:0003676	TNXB [Symbiodinium natans]	NA	Holliday junction resolvase MOC1, chloroplastic OS=Chlamydomonas reinhardtii
S1_11272	304.224	-0.90758	0.0033062	0.0329219	304.224	-1.82548	2.93E-08	6.67E-07	K13171	NA	PKHD1, partial [Symbiodinium natans]	NA	NA
S1_11273	275.497	-0.625035	0.0336118	0.152328	275.497	-1.26723	5.01E-05	0.000383164	NA	NA	PKHD1, partial [Symbiodinium natans]	NA	NA
S1_11275	69.855	1.12049	0.000777561	0.0115549	69.855	1.39619	5.53E-05	0.000415398	NA	NA	NA	NA	NA
S1_11277	259.775	1.56221	2.28E-29	7.71E-26	259.775	1.78223	7.65E-36	9.46E-33	NA	NA	NA	NA	NA
S1_11282	212.31	-1.0638	9.77E-05	0.00239344	212.31	-1.47633	3.69E-07	5.95E-06	K08245	GO:0004190	Gastricsin [Symbiodinium microadriaticum]	NA	Aspartic proteinase OS=Oryza sativa subsp. japonica
S1_11283	84.0698	2.28107	0.00368224	0.0354175	84.0698	2.73611	0.000896697	0.0041704	K07890;K07901;K05864	NA	unnamed protein product [Symbiodinium sp. KB8]	NA	Hsp70-Hsp90 organizing protein 1 OS=Arabidopsis thaliana
S1_11294	17.5425	0.651716	0.257081	0.508932	17.5425	2.44893	1.55E-05	0.000142734	K18551	GO:0005524;GO:0016021;GO:0004672;GO:0016787	CBL-interacting serine/threonine-protein kinase 15 [Symbiodinium microadriaticum]	NA	NA
S1_11309	63.7879	8.18487	8.04E-08	7.05E-06	63.7879	9.81534	1.49E-10	6.38E-09	NA	GO:0005509	unnamed protein product [Symbiodinium pilosum]	NA	NA
S1_11314	28.5416	7.07905	0.00228012	0.0254786	28.5416	7.74802	0.00122585	0.00539656	K21440;K20790;K05857	NA	unnamed protein product [Polarella glacialis]	NA	Probable E3 ubiquitin-protein ligase XBOS36 OS=Oryza sativa subsp. japonica
S1_11316	111.071	-0.351435	0.455779	0.689785	111.071	-1.99594	8.44E-05	0.000591594	K11498;K10406;K03243	NA	XI-B, partial [Symbiodinium sp. CCMP2592]	NA	Probable E3 ubiquitin-protein ligase XBOS36 OS=Oryza sativa subsp. japonica
S1_11321	518.347	0.987254	2.64E-09	3.55E-07	518.347	1.42543	1.86E-16	2.75E-14	K14440	NA	hypothetical protein JKP88DRAFT_295093, partial [Tribonema minus]	XM_014038940.1	Transcriptional corepressor LEUNIG OS=Arabidopsis thaliana
S1_11323	542.638	-0.650521	0.0211475	0.113637	542.638	-1.51378	4.23E-07	6.68E-06	K14440	GO:0016021	ZRANB3 [Symbiodinium sp. CCMP2592]	XM_014050400.1	Chromatin-remodeling ATPase INO80 OS=Arabidopsis thaliana
S1_11335	8.76131	6.11293	0.000525014	0.00857088	8.76131	6.13245	0.000641838	0.00315288	NA	NA	PSR2 [Symbiodinium necroappetens]	NA	NA
S1_11339	7.61083	5.62053	0.000537212	0.00872663	7.61083	6.3128	0.000115595	0.000766394	NA	GO:0006486;GO:0016757	hypothetical protein AK812_SmicGene2032 [Symbiodinium microadriaticum]	NA	NA
S1_11367	95.3929	-0.794337	0.0212387	0.11386	95.3929	-1.69768	5.37E-06	5.85E-05	K01309;K03128;K03126	GO:0003743	eukaryotic translation initiation factor 4G [Raphidocelis subcapitata]	XM_001699549.1	NA
S1_11369	29.7502	3.49455	0.016985	0.0988517	29.7502	4.61291	0.00248694	0.00965512	NA	NA	SELP [Symbiodinium natans]	NA	NA
S1_11379	31.2581	0.914326	0.0268362	0.132347	31.2581	1.32423	0.00178455	0.00735982	NA	NA	NA	NA	NA
S1_11384	43.8183	1.45558	0.00703628	0.0552149	43.8183	1.98912	0.000393468	0.00210263	NA	NA	NA	NA	NA
S1_11398	64.5214	-0.825225	0.0497433	0.193922	64.5214	-1.47654	0.00104001	0.00471365	K14306	GO:0016021;GO:0004930;GO:0007166	hypothetical protein JKP88DRAFT_295093, partial [Tribonema minus]	NA	Dynein axonemal assembly factor 3 homolog OS=Chlamydomonas reinhardtii
S1_11400	142.968	-1.35192	0.0110259	0.0743819	142.968	-2.079	0.000231697	0.00135852	K14306	NA	infB [Symbiodinium sp. CCMP2592]	NA	Holliday junction resolvase MOC1, chloroplastic OS=Chlamydomonas reinhardtii
S1_11401	129.614	-0.733197	0.0364459	0.159938	129.614	-1.95721	2.46E-07	4.19E-06	K03128;K14306	NA	hypothetical protein HXX76_000826 [Chlamydomonas incerta]	NA	Dynein axonemal assembly factor 3 homolog OS=Chlamydomonas reinhardtii
S1_11402	53.6425	-1.19826	0.032617	0.149766	53.6425	-3.06991	8.28E-07	1.18E-05	K09527;K14306;K10846	NA	hypothetical protein JKP88DRAFT_295093, partial [Tribonema minus]	NA	Nuclear pore complex protein NUP62 OS=Arabidopsis thaliana
S1_11404	125.952	-1.48108	3.51E-08	3.45E-06	125.952	-2.70585	4.40E-19	9.75E-17	K14306	NA	hypothetical protein JKP88DRAFT_295093, partial [Tribonema minus]	NA	Dynein axonemal assembly factor 3 homolog OS=Chlamydomonas reinhardtii
S1_11405	64.3643	-1.00366	0.206099	0.450362	64.3643	-2.61135	0.00219131	0.00869672	K14306;K09527;K10846	NA	hypothetical protein JKP88DRAFT_295093, partial [Tribonema minus]	NA	Nuclear pore complex protein NUP62 OS=Arabidopsis thaliana
S1_11411	253.139	1.0727	4.94E-15	2.46E-12	253.139	1.24307	1.85E-18	3.73E-16	NA	NA	NA	NA	NA
S1_11448	62.4744	1.38832	0.000504449	0.00832592	62.4744	1.06891	0.0109037	0.0323475	NA	NA	unnamed protein product, partial [Polarella glacialis]	NA	NA
S1_11464	52.9611	-1.12504	0.0106451	0.0728477	52.9611	-2.0253	2.31E-05	0.00019975	K03128;K20283;K01309;K00430	GO:0016021	hypothetical protein CHLRE_08g364151v5 [Chlamydomonas reinhardtii]	NA	Leucine-rich repeat extensin-like protein 5 OS=Arabidopsis thaliana
S1_11486	100.054	-0.819856	0.00352683	0.0344267	100.054	-1.31095	1.46E-05	0.000135807	K24773;K11593;K10875	NA	hypothetical protein HYH02_006548 [Chlamydomonas schloesseri]	CP023117.1	Glutenin, high molecular weight subunit DY10 OS=Triticum aestivum
S1_11497	144.037	-0.610401	0.0805444	0.260924	144.037	-1.22673	0.000973094	0.0044583	K04874	GO:0034765;GO:0008076;GO:0005249;GO:0016757;GO:0005509	Dhx29 [Symbiodinium sp. CCMP2592]	NA	NA
S1_11499	40.6728	-1.2579	0.000243946	0.00481211	40.6728	-1.747	3.40E-06	3.95E-05	NA	NA	NA	NA	NA
S1_11500	29.1843	1.93688	0.000291162	0.00552025	29.1843	1.62446	0.00360128	0.013097	NA	GO:0016021;GO:0016787	GIP [Symbiodinium sp. CCMP2592]	NA	NA
S1_11524	89.7629	-0.949772	0.00239741	0.0263412	89.7629	-1.19922	0.000319959	0.00177345	K20285	NA	gefF [Symbiodinium sp. CCMP2456]	NA	Nitrile-specifier protein 5 OS=Arabidopsis thaliana
S1_11527	22.5018	2.02403	0.00433517	0.0397613	22.5018	3.27565	6.25E-06	6.63E-05	K00288	NA	FOLD2 [Symbiodinium sp. CCMP2592]	NA	Bifunctional protein FolD 2 OS=Arabidopsis thaliana
S1_11530	55.9186	8.57294	1.35E-08	1.48E-06	55.9186	9.369	6.40E-10	2.33E-08	K15168;K03126;K22485	NA	Mcm3ap, partial [Symbiodinium necroappetens]	XM_014047490.1	Mediator of RNA polymerase II transcription subunit 25 OS=Solanum lycopersicum
S1_11569	44.0964	-0.867969	0.126549	0.340166	44.0964	-2.06648	0.000820563	0.00387412	K01309;K10357;K14306	GO:0016021;GO:0016192	unnamed protein product, partial [Symbiodinium pilosum]	NA	Proline-rich receptor-like protein kinase PERK9 OS=Arabidopsis thaliana
S1_11573	200.841	-0.208862	0.334754	0.588507	200.841	-1.13833	1.16E-06	1.58E-05	K01309;K10357;K14306	GO:0016192;GO:0016021	unnamed protein product, partial [Symbiodinium pilosum]	NA	Proline-rich receptor-like protein kinase PERK9 OS=Arabidopsis thaliana
S1_11589	29.386	-21.4062	1.53E-06	8.50E-05	29.386	1.38763	0.76135	0.838528	K04564	GO:0004784;GO:0016021;GO:0046872	sodA [Symbiodinium sp. CCMP2592]	NA	Superoxide dismutase [Mn], mitochondrial OS=Chlamydomonas reinhardtii
S1_11593	217.682	-0.778949	0.0367626	0.160758	217.682	-1.91287	1.56E-06	2.04E-05	NA	NA	CEP1, partial [Symbiodinium sp. CCMP2592]	NA	NA
S1_11604	72.5055	1.27959	0.0064244	0.051965	72.5055	2.36012	1.22E-06	1.65E-05	K17912	GO:0046872;GO:0016121;GO:0010436;GO:0016021;GO:0016702;GO:0004497	unnamed protein product [Symbiodinium sp. CCMP2592]	NA	9-cis-epoxycarotenoid dioxygenase NCED3, chloroplastic OS=Oryza sativa subsp. japonica
S1_11605	59.2487	1.09334	0.0205147	0.111427	59.2487	2.07464	2.15E-05	0.00018794	K00545	GO:0016021;GO:0032259;GO:0008171	Catechol O-methyltransferase [Symbiodinium microadriaticum]	NA	NA
S1_11609	210.939	-0.648795	0.00140091	0.01795	210.939	-1.23408	1.52E-08	3.77E-07	NA	NA	unnamed protein product [Polarella glacialis]	NA	NA
S1_11647	61.6103	3.03709	4.15E-05	0.0012128	61.6103	3.451	8.03E-06	8.18E-05	K18213	GO:0005509;GO:0005261;GO:0016021;GO:0005886	CAC [Symbiodinium sp. CCMP2592]	NA	Proline-rich receptor-like protein kinase PERK14 OS=Arabidopsis thaliana
S1_11652	24.4746	-0.862618	0.0170253	0.0989787	24.4746	-1.30385	0.00106541	0.00481049	NA	NA	NA	NA	NA
S1_11658	29.545	-0.813263	0.206092	0.450361	29.545	-2.74646	0.00017145	0.00106335	NA	GO:0016021	unnamed protein product [Symbiodinium necroappetens]	NA	NA
S1_11660	183.447	-0.29467	0.433983	0.672923	183.447	-1.23586	0.00204603	0.0082211	NA	GO:0051539;GO:0006364;GO:0009536;GO:0005509;GO:0005216;GO:0008173;GO:0016021	CACNA1A, partial [Symbiodinium sp. CCMP2592]	NA	NA
S1_11678	24.2049	4.15115	2.08E-05	0.000696821	24.2049	5.16329	1.62E-07	2.94E-06	NA	NA	unnamed protein product [Symbiodinium sp. CCMP2456]	NA	Thaumatin-like protein 1 OS=Castanea sativa
S1_11679	559.6	-0.892816	0.000820859	0.0120474	559.6	-2.08559	2.30E-13	1.88E-11	NA	NA	unnamed protein product [Symbiodinium sp. KB8]	NA	Thaumatin-like protein 1 OS=Castanea sativa
S1_11705	19.5679	7.26319	5.95E-06	0.000256574	19.5679	7.48037	3.93E-06	4.47E-05	NA	GO:0006782;GO:0046872;GO:0004655;GO:0016021	HEMB [Symbiodinium microadriaticum]	NA	NA
S1_11715	53.0666	-0.974826	6.73E-05	0.00177813	53.0666	-1.91156	1.65E-11	8.97E-10	K13118;K06694	NA	Ankyrin repeat domain-containing protein 36C [Symbiodinium microadriaticum]	NA	Putative E3 ubiquitin-protein ligase XBAT31 OS=Arabidopsis thaliana
S1_11716	20.8882	6.84059	8.89E-05	0.00222192	20.8882	8.12367	4.55E-06	5.06E-05	NA	GO:0032511;GO:0016020	unnamed protein product, partial [Polarella glacialis]	NA	NA
S1_11720	305.981	-1.12433	2.67E-12	8.04E-10	305.981	-1.98971	1.97E-29	1.40E-26	NA	GO:0016021	unnamed protein product [Symbiodinium microadriaticum]	NA	NA
S1_11743	29.0699	3.38671	0.000138758	0.00311692	29.0699	4.89234	6.43E-08	1.32E-06	NA	GO:0005634;GO:0016021	Mini-chromosome maintenance complex-binding protein [Symbiodinium microadriaticum]	NA	Mini-chromosome maintenance complex-binding protein OS=Arabidopsis thaliana
S1_11761	667.15	-0.643405	2.06E-10	3.76E-08	667.15	-1.49805	1.27E-41	2.70E-38	K01049;K01050;K03927	NA	Acetylcholinesterase [Symbiodinium microadriaticum]	NA	Isoprenylcysteine alpha-carbonyl methylesterase ICME OS=Arabidopsis thaliana
S1_11762	105.54	2.84497	2.27E-13	8.43E-11	105.54	3.43739	7.86E-18	1.45E-15	K01049;K01050;K03927	NA	Acetylcholinesterase [Symbiodinium microadriaticum]	NA	Isoprenylcysteine alpha-carbonyl methylesterase ICME OS=Arabidopsis thaliana
S1_11778	347.253	-1.58307	0.00357722	0.0346909	347.253	-3.21788	2.57E-08	5.93E-07	K14963	NA	unnamed protein product [Symbiodinium natans]	NA	Vicilin-like seed storage protein At2g18540 OS=Arabidopsis thaliana
S1_11793	476.988	-1.62863	0.000303472	0.00568665	476.988	-3.29216	7.02E-12	4.16E-10	K03128;K01309;K00430	GO:0004842	TY4B-J [Symbiodinium sp. KB8]	NA	Glycine-rich cell wall structural protein 1 OS=Petunia hybrida
S1_11795	13.0596	2.3054	0.00221155	0.0248982	13.0596	2.79974	0.000274163	0.00155988	NA	NA	NA	NA	NA
S1_11796	23.6781	1.99102	1.18E-05	0.000441446	23.6781	1.62829	0.00057728	0.00288771	NA	NA	NA	NA	NA
S1_11799	7.92056	3.23722	0.00761382	0.0581109	7.92056	3.92825	0.00135614	0.00586349	NA	NA	NA	NA	NA
S1_11804	26.7617	1.94014	3.77E-05	0.00111891	26.7617	2.07331	1.84E-05	0.000165109	NA	NA	NA	NA	NA
S1_11805	33.3187	2.11893	7.19E-08	6.41E-06	33.3187	2.13262	1.34E-07	2.49E-06	NA	NA	NA	NA	NA
S1_11812	59.7705	0.56172	0.141704	0.363526	59.7705	1.41888	0.000320885	0.00177746	K17710	NA	unnamed protein product [Polarella glacialis]	NA	Pentatricopeptide repeat-containing protein At2g41720 OS=Arabidopsis thaliana
S1_11819	220.153	-0.834034	0.000873329	0.012636	220.153	-1.44334	7.27E-08	1.47E-06	K17943	GO:0003723	unnamed protein product [Symbiodinium microadriaticum]	NA	Pumilio homolog 4 OS=Arabidopsis thaliana
S1_11832	859.935	-0.513605	0.0617736	0.22224	859.935	-1.19599	3.88E-05	0.000309231	K14297	GO:0016021	unnamed protein product [Symbiodinium natans]	NA	Vegetative cell wall protein gp1 OS=Chlamydomonas reinhardtii
S1_11835	124.255	0.942725	7.11E-06	0.000295436	124.255	1.07213	9.00E-07	1.27E-05	NA	GO:0016021	unnamed protein product [Symbiodinium microadriaticum]	NA	NA
S1_11837	253.173	-0.841599	5.75E-10	9.29E-08	253.173	-1.02149	1.90E-12	1.27E-10	NA	GO:0016021	unnamed protein product [Symbiodinium microadriaticum]	NA	NA
S1_11838	164.877	20.4217	7.62E-06	0.000311769	164.877	23.5185	8.86E-07	1.26E-05	K06185	GO:0042626;GO:0005524;GO:0005737	abcF2, partial [Symbiodinium pilosum]	XM_005760077.1	ABC transporter F family member 1 OS=Arabidopsis thaliana
S1_11840	1360.73	-0.639192	0.0041418	0.0385184	1360.73	-1.16125	8.19E-07	1.17E-05	K06185	GO:0042626;GO:0005524	abcF2 [Symbiodinium sp. CCMP2456]	XM_002502487.1	ABC transporter F family member 1 OS=Arabidopsis thaliana
S1_11850	370.543	-0.438526	0.135805	0.354537	370.543	-1.03836	0.00085468	0.00400726	K06269	NA	unnamed protein product, partial [Polarella glacialis]	XM_012349457.1	Serine/threonine-protein phosphatase PP1 isozyme 2 OS=Acetabularia peniculus
S1_11851	366.514	-0.554762	0.0715598	0.243253	366.514	-1.06435	0.00108773	0.00489528	K06269	GO:0000164;GO:0015986;GO:0046983;GO:0005634	unnamed protein product, partial [Polarella glacialis]	XM_008612740.1	Serine/threonine-protein phosphatase PP1 isozyme 1 OS=Acetabularia peniculus
S1_11853	195.27	-1.3201	0.00201606	0.0232004	195.27	-2.19571	1.39E-06	1.85E-05	K01381;K08245	GO:0003676;GO:0004523;GO:0004190	unnamed protein product [Symbiodinium natans]	NA	Aspartic proteinase oryzasin-1 OS=Oryza sativa subsp. japonica
S1_11855	1801.88	-0.519027	0.00756247	0.0578754	1801.88	-1.12681	4.07E-08	8.88E-07	K01381;K08245	GO:0004523;GO:0004190;GO:0003676	unnamed protein product [Symbiodinium natans]	NA	Aspartic proteinase oryzasin-1 OS=Oryza sativa subsp. japonica
S1_11865	2189.72	-0.702748	0.000620226	0.00973048	2189.72	-1.26052	6.11E-09	1.70E-07	K08955;K03798	GO:0016021;GO:0005525;GO:0004176;GO:0004222;GO:0005524;GO:0016020	ftsH [Symbiodinium natans]	XM_002948291.1	ATP-dependent zinc metalloprotease FTSH, chloroplastic OS=Medicago sativa
S1_11868	204.68	-3.75372	5.04E-11	1.10E-08	204.68	-6.34047	3.47E-22	1.18E-19	K03798	GO:0004176;GO:0005525;GO:0004222;GO:0016021;GO:0005524	ftsH [Symbiodinium natans]	XM_014046815.1	ATP-dependent zinc metalloprotease FtsH OS=Guillardia theta
S1_11869	199.478	-1.66619	0.00188289	0.0220984	199.478	-3.13629	4.41E-08	9.55E-07	K03798	GO:0005525;GO:0005524;GO:0016020;GO:0004222;GO:0004176;GO:0016021	ftsH [Symbiodinium natans]	XM_002948291.1	ATP-dependent zinc metalloprotease FTSH, chloroplastic OS=Medicago sativa
S1_11873	223.028	-0.588759	0.0299317	0.141871	223.028	-1.14913	6.91E-05	0.000500534	K08955;K03798	GO:0004176;GO:0005524;GO:0004222;GO:0016020;GO:0005525;GO:0016021	ftsH [Symbiodinium sp. CCMP2592]	CP019100.1	ATP-dependent zinc metalloprotease FTSH, chloroplastic OS=Medicago sativa
S1_11874	344.372	-0.92496	6.28E-05	0.00168625	344.372	-1.64932	2.27E-11	1.19E-09	K08955;K03798	GO:0016021;GO:0005525;GO:0005524;GO:0016020;GO:0004222;GO:0004176	ftsH [Symbiodinium natans]	XM_001690837.1	ATP-dependent zinc metalloprotease FTSH, chloroplastic OS=Medicago sativa
S1_11876	1474.12	-0.68895	0.00650221	0.0523738	1474.12	-1.45517	5.35E-08	1.13E-06	K08955;K03798	GO:0004222;GO:0004176;GO:0016020;GO:0005524	ftsH [Symbiodinium natans]	XM_002948291.1	ATP-dependent zinc metalloprotease FTSH, chloroplastic OS=Medicago sativa
S1_11878	1248.65	-0.907432	0.00402279	0.0377109	1248.65	-1.84503	3.13E-08	7.06E-07	K08955;K03798	GO:0016021;GO:0004176;GO:0005525;GO:0005524;GO:0004222	ftsH [Symbiodinium natans]	XM_001690837.1	ATP-dependent zinc metalloprotease FTSH 1, chloroplastic OS=Arabidopsis thaliana
S1_11905	302.521	-0.603128	0.0970583	0.291066	302.521	-1.45604	0.000159173	0.00100015	K13171	GO:0016853;GO:0015165;GO:0000139;GO:0016021	unnamed protein product, partial [Symbiodinium pilosum]	NA	NA
S1_11919	42.4398	3.28719	0.00394674	0.0372166	42.4398	5.34247	5.98E-06	6.39E-05	K11498;K16475;K20478	GO:0007165;GO:0016020	hypothetical protein Vafri_5990, partial [Volvox africanus]	NA	Formin-like protein 5 OS=Oryza sativa subsp. japonica
S1_11923	36.0245	-0.810687	0.0820552	0.263697	36.0245	-1.75824	0.000574336	0.00287585	NA	GO:0016021	Pds5a [Symbiodinium pilosum]	NA	NA
S1_11935	36.8586	4.19325	6.80E-06	0.00028472	36.8586	5.16382	5.34E-08	1.13E-06	K14379	GO:0016021;GO:0004721	unnamed protein product [Symbiodinium natans]	NA	NA
S1_11938	24.3275	1.44924	0.0181861	0.103193	24.3275	2.90041	2.98E-06	3.54E-05	NA	GO:0003677;GO:0046982	unnamed protein product [Symbiodinium sp. CCMP2456]	NA	NA
S1_11946	53.3932	7.01339	2.58E-06	0.000130694	53.3932	7.36341	8.75E-07	1.24E-05	K00430	NA	unnamed protein product [Symbiodinium sp. CCMP2592]	NA	Oleosin-B6 OS=Brassica napus
S1_11947	144.151	-1.9996	2.56E-07	1.85E-05	144.151	-3.12116	1.51E-13	1.27E-11	K01309;K17776	NA	hypothetical protein Vafri_14181 [Volvox africanus]	NA	Oleosin-B6 OS=Brassica napus
S1_11951	360.899	-0.36837	0.104299	0.302851	360.899	-1.09862	5.39E-06	5.87E-05	K14306	NA	taw22, partial [Symbiodinium necroappetens]	XM_020319355.2	Proline-rich receptor-like protein kinase PERK2 OS=Arabidopsis thaliana
S1_11968	319.988	1.78289	1.82E-10	3.38E-08	319.988	1.62326	3.30E-08	7.39E-07	NA	NA	NA	NA	NA
S1_11981	560.465	-0.735903	7.02E-09	8.26E-07	560.465	-1.23969	8.77E-20	2.15E-17	K13171	GO:0046872;GO:0016021	ACAD11 [Symbiodinium sp. CCMP2456]	NA	NA
S1_11982	53.8468	1.36314	0.00167314	0.0203297	53.8468	2.23109	6.26E-07	9.32E-06	K13171;K03128	NA	ACAD11 [Symbiodinium sp. CCMP2456]	NA	NA
S1_11983	45.8527	2.59391	0.00110953	0.0151128	45.8527	2.97059	0.000347389	0.00189682	K13171	GO:0016021;GO:0046872	ACAD11 [Symbiodinium natans]	NA	NA
S1_11991	500.759	-1.11333	0.0277191	0.1349	500.759	-2.11463	7.67E-05	0.000547413	K11292;K20478	GO:0005044;GO:0016020;GO:0004252	hypothetical protein CHLRE_14g612633v5 [Chlamydomonas reinhardtii]	XM_005781807.1	Glycine-rich cell wall structural protein 1 OS=Petunia hybrida
S1_11995	59.8404	7.81259	1.20E-07	9.75E-06	59.8404	9.85443	2.48E-11	1.29E-09	NA	NA	Pentatricopeptide repeat-containing protein, chloroplastic [Symbiodinium microadriaticum]	NA	NA
S1_11999	9.45283	3.05904	0.0130145	0.0829821	9.45283	4.4455	0.0003307	0.00182009	NA	NA	hypothetical protein AK812_SmicGene17041 [Symbiodinium microadriaticum]	NA	NA
S1_12004	152.865	-0.573595	0.0295004	0.140427	152.865	-1.19796	2.19E-05	0.000191099	K13412;K08794	GO:0009063;GO:0004672;GO:0005524;GO:0016021	Dclk3 [Symbiodinium pilosum]	NA	Phosphoenolpyruvate carboxylase kinase 2 OS=Arabidopsis thaliana
S1_12007	501.619	-0.876964	0.0612389	0.221016	501.619	-1.6677	0.000755083	0.00360899	K11594	NA	unnamed protein product [Symbiodinium natans]	XM_014051040.1	Jacalin-related lectin 34 OS=Arabidopsis thaliana
S1_12015	290.932	-0.838536	0.140101	0.361271	290.932	-1.94358	0.00123157	0.00541634	K17987;K14306;K02184;K23612	NA	Ide [Symbiodinium natans]	XM_005780920.1	Sulfated surface glycoprotein 185 OS=Volvox carteri
S1_12016	1032.9	-0.814915	0.000385947	0.00683996	1032.9	-1.42974	3.93E-09	1.16E-07	K14306;K17987;K02184;K23612	NA	Ide [Symbiodinium natans]	XM_005780920.1	Sulfated surface glycoprotein 185 OS=Volvox carteri
S1_12018	16.905	1.33585	0.112251	0.316726	16.905	3.00938	0.000448763	0.00234406	NA	NA	unnamed protein product [Symbiodinium sp. CCMP2456]	NA	NA
S1_12019	18.553	5.53729	0.00033515	0.00613039	18.553	8.34799	5.65E-08	1.18E-06	NA	NA	unnamed protein product [Symbiodinium sp. CCMP2456]	NA	NA
S1_12023	23.4198	7.16598	1.34E-05	0.000491658	23.4198	7.72492	3.53E-06	4.08E-05	K09522;K17987;K03254	GO:0016021;GO:0007166;GO:0004930	hypothetical protein JKP88DRAFT_287531, partial [Tribonema minus]	NA	Flagellar radial spoke protein 2 OS=Chlamydomonas reinhardtii
S1_12061	1349.18	-0.566055	0.0291201	0.139152	1349.18	-1.4353	1.67E-07	3.01E-06	K12447	NA	USP, partial [Symbiodinium natans]	XM_005848466.1	UDP-sugar pyrophosphorylase 1 OS=Glycine max
S1_12062	178.102	4.10297	0.000305447	0.00570779	178.102	5.19147	1.35E-05	0.000126701	K12447	NA	USP, partial [Symbiodinium sp. KB8]	XM_005848466.1	UDP-sugar pyrophosphorylase 1 OS=Glycine max
S1_12066	200.928	1.54345	7.91E-15	3.80E-12	200.928	1.74185	3.06E-17	5.11E-15	K20478	NA	PARP15 [Symbiodinium sp. CCMP2592]	NA	DEAD-box ATP-dependent RNA helicase 42 OS=Oryza sativa subsp. japonica
S1_12067	129.941	-0.68428	0.000277474	0.00530289	129.941	-1.5445	2.33E-13	1.90E-11	K20478	NA	PARP15 [Symbiodinium sp. CCMP2592]	NA	DEAD-box ATP-dependent RNA helicase 42 OS=Oryza sativa subsp. japonica
S1_12075	476.342	-0.54655	0.0193562	0.107308	476.342	-1.32295	1.02E-07	1.96E-06	NA	GO:0016021	hypothetical protein AK812_SmicGene3726 [Symbiodinium microadriaticum]	NA	NA
S1_12076	51.4782	3.07108	0.0041796	0.0387652	51.4782	3.94449	0.000434904	0.00228471	NA	GO:0016021	hypothetical protein AK812_SmicGene3726 [Symbiodinium microadriaticum]	NA	NA
S1_12080	150.805	1.94158	1.71E-09	2.44E-07	150.805	2.04745	1.22E-09	4.12E-08	K10357	NA	Myo5a [Symbiodinium sp. CCMP2592]	NA	Myosin-6 OS=Arabidopsis thaliana
S1_12082	60.6769	0.616762	0.0480042	0.189852	60.6769	1.16721	0.000278187	0.00157919	NA	GO:0016301	PIP5K7 [Symbiodinium sp. CCMP2592]	NA	NA
S1_12086	51.1701	-0.339864	0.223224	0.471105	51.1701	-1.14111	0.000232106	0.00136039	NA	NA	vegetative cell wall protein gp1-like [Olea europaea var. sylvestris]	NA	NA
S1_12088	77.8243	-0.810756	0.00436821	0.0399488	77.8243	-1.16684	0.000130195	0.000845132	NA	NA	unnamed protein product [Polarella glacialis]	NA	NA
S1_12093	793.702	-0.675509	0.000431737	0.00742579	793.702	-1.48006	4.02E-13	3.11E-11	K13171	NA	unnamed protein product [Polarella glacialis]	NA	Proline-rich receptor-like protein kinase PERK2 OS=Arabidopsis thaliana
S1_12103	976.229	-0.33924	0.0350639	0.156248	976.229	-1.00313	4.28E-09	1.25E-07	NA	NA	unnamed protein product [Symbiodinium pilosum]	NA	NA
S1_12104	172.228	1.33686	0.0328252	0.150287	172.228	2.36583	0.000322218	0.0017833	NA	NA	gtf2h4 [Symbiodinium sp. CCMP2456]	NA	NA
S1_12109	77.5296	-0.662188	0.212837	0.458682	77.5296	-1.79184	0.001694	0.0070491	K17046;K10406	NA	hypothetical protein KC19_VG067200 [Ceratodon purpureus]	XM_002447735.2	Nucleolin 1 OS=Oryza sativa subsp. japonica
S1_12124	19.6257	2.36363	0.00392588	0.0370742	19.6257	3.4173	4.41E-05	0.000344337	K14306;K03243;K13095	GO:0016021	hypothetical protein FNF29_06665 [Cafeteria roenbergensis]	NA	Fruit protein pKIWI501 OS=Actinidia deliciosa
S1_12130	277.939	0.966426	0.000775183	0.0115294	277.939	1.03405	0.000621641	0.00307187	K14306;K17046;K03243	GO:0016021	hypothetical protein C4D60_Mb10t27940 [Musa balbisiana]	NA	Fruit protein pKIWI501 OS=Actinidia deliciosa
S1_12131	37.5069	7.5852	0.00804234	0.0603096	37.5069	9.00662	0.00248136	0.00963502	K14306;K03243	GO:0016021	hypothetical protein FNF29_06665 [Cafeteria roenbergensis]	NA	Fruit protein pKIWI501 OS=Actinidia deliciosa
S1_12140	161.388	-0.487237	0.0298383	0.141543	161.388	-1.15488	1.77E-06	2.26E-05	K17987;K14306	NA	dnaJ, partial [Symbiodinium microadriaticum]	NA	Oleosin-B6 OS=Brassica napus
S1_12145	28.0293	2.84795	0.0019041	0.0222696	28.0293	4.68379	5.85E-07	8.80E-06	NA	NA	unnamed protein product [Symbiodinium sp. CCMP2456]	NA	NA
S1_12154	31.8425	2.47488	4.27E-05	0.00124117	31.8425	3.1932	2.41E-07	4.12E-06	K10899	GO:0006310;GO:0004386;GO:0016787;GO:0051301;GO:0005524;GO:0003676;GO:0005509	RECQL2 [Symbiodinium natans]	NA	ATP-dependent DNA helicase Q-like 4B OS=Arabidopsis thaliana
S1_12158	151.594	-0.65078	0.0564131	0.210055	151.594	-1.14448	0.00158803	0.00668318	NA	GO:0016021	unnamed protein product [Symbiodinium natans]	NA	NA
S1_12172	44.731	2.2489	0.000168586	0.00364248	44.731	2.51494	5.29E-05	0.00040069	K09291;K13096;K10406	NA	bath-42, partial [Symbiodinium sp. CCMP2456]	NA	Protein CROWDED NUCLEI 2 OS=Arabidopsis thaliana
S1_12181	309.924	0.755992	6.26E-08	5.75E-06	309.924	1.04669	5.12E-13	3.86E-11	K16251	NA	hypothetical protein FRX31_021096 [Thalictrum thalictroides]	NA	NA
S1_12185	18.0291	2.28083	0.0145413	0.0894228	18.0291	3.60744	0.000165847	0.00103415	NA	NA	atpF [Symbiodinium sp. CCMP2592]	NA	NA
S1_12186	64.0898	3.14282	6.80E-07	4.27E-05	64.0898	4.21178	1.09E-10	4.87E-09	NA	GO:0015986;GO:0045263;GO:0016021;GO:0015078	atpF [Symbiodinium sp. CCMP2592]	NA	NA
S1_12187	38.285	7.66107	0.000296641	0.00559527	38.285	8.84465	4.88E-05	0.00037508	NA	GO:0016021	hypothetical protein AK812_SmicGene22854 [Symbiodinium microadriaticum]	NA	NA
S1_12191	51.7057	2.63077	0.00502615	0.0439573	51.7057	3.9639	4.99E-05	0.000381948	K13171	GO:0055085;GO:0016021	hypothetical protein BU14_1990s0001 [Porphyra umbilicalis]	NA	Formin-like protein 18 OS=Oryza sativa subsp. japonica
S1_12196	459.292	-0.334311	0.0212768	0.113961	459.292	-1.11902	8.30E-13	6.04E-11	K25380	GO:0016021	unnamed protein product, partial [Symbiodinium sp. KB8]	NA	Probable zinc metalloprotease EGY3, chloroplastic OS=Oryza sativa subsp. indica
S1_12197	107.602	1.19274	0.011507	0.0763987	107.602	2.39435	1.13E-06	1.55E-05	K25380	GO:0016021	unnamed protein product, partial [Symbiodinium sp. KB8]	NA	Probable zinc metalloprotease EGY3, chloroplastic OS=Oryza sativa subsp. indica
S1_12202	126.884	5.14541	0.00183614	0.0217159	126.884	6.07782	0.0004496	0.00234721	NA	NA	sas6 [Symbiodinium natans]	NA	NA
S1_12205	19.0013	2.52627	0.00450522	0.0407319	19.0013	3.75626	3.51E-05	0.000284786	NA	NA	unnamed protein product [Symbiodinium pilosum]	NA	NA
S1_12209	1585.53	-0.454899	0.0015866	0.0195926	1585.53	-1.05138	5.53E-12	3.33E-10	K03283	NA	dnaK2 [Symbiodinium sp. CCMP2592]	XM_011398915.1	Stromal 70 kDa heat shock-related protein, chloroplastic OS=Pisum sativum
S1_12210	179.562	-2.66622	4.95E-50	7.97E-46	179.562	-4.05443	1.60E-67	1.03E-63	K03283	NA	dnaK2 [Symbiodinium sp. CCMP2592]	LR792824.1	Stromal 70 kDa heat shock-related protein, chloroplastic OS=Pisum sativum
S1_12213	555.438	-0.614613	0.00162351	0.0198842	555.438	-1.43163	5.87E-12	3.52E-10	K03283	NA	dnaK2 [Symbiodinium sp. CCMP2592]	XM_002504553.1	Stromal 70 kDa heat shock-related protein, chloroplastic OS=Pisum sativum
S1_12215	283.982	-0.888179	0.0252094	0.127368	283.982	-1.49831	0.000364042	0.00197201	K03283	NA	dnaK2 [Symbiodinium sp. CCMP2592]	XM_002504553.1	Stromal 70 kDa heat shock-related protein, chloroplastic OS=Pisum sativum
S1_12220	111.658	0.746986	0.00341161	0.0336213	111.658	1.01088	0.000140133	0.000899777	NA	GO:0016021;GO:0015144	unnamed protein product [Symbiodinium sp. CCMP2456]	NA	NA
S1_12231	66.5916	1.59594	0.0067624	0.0537536	66.5916	2.25193	0.000251577	0.00145439	NA	NA	unnamed protein product [Symbiodinium natans]	NA	NA
S1_12248	125.621	1.37665	1.31E-06	7.47E-05	125.621	1.56749	1.27E-07	2.38E-06	NA	GO:0005509;GO:0005886;GO:0005261;GO:0016021	Scn8a [Symbiodinium natans]	NA	NA
S1_12249	141.172	-0.946226	0.00531321	0.045747	141.172	-1.73235	1.94E-06	2.46E-05	NA	GO:0005261;GO:0016021;GO:0005509;GO:0005886	Scn8a [Symbiodinium natans]	NA	NA
S1_12254	96.6794	-0.414875	0.261098	0.513142	96.6794	-1.57113	8.51E-05	0.000595332	K14306	NA	unnamed protein product [Symbiodinium natans]	NA	Protein Ycf2 OS=Oenothera glazioviana
S1_12263	11.8609	2.49853	0.0198537	0.109126	11.8609	4.46567	3.29E-05	0.00026947	NA	NA	NA	NA	NA
S1_12278	50.2393	1.78117	0.00187615	0.0220354	50.2393	2.02657	0.000708857	0.00342477	K01537	NA	ECA2 [Symbiodinium sp. CCMP2592]	NA	Calcium-transporting ATPase 1, endoplasmic reticulum-type OS=Arabidopsis thaliana
S1_12284	37.856	7.98365	1.87E-06	0.00010075	37.856	8.63149	3.68E-07	5.93E-06	NA	GO:0016021;GO:0006629	unnamed protein product [Symbiodinium natans]	NA	NA
S1_12285	156.834	-0.558629	0.0482898	0.190397	156.834	-1.48849	1.05E-06	1.45E-05	NA	GO:0016021;GO:0006629	Vacuolar protein sorting-associated protein 11-like [Symbiodinium microadriaticum]	NA	NA
S1_12295	1197.4	0.528527	0.0203457	0.110912	1197.4	1.00992	2.51E-05	0.000214261	NA	NA	AMT1-1 [Symbiodinium sp. CCMP2592]	KC939688.1	NA
S1_12302	22.1803	2.86783	0.000108111	0.00257522	22.1803	1.99973	0.00999645	0.0301344	NA	NA	AMT1-3, partial [Symbiodinium sp. KB8]	NA	NA
S1_12306	421.43	3.27466	0.000491552	0.00816188	421.43	4.43954	7.12E-06	7.40E-05	K10640	NA	hypothetical protein HHK36_026220 [Tetracentron sinense]	KU900226.1	NA
S1_12308	454.946	2.52934	0.0107227	0.073135	454.946	4.75563	5.12E-06	5.61E-05	NA	NA	hypothetical protein GLYMA_13G012900v4 [Glycine max]	XR_002880727.1	NA
S1_12314	414.639	-0.751061	0.00759646	0.0580128	414.639	-1.27793	1.80E-05	0.000162297	NA	GO:0004427;GO:0003872;GO:0046872;GO:0016747;GO:0009678;GO:0016021	Pyrophosphate--fructose 6-phosphate 1-phosphotransferase subunit beta 1 [Symbiodinium microadriaticum]	NA	NA
S1_12316	4.81798	5.05215	0.00299308	0.0306428	4.81798	5.58519	0.00119069	0.00527775	NA	NA	unnamed protein product, partial [Symbiodinium pilosum]	NA	NA
S1_12319	101.178	1.10117	0.000309363	0.00577017	101.178	1.76559	2.27E-08	5.32E-07	NA	NA	unnamed protein product [Symbiodinium sp. CCMP2592]	NA	NA
S1_12324	778.672	-0.504355	0.0178482	0.101941	778.672	-1.24257	3.70E-08	8.17E-07	K13100	NA	unnamed protein product, partial [Symbiodinium pilosum]	NA	NA
S1_12327	259.904	0.695589	3.07E-08	3.05E-06	259.904	1.10293	1.07E-17	1.92E-15	K08770	GO:0005634;GO:0005737;GO:0016021	ubiquitin [Dunaliella salina]	NA	Polyubiquitin (Fragment) OS=Acetabularia peniculus
S1_12330	10.2582	-2.0948	0.0264454	0.13121	10.2582	-6.0326	3.97E-05	0.00031474	K05658	GO:0042626;GO:0016021;GO:0005524	ABCB10 [Symbiodinium natans]	NA	ABC transporter B family member 19 OS=Arabidopsis thaliana
S1_12333	18.2493	0.968881	0.124139	0.336243	18.2493	2.35647	0.000213069	0.00126679	K05658	NA	Abcb10 [Symbiodinium sp. CCMP2456]	NA	ABC transporter B family member 3 OS=Arabidopsis thaliana
S1_12339	101.944	-0.660843	0.00110864	0.0151103	101.944	-1.53256	2.00E-11	1.06E-09	NA	NA	SPAC3H8.02 [Symbiodinium necroappetens]	NA	NA
S1_12342	67.076	-1.6261	0.00084447	0.0123209	67.076	-2.40944	4.73E-06	5.24E-05	K16900	GO:0005509;GO:0005261;GO:0005886;GO:0016021	Scn10a [Symbiodinium sp. CCMP2456]	NA	NA
S1_12355	308.632	-0.659953	3.49E-06	0.000167399	308.632	-1.05178	5.51E-12	3.32E-10	K11292;K02184;K01180	NA	unnamed protein product [Symbiodinium natans]	NA	Glycine-rich cell wall structural protein 1.8 OS=Phaseolus vulgaris
S1_12365	44.7705	0.775664	0.0358846	0.15847	44.7705	1.46723	0.000110926	0.000740382	NA	NA	KIF18A [Symbiodinium sp. CCMP2592]	NA	NA
S1_12367	209.884	-0.582094	0.0671017	0.234124	209.884	-1.59169	2.89E-06	3.45E-05	NA	GO:0004497;GO:0016705;GO:0005506;GO:0020037	unnamed protein product [Symbiodinium natans]	NA	NA
S1_12369	11.1834	3.59032	0.00124382	0.0164645	11.1834	4.62778	3.21E-05	0.000263782	NA	NA	hypothetical protein JKP88DRAFT_163483, partial [Tribonema minus]	NA	NA
S1_12374	40.0289	0.935742	0.0223254	0.117582	40.0289	1.80566	1.54E-05	0.00014209	NA	NA	hypothetical protein JKP88DRAFT_243943 [Tribonema minus]	NA	NA
S1_12383	28.2938	1.13966	0.0333007	0.151516	28.2938	2.00479	0.000245698	0.00142426	K14297	NA	hypothetical protein JKP88DRAFT_243943 [Tribonema minus]	NA	NA
S1_12384	4.81372	4.44826	0.00844783	0.0623621	4.81372	5.89441	0.000491733	0.00252653	NA	NA	hypothetical protein JKP88DRAFT_132860, partial [Tribonema minus]	NA	NA
S1_12396	25.2595	-1.85041	3.43E-06	0.000164934	25.2595	-1.1354	0.00447892	0.015673	NA	NA	unnamed protein product [Polarella glacialis]	NA	NA
S1_12402	939.532	-0.473484	0.00545202	0.0464761	939.532	-1.0344	1.01E-08	2.64E-07	K10392;K10400	NA	KIF13B [Symbiodinium sp. CCMP2592]	NA	Kinesin-like protein KIN-12F OS=Oryza sativa subsp. japonica
S1_12427	597.217	-0.707072	0.0117709	0.0774851	597.217	-1.623	4.99E-08	1.06E-06	K03260	GO:0003743	EIF(ISO)4G2 [Symbiodinium natans]	NA	Eukaryotic translation initiation factor isoform 4G-2 OS=Oryza sativa subsp. japonica
S1_12428	172.578	-1.41389	0.00163002	0.0199526	172.578	-2.21365	3.68E-06	4.23E-05	K03260	GO:0003743	EIF(ISO)4G2 [Symbiodinium natans]	NA	Eukaryotic translation initiation factor isoform 4G-2 OS=Oryza sativa subsp. japonica
S1_12429	386.872	-0.994671	1.50E-22	2.48E-19	386.872	-1.80902	7.26E-56	3.20E-52	K16302	GO:0016757;GO:0006486;GO:0016021	unnamed protein product, partial [Polarella glacialis]	NA	DUF21 domain-containing protein At5g52790 OS=Arabidopsis thaliana
S1_12431	14.0701	-0.845927	0.0722105	0.244677	14.0701	-1.74614	0.0012289	0.00540762	NA	GO:0008270;GO:0003676	unnamed protein product [Symbiodinium natans]	NA	NA
S1_12441	258.878	-0.906302	0.0383961	0.164899	258.878	-1.94398	2.89E-05	0.00024115	K01834	NA	gpmA [Symbiodinium sp. CCMP2592]	EF152772.1	2,3-bisphosphoglycerate-dependent phosphoglycerate mutase 1 OS=Arabidopsis thaliana
S1_12442	67.3384	-0.563935	0.127184	0.341146	67.3384	-1.26723	0.0014525	0.00621	NA	NA	gpmA [Symbiodinium sp. CCMP2592]	EF152772.1	NA
S1_12446	125.348	-1.12971	0.0317273	0.147032	125.348	-2.63726	3.09E-06	3.65E-05	NA	GO:0004842	gpmA [Symbiodinium sp. CCMP2592]	EF152772.1	NA
S1_12447	163.604	-0.951105	0.00757731	0.0579219	163.604	-2.35188	1.03E-09	3.55E-08	NA	NA	gpmA [Symbiodinium sp. CCMP2592]	EF152772.1	NA
S1_12451	57.2575	-0.843972	0.0938362	0.285657	57.2575	-2.26557	3.75E-05	0.00030029	NA	NA	gpmA [Symbiodinium sp. CCMP2592]	EF152772.1	NA
S1_12457	429.08	-0.621264	0.016491	0.097056	429.08	-1.33496	1.21E-06	1.65E-05	K01834	GO:0004842	gpmA [Symbiodinium sp. CCMP2592]	EF152772.1	2,3-bisphosphoglycerate-dependent phosphoglycerate mutase 1 OS=Arabidopsis thaliana
S1_12461	706.777	-0.616324	0.0530068	0.201835	706.777	-1.51263	7.19E-06	7.46E-05	NA	NA	gpmA [Symbiodinium sp. CCMP2592]	EF152772.1	NA
S1_12464	698.032	-0.537813	0.11032	0.313517	698.032	-1.32873	0.000190239	0.00115496	NA	NA	hace1 [Symbiodinium sp. CCMP2592]	EF152772.1	Caltractin OS=Dunaliella salina
S1_12466	1468.3	-0.689812	0.0336258	0.152328	1468.3	-1.59046	3.51E-06	4.06E-05	NA	NA	hace1 [Symbiodinium sp. CCMP2592]	KC945841.1	NA
S1_12467	981.553	-0.794667	0.00481464	0.0426311	981.553	-1.49165	5.55E-07	8.40E-06	NA	NA	hace1 [Symbiodinium sp. CCMP2592]	EF152772.1	NA
S1_12491	57.2738	3.73179	2.25E-05	0.000738469	57.2738	5.0931	2.14E-08	5.07E-07	K22763	GO:0008233	unnamed protein product [Symbiodinium natans]	NA	DeSI-like protein At4g17486 OS=Arabidopsis thaliana
S1_12492	37.3114	1.27155	0.0072838	0.0564757	37.3114	1.48725	0.00256259	0.00990078	NA	GO:0003729;GO:0006417	FXR2 [Symbiodinium sp. CCMP2456]	NA	NA
S1_12493	86.7137	0.930611	0.00148157	0.0186887	86.7137	1.18326	0.000102194	0.000692339	NA	NA	FXR2 [Symbiodinium natans]	NA	NA
S1_12502	20.1979	7.2769	3.92E-06	0.000183342	20.1979	7.70522	1.26E-06	1.70E-05	NA	NA	unnamed protein product, partial [Symbiodinium microadriaticum]	NA	NA
S1_12504	12.688	6.18356	0.000136595	0.00308049	12.688	7.20654	1.04E-05	0.000101539	NA	NA	unnamed protein product, partial [Symbiodinium microadriaticum]	NA	NA
S1_12513	15.8375	-1.10138	0.0624253	0.223743	15.8375	-2.63859	0.000143594	0.000917317	K05658	NA	ABCB1 [Symbiodinium sp. CCMP2456]	NA	ABC transporter B family member 3 OS=Arabidopsis thaliana
S1_12514	252.015	10.4928	1.38E-11	3.49E-09	252.015	11.4546	2.38E-13	1.93E-11	K05658	GO:0005524;GO:0042626;GO:0016021	ABCB1 [Symbiodinium sp. CCMP2456]	XM_005850646.1	ABC transporter B family member 21 OS=Arabidopsis thaliana
S1_12516	113.589	-0.992452	0.0559335	0.20876	113.589	-2.11294	0.000137176	0.000883653	K05658	NA	ABCB1 [Symbiodinium natans]	XM_025966212.1	ABC transporter B family member 11 OS=Arabidopsis thaliana
S1_12523	947.3	-0.659527	0.0111222	0.0747428	947.3	-1.77577	1.13E-10	5.02E-09	K05658	GO:0016021;GO:0042626;GO:0005524	Multidrug resistance protein 1 [Symbiodinium microadriaticum]	XM_005850646.1	ABC transporter B family member 3 OS=Arabidopsis thaliana
S1_12525	675.622	-0.456969	0.120802	0.330626	675.622	-1.27387	4.37E-05	0.00034187	K05658	GO:0042626;GO:0016021;GO:0005524	ABCB1 [Symbiodinium sp. CCMP2592]	MK334304.1	ABC transporter B family member 11 OS=Arabidopsis thaliana
S1_12532	20.0253	-0.868846	0.0704254	0.240764	20.0253	-1.6453	0.00201924	0.00813439	K02206	NA	unnamed protein product, partial [Polarella glacialis]	NA	Cell division control protein 2 homolog A OS=Antirrhinum majus
S1_12539	157.223	-0.819733	0.0123847	0.0801623	157.223	-1.28372	0.00022817	0.00134031	K23612;K00430	GO:0005975;GO:0043169;GO:0004556;GO:0005737;GO:0103025;GO:0030674;GO:0051015	amy [Symbiodinium natans]	NA	Formin-like protein 5 OS=Oryza sativa subsp. japonica
S1_12543	618.425	-0.617224	0.00216722	0.0245623	618.425	-1.21532	1.28E-08	3.24E-07	K13293;K18437	NA	Pde4d [Symbiodinium natans]	NA	NA
S1_12544	158.1	2.01826	4.39E-08	4.23E-06	158.1	2.39467	4.93E-10	1.85E-08	K18437;K13293	GO:0007165;GO:0046872;GO:0004114;GO:0016021	Pde4d [Symbiodinium natans]	NA	NA
S1_12582	539.994	-1.4811	0.00247264	0.0268516	539.994	-3.05306	4.13E-09	1.21E-07	K03128;K13171	NA	Pomgnt1 [Symbiodinium natans]	NA	NA
S1_12600	27.4708	1.65964	0.00421195	0.0389866	27.4708	2.46782	3.30E-05	0.000269745	NA	NA	NA	NA	NA
S1_12608	62.3917	2.06564	0.0160958	0.0955334	62.3917	2.97396	0.000934035	0.0043116	K01309;K00430;K09184	GO:0006357;GO:0043565;GO:0005634;GO:0097573;GO:0008270;GO:0003700	hypothetical protein SARC_11351 [Sphaeroforma arctica JP610]	XM_010680720.2	Vegetative cell wall protein gp1 OS=Chlamydomonas reinhardtii
S1_12610	15.3395	7.16025	0.00106874	0.0146908	15.3395	6.85992	0.00238299	0.00932452	NA	GO:0016021	unnamed protein product [Symbiodinium sp. CCMP2456]	NA	NA
S1_12611	40.3828	-1.09611	0.00615285	0.0504521	40.3828	-1.56429	0.000302124	0.0016923	NA	GO:0016021	hypothetical protein JKP88DRAFT_295093, partial [Tribonema minus]	NA	Flagellar radial spoke protein 2 OS=Chlamydomonas reinhardtii
S1_12612	82.2866	-0.984854	6.77E-05	0.00178681	82.2866	-1.74978	1.95E-10	8.12E-09	K15223;K00430;K01183	NA	F4N2.10 [Arabidopsis thaliana]	NA	Proline-rich receptor-like protein kinase PERK2 OS=Arabidopsis thaliana
S1_12620	74.6323	2.12288	2.66E-05	0.000845445	74.6323	2.94626	1.91E-08	4.61E-07	K11412;K01469	GO:0016740;GO:0070403	SIRT3 [Symbiodinium sp. CCMP2456]	NA	NAD-dependent protein deacylase OS=Physcomitrium patens
S1_12628	28.2456	7.52754	5.96E-05	0.001618	28.2456	8.33161	1.37E-05	0.000128108	K08857	NA	rskn-1 [Symbiodinium sp. CCMP2456]	NA	Serine/threonine-protein kinase Aurora-3 OS=Arabidopsis thaliana
S1_12640	68.7999	-0.662665	0.0108814	0.0737482	68.7999	-1.23254	1.40E-05	0.000130932	K01309;K02184;K01180;K23612	GO:0016021	hypothetical protein CHLRE_06g309951v5 [Chlamydomonas reinhardtii]	NA	Formin-like protein 3 OS=Oryza sativa subsp. japonica
S1_12643	36.9159	1.13158	0.00969389	0.0683028	36.9159	1.5239	0.000749864	0.00358771	NA	NA	unnamed protein product, partial [Symbiodinium sp. CCMP2456]	NA	NA
S1_12647	76.1385	1.99164	0.0272068	0.133434	76.1385	3.00165	0.00149923	0.00636971	NA	NA	olpB [Symbiodinium natans]	NA	Vicilin Car i 2.0101 OS=Carya illinoinensis
S1_12648	606.28	1.91761	0.0413044	0.172511	606.28	3.00202	0.0024269	0.00946944	K03235	GO:0042626;GO:0003746;GO:0005737;GO:0005524	predicted protein [Hordeum vulgare subsp. vulgare]	AK374392.1	ABC transporter F family member 4 OS=Arabidopsis thaliana
S1_12654	44.1474	2.84705	0.00312983	0.0316453	44.1474	3.13566	0.00188229	0.00769098	K04856;K16900	GO:0005886;GO:0005509;GO:0005261;GO:0016021	CAC [Symbiodinium sp. KB8]	NA	Calcium-dependent protein kinase 1 OS=Oryza sativa subsp. japonica
S1_12655	266.229	-0.670532	0.0024495	0.0267265	266.229	-1.58884	2.75E-11	1.41E-09	K04856;K16900	GO:0005509;GO:0005261;GO:0005886;GO:0016021	CAC [Symbiodinium sp. KB8]	NA	Calcium-dependent protein kinase 1 OS=Oryza sativa subsp. japonica
S1_12663	229.073	-0.338327	0.227419	0.475745	229.073	-1.02287	0.00060773	0.00301381	K21867;K00430	GO:0016021	AKT5 [Symbiodinium sp. KB8]	NA	NA
S1_12684	184.292	-1.09712	3.21E-10	5.59E-08	184.292	-1.80219	9.67E-21	2.70E-18	K14306	NA	hypothetical protein HXX76_000063 [Chlamydomonas incerta]	NA	Nuclear pore complex protein NUP62 OS=Arabidopsis thaliana
S1_12693	60.2711	0.844485	0.138277	0.358433	60.2711	1.83	0.00205723	0.00825765	K17710	NA	unnamed protein product, partial [Symbiodinium sp. CCMP2456]	NA	Pentatricopeptide repeat-containing protein At5g39710 OS=Arabidopsis thaliana
S1_12706	46.2215	2.39821	2.12E-06	0.000111399	46.2215	2.82376	6.34E-08	1.31E-06	NA	NA	tauD, partial [Symbiodinium microadriaticum]	NA	NA
S1_12708	539.353	-0.848018	0.000113402	0.00266964	539.353	-1.70649	3.18E-13	2.52E-11	NA	NA	unnamed protein product [Symbiodinium microadriaticum]	NA	NA
S1_12712	15.6411	6.39356	0.000220245	0.00444676	15.6411	7.66483	1.25E-05	0.00011872	NA	GO:0031418;GO:0016705;GO:0051213;GO:0005506;GO:0005524;GO:0042626;GO:0016021	abcG22 [Symbiodinium sp. CCMP2456]	NA	NA
S1_12724	145.615	1.74012	1.13E-05	0.000431634	145.615	1.66979	5.94E-05	0.000440067	K08907	GO:0001522;GO:0009982;GO:0016168;GO:0009765;GO:0003723;GO:0018298;GO:0009507;GO:0016021;GO:0009536	FCPF [Symbiodinium sp. CCMP2592]	NA	Fucoxanthin-chlorophyll a-c binding protein, chloroplastic OS=Isochrysis galbana
S1_12734	126.491	-0.975834	5.13E-07	3.35E-05	126.491	-1.15143	3.15E-08	7.08E-07	NA	NA	unnamed protein product, partial [Symbiodinium pilosum]	NA	NA
S1_12749	264.097	-0.461409	0.0146974	0.0899977	264.097	-1.08158	9.93E-08	1.92E-06	K24139	NA	PILS2 [Symbiodinium necroappetens]	NA	Protein PIN-LIKES 1 OS=Arabidopsis thaliana
S1_12752	123.731	3.33868	9.54E-07	5.67E-05	123.731	4.15676	5.11E-09	1.46E-07	K12811;K11984	NA	Mecr [Symbiodinium sp. KB8]	NA	WD40 repeat-containing protein HOS15 OS=Arabidopsis thaliana
S1_12758	184.853	-0.987077	0.0874633	0.273988	184.853	-2.24453	0.000255982	0.00147586	K03128	GO:0016021;GO:0005524	hypothetical protein FOA52_004983 [Chlamydomonas sp. UWO 241]	NA	NA
S1_12759	119.812	-0.462865	0.126635	0.340267	119.812	-1.42566	1.33E-05	0.000124799	K03128	NA	hypothetical protein HXX76_014729 [Chlamydomonas incerta]	NA	NA
S1_12762	46.7482	-1.61116	0.00369418	0.0355086	46.7482	-2.6027	1.63E-05	0.000148686	NA	NA	kif4, partial [Symbiodinium sp. CCMP2456]	NA	NA
S1_12763	11.3658	1.24185	0.40743	0.652217	11.3658	4.58688	0.00240901	0.00940802	NA	GO:0051213;GO:0031418;GO:0005506;GO:0016705	unnamed protein product [Symbiodinium pilosum]	NA	NA
S1_12786	501.316	-0.968347	0.0188822	0.105653	501.316	-2.02897	3.40E-06	3.95E-05	NA	GO:0007017;GO:0005200;GO:0005874;GO:0005525	unnamed protein product [Symbiodinium microadriaticum]	NA	NA
S1_12796	116.421	1.65475	2.96E-08	2.95E-06	116.421	2.29938	8.94E-14	7.91E-12	K01049;K03927;K01050;K15889	NA	tpsB [Symbiodinium sp. KB8]	NA	Probable isoprenylcysteine alpha-carbonyl methylesterase ICMEL1 OS=Arabidopsis thaliana
S1_12800	121.955	-0.437275	0.0196059	0.108282	121.955	-1.14855	2.73E-08	6.25E-07	K14007	NA	hypothetical protein AK812_SmicGene1473 [Symbiodinium microadriaticum]	NA	Dynein axonemal assembly factor 3 homolog OS=Chlamydomonas reinhardtii
S1_12809	90.9961	2.43047	5.60E-12	1.60E-09	90.9961	2.67667	2.06E-13	1.69E-11	NA	NA	unnamed protein product, partial [Symbiodinium sp. CCMP2592]	NA	NA
S1_12858	134.426	-0.739246	0.0152894	0.0922695	134.426	-1.2794	8.42E-05	0.000590638	K11292;K12121	NA	unnamed protein product [Symbiodinium sp. CCMP2456]	NA	Glycine-rich cell wall structural protein 1.0 OS=Phaseolus vulgaris
S1_12861	148.24	-0.620822	0.0353008	0.156967	148.24	-1.46789	3.69E-06	4.24E-05	K11292;K13098	NA	unnamed protein product [Symbiodinium sp. CCMP2456]	NA	Glycine-rich cell wall structural protein OS=Arabidopsis thaliana
S1_12863	11.6415	2.51627	0.0477262	0.18906	11.6415	4.44234	0.000593057	0.00295342	K14325	NA	tepsin [Symbiodinium pilosum]	NA	Serine/arginine-rich splicing factor SR45 OS=Arabidopsis thaliana
S1_12869	1608.22	-0.608991	0.0152412	0.0920863	1608.22	-1.25833	2.05E-06	2.58E-05	K15377	GO:0016021;GO:0005249	slc44a5 [Symbiodinium sp. CCMP2592]	NA	Choline transporter protein 1 OS=Arabidopsis thaliana
S1_12870	277.303	1.16273	0.00494049	0.043468	277.303	1.39675	0.00132561	0.00575307	K15377	GO:0016021;GO:0005249	slc44a5 [Symbiodinium necroappetens]	NA	Choline transporter protein 1 OS=Arabidopsis thaliana
S1_12871	587.626	-0.881334	0.00356467	0.0346441	587.626	-1.60437	5.42E-07	8.23E-06	K15377	GO:0005249;GO:0016021	slc44a5 [Symbiodinium necroappetens]	NA	Choline transporter protein 1 OS=Arabidopsis thaliana
S1_12880	689.591	-0.694223	0.00200149	0.0230904	689.591	-1.33165	2.24E-08	5.27E-07	K14306;K20283	NA	cysM, partial [Symbiodinium sp. CCMP2456]	NA	NA
S1_12885	151.278	1.23564	2.15E-11	5.21E-09	151.278	1.70485	1.78E-19	4.16E-17	NA	NA	hypothetical protein AK812_SmicGene17597 [Symbiodinium microadriaticum]	NA	NA
S1_12896	82.2161	-1.20512	1.19E-07	9.66E-06	82.2161	-1.32826	5.05E-08	1.07E-06	NA	NA	hypothetical protein Vretifemale_11619 [Volvox reticuliferus]	NA	Formin-like protein 7 OS=Oryza sativa subsp. japonica
S1_12900	132.312	-1.39171	0.00981153	0.0688933	132.312	-3.00064	2.25E-07	3.89E-06	K03128;K23612;K02184	NA	unnamed protein product [Symbiodinium sp. KB8]	NA	Proline-rich receptor-like protein kinase PERK2 OS=Arabidopsis thaliana
S1_12901	290.157	-0.158033	0.43342	0.672471	290.157	-1.15318	1.16E-07	2.19E-06	K03128;K23612;K02184	GO:0016579;GO:0016021;GO:0008270;GO:0006511;GO:0004843;GO:0004842;GO:0003676;GO:0015074	hypothetical protein AK812_SmicGene14567 [Symbiodinium microadriaticum]	NA	Proline-rich receptor-like protein kinase PERK9 OS=Arabidopsis thaliana
S1_12904	504.494	0.84402	3.42E-08	3.37E-06	504.494	1.02434	1.56E-10	6.67E-09	K15168;K17987	GO:0016021	skin secretory protein xP2-like [Populus alba]	NA	Holliday junction resolvase MOC1, chloroplastic OS=Chlamydomonas reinhardtii
S1_12909	246.396	1.63783	5.28E-08	4.98E-06	246.396	2.27769	4.36E-13	3.35E-11	NA	NA	hypothetical protein HXX76_000169 [Chlamydomonas incerta]	NA	Vegetative cell wall protein gp1 OS=Chlamydomonas reinhardtii
S1_12910	40.2699	1.90144	0.000557334	0.00896521	40.2699	1.89388	0.000986476	0.00450992	NA	NA	unnamed protein product [Polarella glacialis]	NA	NA
S1_12914	114.634	3.54265	0.000299386	0.00562811	114.634	4.44278	1.51E-05	0.000140004	K07034	GO:0005886;GO:0016021;GO:0015123	protein alcS-like [Quercus suber]	NA	NA
S1_12915	133.58	2.20533	0.0102067	0.0707621	133.58	2.75934	0.00223395	0.00883792	K07034	GO:0005886;GO:0016021;GO:0015123	protein alcS-like [Quercus suber]	NA	NA
S1_12916	90.8496	-0.679804	0.0385487	0.165301	90.8496	-1.31132	0.000200904	0.00120784	NA	NA	NA	NA	NA
S1_12924	89.0004	0.789831	0.0137625	0.0860974	89.0004	1.08801	0.00113835	0.00508382	K01887	NA	EMB1027, partial [Symbiodinium sp. CCMP2456]	XM_025800370.2	Arginine--tRNA ligase, chloroplastic/mitochondrial OS=Arabidopsis thaliana
S1_12928	49.0431	2.91376	0.00182961	0.0216809	49.0431	3.87442	7.06E-05	0.000510357	NA	NA	Shal, partial [Symbiodinium sp. CCMP2456]	NA	NA
S1_12929	19.6204	6.18662	0.000360568	0.00648116	19.6204	8.17524	3.21E-06	3.77E-05	NA	NA	Shal, partial [Symbiodinium sp. CCMP2456]	NA	NA
S1_12938	63.5736	2.38516	4.69E-10	7.79E-08	63.5736	3.26951	4.01E-17	6.58E-15	K07565	GO:0003723;GO:0042255;GO:0005730	unnamed protein product [Polarella glacialis]	NA	NA
S1_12955	12.8578	5.05794	0.0133835	0.0845611	12.8578	7.81039	0.00017784	0.00109527	NA	GO:0016021	unnamed protein product [Symbiodinium sp. CCMP2592]	NA	NA
S1_12972	116.701	-1.71767	6.48E-07	4.10E-05	116.701	-0.894725	0.0125911	0.0363072	K23801	NA	PCID2 [Symbiodinium sp. CCMP2592]	NA	Enhanced ethylene response protein 5 OS=Arabidopsis thaliana
S1_12975	118.064	-0.409851	0.19202	0.43259	118.064	-1.50724	9.50E-06	9.43E-05	NA	NA	unnamed protein product, partial [Polarella glacialis]	NA	NA
S1_12977	8.63339	-1.32667	0.0575854	0.212533	8.63339	-2.64113	0.00127946	0.0055889	NA	NA	unnamed protein product [Symbiodinium sp. CCMP2592]	NA	NA
S1_12992	12.4495	2.33848	0.0033301	0.0330373	12.4495	2.77409	0.000647644	0.00317631	NA	NA	NA	NA	NA
S1_13039	734.814	-0.348847	0.00128995	0.0169016	734.814	-1.08	2.38E-20	6.35E-18	NA	GO:0006629;GO:0016021;GO:0008081	hypothetical protein AK812_SmicGene2135 [Symbiodinium microadriaticum]	NA	NA
S1_13040	26.8871	2.97669	3.07E-05	0.000947132	26.8871	4.53024	2.64E-10	1.06E-08	NA	GO:0006629;GO:0016021;GO:0008081	unnamed protein product [Symbiodinium natans]	MF276983.1	NA
S1_13042	5.77771	4.88346	0.0109093	0.0738828	5.77771	6.0414	0.00196634	0.00796224	NA	NA	NA	NA	NA
S1_13053	304.078	-0.670071	0.00325475	0.0325234	304.078	-1.48386	1.19E-09	4.05E-08	K11990	GO:0016021;GO:0016540	SHH [Symbiodinium microadriaticum]	NA	NA
S1_13061	130.336	1.53751	0.000939646	0.0133378	130.336	2.1109	1.44E-05	0.000134258	K03128;K14325;K13171	GO:0007165;GO:0004114;GO:0016021;GO:0046872	dnc [Symbiodinium sp. KB8]	NA	Lysine-rich arabinogalactan protein 19 OS=Arabidopsis thaliana
S1_13063	112.779	-0.620626	0.000689893	0.0105585	112.779	-1.16777	6.51E-09	1.80E-07	NA	NA	NA	NA	NA
S1_13066	61.0536	1.40421	0.0782254	0.256499	61.0536	3.38496	4.54E-05	0.000353047	NA	GO:0016021;GO:1990904;GO:0003723	Slc38a10 [Symbiodinium sp. CCMP2592]	NA	NA
S1_13072	328.483	-1.91293	1.23E-13	4.88E-11	328.483	-2.08163	2.75E-14	2.70E-12	K03164	GO:0003677;GO:0046872;GO:0003918;GO:0006265;GO:0016021;GO:0005524	top2 [Symbiodinium sp. CCMP2592]	XM_024595204.1	DNA topoisomerase 2 OS=Arabidopsis thaliana
S1_13074	758.148	0.821784	0.000154124	0.00339206	758.148	1.37929	1.44E-09	4.77E-08	K03164	GO:0003918;GO:0006265;GO:0005524;GO:0046872;GO:0003677;GO:0016021	top2, partial [Symbiodinium necroappetens]	NA	DNA topoisomerase 2 OS=Arabidopsis thaliana
S1_13077	257.26	-0.576726	0.0403405	0.170062	257.26	-1.38698	3.80E-06	4.34E-05	K00463;K23490	NA	Ido1 [Symbiodinium natans]	NA	Cytochrome b5 isoform A OS=Arabidopsis thaliana
S1_13078	321.996	-0.718457	0.0250042	0.126686	321.996	-1.82502	9.18E-08	1.80E-06	K00873	NA	ttuE [Symbiodinium natans]	NA	Plastidial pyruvate kinase 3, chloroplastic OS=Arabidopsis thaliana
S1_13079	74.0136	-0.783124	0.137158	0.35681	74.0136	-3.04785	2.00E-07	3.53E-06	K00873	NA	ttuE [Symbiodinium natans]	NA	Pyruvate kinase isozyme G, chloroplastic OS=Nicotiana tabacum
S1_13083	15.2049	-6.37827	1.17E-10	2.27E-08	15.2049	-8.45152	9.40E-11	4.25E-09	K00873	NA	ttuE [Symbiodinium natans]	NA	Plastidial pyruvate kinase 3, chloroplastic OS=Arabidopsis thaliana
S1_13086	455.563	-0.858341	2.35E-12	7.09E-10	455.563	-1.17906	2.34E-19	5.36E-17	K13783	NA	slc37a3 [Symbiodinium sp. KB8]	NA	Putative glycerol-3-phosphate transporter 2 OS=Arabidopsis thaliana
S1_13102	48.9936	-0.894419	0.000415032	0.00721832	48.9936	-1.33869	1.47E-06	1.94E-05	NA	NA	NA	NA	NA
S1_13126	23.8836	1.47616	0.0454563	0.183404	23.8836	2.69033	0.000395999	0.00211295	NA	NA	nadX [Symbiodinium sp. CCMP2456]	NA	NA
S1_13129	83.6804	1.20169	1.09E-06	6.31E-05	83.6804	1.7316	6.35E-12	3.79E-10	NA	NA	NA	NA	NA
S1_13130	7.29409	-2.79394	0.0004679	0.00786997	7.29409	-0.65039	0.335132	0.466398	NA	NA	NA	NA	NA
S1_13141	480.269	-0.630006	0.0141963	0.0880073	480.269	-1.67384	9.68E-10	3.37E-08	K22366;K24983	NA	Ccdc65 [Symbiodinium microadriaticum]	NA	Classical arabinogalactan protein 4 OS=Arabidopsis thaliana
S1_13142	48.74	1.79687	0.0583804	0.214405	48.74	3.96324	5.83E-05	0.00043364	NA	NA	hypothetical protein Lal_00045027 [Lupinus albus]	FR825095.1	NA
S1_13144	950.863	0.346218	0.00876786	0.0639434	950.863	1.05852	1.69E-14	1.72E-12	NA	NA	Protein TAR1 [Capsicum baccatum]	FN552049.1	NA
S1_13165	36.7672	-1.3459	0.105676	0.305211	36.7672	-4.25004	7.46E-06	7.70E-05	NA	NA	unnamed protein product [Symbiodinium natans]	NA	NA
S1_13183	30.1306	-1.28392	0.447471	0.683224	30.1306	-8.54737	6.02E-05	0.000444868	K23456;K19753	NA	ARL3 [Symbiodinium necroappetens]	NA	Dynein regulatory complex subunit 3 OS=Chlamydomonas reinhardtii
S1_13185	16.1999	3.75892	8.18E-05	0.00207661	16.1999	4.11001	2.08E-05	0.000182684	NA	NA	NA	NA	NA
S1_13186	14.078	-0.794292	0.094161	0.286159	14.078	-2.01279	0.000387831	0.00207881	NA	NA	NA	NA	NA
S1_13187	547.961	-0.624435	8.20E-10	1.28E-07	547.961	-1.16272	4.30E-26	2.30E-23	NA	NA	rihA, partial [Symbiodinium sp. KB8]	NA	NA
S1_13190	82.843	3.96249	8.56E-14	3.53E-11	82.843	4.91779	6.58E-20	1.64E-17	NA	NA	rihA, partial [Symbiodinium microadriaticum]	NA	NA
S1_13194	59.7853	1.06986	0.00534548	0.0459144	59.7853	1.39198	0.000493322	0.0025334	NA	GO:0003676;GO:0015074;GO:0016021;GO:0003723	Collagen alpha-1(XXI) chain [Symbiodinium microadriaticum]	NA	NA
S1_13198	46.557	2.45739	0.00923917	0.0661558	46.557	3.77244	0.000126927	0.000826966	K13412	GO:0042626;GO:0016021;GO:0005524;GO:0005509;GO:0004672	CPK3, partial [Symbiodinium necroappetens]	NA	Calcium-dependent protein kinase 2 OS=Oryza sativa subsp. japonica
S1_13221	15.5188	1.36233	0.0182158	0.103298	15.5188	1.91603	0.00107292	0.00483852	NA	GO:0016021	unnamed protein product [Symbiodinium sp. KB8]	NA	NA
S1_13223	46.3244	0.578487	0.0813564	0.262344	46.3244	1.3275	8.75E-05	0.000609014	NA	GO:0016021	unnamed protein product [Symbiodinium sp. KB8]	NA	NA
S1_13232	194.445	-0.615491	0.0112528	0.0752905	194.445	-1.28659	7.64E-07	1.11E-05	NA	NA	unnamed protein product [Symbiodinium sp. CCMP2592]	NA	NA
S1_13244	28.0369	1.31275	0.0165628	0.0973359	28.0369	2.14263	0.000135299	0.000873593	NA	NA	unnamed protein product [Symbiodinium natans]	NA	NA
S1_13250	63.9292	-0.561227	0.049535	0.193388	63.9292	-1.15115	0.000216283	0.00128257	NA	GO:0016021	hypothetical protein AK812_SmicGene5157 [Symbiodinium microadriaticum]	NA	NA
S1_13263	109.056	-1.16439	0.000281523	0.00536912	109.056	-1.04637	0.00194475	0.0078925	K08955;K13171;K17776	NA	hypothetical protein HYH03_001799 [Edaphochlamys debaryana]	NA	Serine/arginine-rich splicing factor SR45 OS=Arabidopsis thaliana
S1_13264	167.826	-0.760039	0.0212023	0.113789	167.826	-1.11694	0.00139927	0.00602298	K08955;K13171;K17776	NA	hypothetical protein HYH02_010063 [Chlamydomonas schloesseri]	NA	Serine/arginine-rich splicing factor SR45 OS=Arabidopsis thaliana
S1_13284	27.7522	-1.71801	0.000105443	0.00253229	27.7522	-1.46342	0.00159441	0.0067056	K13171;K08955;K00430	GO:0016540;GO:0016539	hypothetical protein BU14_0014s0018 [Porphyra umbilicalis]	NA	Extensin OS=Zea mays
S1_13290	47.8395	-0.26899	0.462225	0.694291	47.8395	-2.52473	1.28E-08	3.24E-07	K00294	GO:0004029	ALDH12A1 [Symbiodinium microadriaticum]	NA	Probable aldehyde dehydrogenase OS=Linum usitatissimum
S1_13291	246.047	1.85045	4.75E-16	2.86E-13	246.047	2.04819	6.53E-18	1.23E-15	K03128;K00703;K14007;K14306	NA	hypothetical protein AK812_SmicGene34559 [Symbiodinium microadriaticum]	NA	Proline-rich receptor-like protein kinase PERK1 OS=Arabidopsis thaliana
S1_13292	775.788	-0.819521	9.90E-05	0.00241741	775.788	-1.54639	4.48E-12	2.75E-10	K03128;K01309	NA	unnamed protein product [Symbiodinium sp. CCMP2456]	NA	Proline-rich receptor-like protein kinase PERK1 OS=Arabidopsis thaliana
S1_13298	23.1288	1.11509	0.151751	0.378604	23.1288	2.58923	0.00122637	0.00539818	K03575	GO:0000701;GO:0006284;GO:0051539;GO:0046872;GO:0003677	A/G-specific adenine DNA glycosylase [Symbiodinium microadriaticum]	NA	Protein TRACHEARY ELEMENT DIFFERENTIATION-RELATED 7A OS=Zinnia violacea
S1_13300	137.222	-1.02224	1.32E-10	2.54E-08	137.222	-1.97989	1.08E-26	6.10E-24	NA	NA	ANKK1 [Symbiodinium sp. KB8]	NA	NA
S1_13305	32.2947	1.4764	0.00958179	0.0677849	32.2947	2.41067	3.81E-05	0.000303991	NA	NA	unnamed protein product, partial [Symbiodinium necroappetens]	NA	NA
S1_13306	34.1219	1.81312	0.147862	0.373036	34.1219	4.28415	0.00100428	0.00457458	NA	NA	unnamed protein product, partial [Symbiodinium necroappetens]	NA	NA
S1_13320	291.574	-0.820955	0.000226008	0.00453043	291.574	-1.26906	8.59E-08	1.70E-06	NA	NA	unnamed protein product [Symbiodinium necroappetens]	NA	NA
S1_13323	96.8972	0.98455	6.73E-07	4.24E-05	96.8972	1.42667	1.49E-12	1.02E-10	NA	NA	RNF8 [Symbiodinium sp. CCMP2592]	NA	NA
S1_13328	99.1539	-0.788263	0.00716527	0.0559068	99.1539	-1.35117	1.82E-05	0.00016322	K17987;K03128;K01309	GO:0046872;GO:0005524	hypothetical protein CHLRE_01g046237v5 [Chlamydomonas reinhardtii]	NA	Holliday junction resolvase MOC1, chloroplastic OS=Chlamydomonas reinhardtii
S1_13339	69.5979	4.40792	1.37E-12	4.36E-10	69.5979	5.50141	1.76E-18	3.56E-16	K08794;K13412	GO:0004672;GO:0005524	unnamed protein product [Polarella glacialis]	NA	Calcium-dependent protein kinase 33 OS=Arabidopsis thaliana
S1_13355	35.8069	-1.4328	0.00673579	0.0536083	35.8069	-2.22355	0.000116673	0.000772012	NA	GO:0016984;GO:0015977	ribulose-1,5-bisphosphate carboxylase/oxygenase large subunit, partial [Symbiodinium sp. clade B]	AY169180.1	Ribulose bisphosphate carboxylase (Fragment) OS=Symbiodinium sp.
S1_13356	19.8417	-1.38285	0.000890986	0.0128137	19.8417	-3.23484	1.14E-08	2.92E-07	NA	NA	rbcL [Symbiodinium natans]	AF299359.1	Ribulose bisphosphate carboxylase (Fragment) OS=Prorocentrum minimum
S1_13357	756.389	-0.670202	0.00592302	0.0492819	756.389	-1.3	4.56E-07	7.13E-06	K01601	NA	rbcL [Symbiodinium sp. CCMP2592]	MN148731.1	Ribulose bisphosphate carboxylase (Fragment) OS=Symbiodinium sp.
S1_13359	448.126	-1.04132	0.000467385	0.00786405	448.126	-1.53203	1.16E-06	1.58E-05	K01601	NA	rbcL [Symbiodinium sp. CCMP2592]	MN148730.1	Ribulose bisphosphate carboxylase (Fragment) OS=Symbiodinium sp.
S1_13361	550.393	-0.990921	0.00578479	0.0485148	550.393	-1.73175	5.13E-06	5.62E-05	NA	NA	rbcL [Symbiodinium sp. CCMP2592]	MN148729.1	Ribulose bisphosphate carboxylase (Fragment) OS=Prorocentrum minimum
S1_13362	157.002	-1.41682	0.00506047	0.0441417	157.002	-2.78246	2.74E-07	4.61E-06	NA	GO:0016984;GO:0015977	ribulose 1,5-bisphosphate carboxylase oxygenase large subunit precursor, partial [Symbiodinium sp.]	MN148731.1	Ribulose bisphosphate carboxylase (Fragment) OS=Symbiodinium sp.
S1_13363	87.7773	-0.478574	0.163061	0.394272	87.7773	-1.28727	0.000501635	0.00256898	NA	NA	rbcL [Symbiodinium sp. CCMP2592]	MN148729.1	Ribulose bisphosphate carboxylase (Fragment) OS=Symbiodinium sp.
S1_13364	2476.2	-0.971471	0.000802791	0.0118389	2476.2	-1.54937	4.05E-07	6.43E-06	K01601	NA	rbcL [Symbiodinium sp. CCMP2592]	MN148730.1	Ribulose bisphosphate carboxylase (Fragment) OS=Symbiodinium sp.
S1_13366	8.42103	2.88909	0.00384256	0.0365554	8.42103	3.40514	0.000763365	0.00364339	NA	NA	NA	NA	NA
S1_13367	465.241	-1.01491	0.00142556	0.0181862	465.241	-1.75043	2.11E-07	3.68E-06	K13171	NA	unnamed protein product [Symbiodinium pilosum]	NA	NA
S1_13372	75.416	0.976451	0.000223767	0.00449622	75.416	1.30338	1.81E-06	2.31E-05	NA	GO:0016021	unnamed protein product [Symbiodinium sp. CCMP2456]	NA	NA
S1_13373	6.90629	2.77762	0.0306155	0.143812	6.90629	3.96329	0.00222131	0.00879498	NA	GO:0016021	hypothetical protein AK812_SmicGene26299 [Symbiodinium microadriaticum]	NA	NA
S1_13381	91.0263	9.52648	2.77E-05	0.000874928	91.0263	9.47947	5.38E-05	0.000405946	K01179;K00430	NA	unnamed protein product [Polarella glacialis]	NA	Early nodulin-20 OS=Medicago truncatula
S1_13382	406.459	-0.297006	0.120557	0.330154	406.459	-1.00099	9.42E-07	1.32E-05	K01179;K00430	NA	GekBS024P [Symbiodinium pilosum]	NA	Vegetative cell wall protein gp1 OS=Chlamydomonas reinhardtii
S1_13387	43.0137	1.32307	0.0071705	0.0559273	43.0137	2.42232	1.69E-06	2.18E-05	NA	NA	unnamed protein product [Symbiodinium sp. CCMP2456]	NA	Pistil-specific extensin-like protein OS=Nicotiana tabacum
S1_13388	179.325	-0.955981	0.0106941	0.0730327	179.325	-1.78531	7.69E-06	7.89E-05	K13680	GO:0016021	unnamed protein product [Symbiodinium natans]	NA	NA
S1_13391	1267.56	-0.644713	7.98E-11	1.64E-08	1267.56	-1.5335	1.13E-46	4.17E-43	K01897	GO:0016021;GO:0016874	ACSL4 [Symbiodinium natans]	NA	Long chain acyl-CoA synthetase 7, peroxisomal OS=Arabidopsis thaliana
S1_13393	140.553	2.54197	0.000248973	0.0048769	140.553	3.39878	2.99E-06	3.55E-05	K01897	GO:0016021;GO:0016874	ACSL4 [Symbiodinium natans]	NA	Long chain acyl-CoA synthetase 6, peroxisomal OS=Arabidopsis thaliana
S1_13401	48.4311	-1.29731	0.0263951	0.131087	48.4311	-1.90043	0.0024586	0.00956458	NA	GO:0005509;GO:0031514	Flagellar calcium-binding protein TB-44A [Symbiodinium microadriaticum]	NA	Formin-like protein 5 OS=Oryza sativa subsp. japonica
S1_13433	14.0803	1.89473	0.0704441	0.240795	14.0803	3.65289	0.000649701	0.0031846	K14537	NA	Gnl2 [Symbiodinium pilosum]	NA	Nuclear/nucleolar GTPase 2 OS=Oryza sativa subsp. japonica
S1_13443	155.804	-1.01393	2.47E-07	1.80E-05	155.804	-0.755399	0.000236321	0.0013799	NA	NA	unnamed protein product [Symbiodinium natans]	NA	NA
S1_13447	51.7567	-1.19118	0.00231944	0.0257571	51.7567	-1.5708	0.000185831	0.0011325	K11292	NA	PPE12 [Symbiodinium sp. CCMP2456]	NA	Jacalin-related lectin 34 OS=Arabidopsis thaliana
S1_13448	92.4035	-1.42407	5.73E-05	0.00156754	92.4035	-2.42592	3.87E-10	1.48E-08	K11292	NA	PPE12 [Symbiodinium sp. CCMP2456]	XM_010249963.1	Jacalin-related lectin 34 OS=Arabidopsis thaliana
S1_13452	49.2005	-0.348872	0.306232	0.560605	49.2005	-1.26924	0.000717808	0.00346161	K14306	NA	hypothetical protein HXX76_014729 [Chlamydomonas incerta]	NA	Nucleolin 1 OS=Arabidopsis thaliana
S1_13453	70.8276	-0.296392	0.241361	0.491253	70.8276	-1.0752	0.000111908	0.000745812	K14306	NA	yipf1 [Scenedesmus sp. PABB004]	NA	ADP-ribosylation factor-like protein 13B OS=Chlamydomonas reinhardtii
S1_13474	473.376	-0.964054	0.0110439	0.0744503	473.376	-2.49168	6.88E-10	2.49E-08	K00706;K11000	NA	GSC2 [Symbiodinium sp. CCMP2456]	NA	Callose synthase 3 OS=Arabidopsis thaliana
S1_13483	63.2444	3.42308	0.0079844	0.0600425	63.2444	4.80156	0.000378023	0.00203398	K14306	GO:0043531	MUC19 [Symbiodinium sp. CCMP2592]	NA	NA
S1_13491	25.8241	7.63341	2.94E-06	0.000145347	25.8241	7.47632	6.17E-06	6.55E-05	NA	GO:0005509	unnamed protein product [Symbiodinium sp. CCMP2456]	NA	NA
S1_13496	109.728	3.46059	0.00024112	0.00476805	109.728	4.92709	5.72E-07	8.64E-06	K02209	GO:0005524;GO:0006270;GO:0000139;GO:0005634;GO:0016021;GO:0042555;GO:0015165;GO:0003678;GO:0003688	DNA replication licensing factor mcm5-A [Symbiodinium microadriaticum]	NA	DNA replication licensing factor MCM5 OS=Oryza sativa subsp. indica
S1_13497	160.594	1.16821	0.000111548	0.00264145	160.594	1.56837	6.78E-07	1.00E-05	NA	GO:0016021	tqsA [Symbiodinium natans]	NA	NA
S1_13498	364.74	-0.314299	0.0434021	0.178254	364.74	-1.07633	1.38E-10	6.00E-09	NA	GO:0016021	tqsA [Symbiodinium natans]	NA	NA
S1_13503	171.587	-0.642706	0.0143416	0.0886125	171.587	-1.59568	1.90E-08	4.58E-07	K19041;K19039	NA	unnamed protein product [Symbiodinium natans]	NA	E3 ubiquitin-protein ligase MPSR1 OS=Arabidopsis thaliana
S1_13512	120.888	0.967841	1.41E-06	7.95E-05	120.888	1.19484	8.63E-09	2.32E-07	NA	GO:0016491	CSTF77 [Symbiodinium sp. KB8]	NA	NA
S1_13516	20.7901	0.779225	0.417894	0.659896	20.7901	3.07943	0.00179559	0.00739539	NA	GO:0016021	Herc2 [Symbiodinium microadriaticum]	NA	NA
S1_13539	127.698	-1.55775	3.91E-11	8.97E-09	127.698	-2.51799	2.09E-21	6.32E-19	K00430;K02184	NA	unnamed protein product [Symbiodinium sp. CCMP2592]	NA	Vegetative cell wall protein gp1 OS=Chlamydomonas reinhardtii
S1_13540	86.1678	2.06687	1.18E-07	9.64E-06	86.1678	2.11889	1.94E-07	3.44E-06	K00430	NA	unnamed protein product [Symbiodinium sp. CCMP2592]	NA	Formin-like protein 16 OS=Oryza sativa subsp. japonica
S1_13541	55.3697	1.12722	0.00357868	0.0346909	55.3697	1.64234	4.15E-05	0.000327165	K06928	GO:0017111;GO:0005524	RPGR, partial [Symbiodinium pilosum]	NA	PH, RCC1 and FYVE domains-containing protein 1 OS=Arabidopsis thaliana
S1_13544	129.328	1.25123	1.44E-09	2.10E-07	129.328	1.48983	3.11E-12	1.97E-10	NA	NA	unnamed protein product [Symbiodinium sp. CCMP2592]	NA	NA
S1_13551	11.2095	4.43248	0.0131097	0.0833332	11.2095	5.52686	0.0023256	0.00913957	K01904	GO:0016874;GO:0016021	4-coumarate--CoA ligase [Hondaea fermentalgiana]	NA	4-coumarate--CoA ligase-like 1 OS=Oryza sativa subsp. japonica
S1_13562	67.2964	2.387	6.52E-08	5.92E-06	67.2964	3.49347	1.07E-14	1.13E-12	NA	NA	NA	NA	NA
S1_13563	16.0885	1.19752	0.0542027	0.204722	16.0885	1.99407	0.00170388	0.00708434	NA	NA	NA	NA	NA
S1_13568	21.1143	1.54728	0.0257555	0.129042	21.1143	2.70091	0.000140582	0.00090225	K20547;K13098;K11593	NA	hypothetical protein Vretifemale_8511 [Volvox reticuliferus]	NA	Sulfated surface glycoprotein 185 OS=Volvox carteri
S1_13571	208.53	-0.614708	0.0145814	0.089541	208.53	-1.55203	1.04E-08	2.70E-07	K08776;K01180;K11671	GO:0016021	hypothetical protein Vretifemale_10237 [Volvox reticuliferus]	NA	Chitin-binding lectin 1 OS=Solanum tuberosum
S1_13576	149.971	0.653586	9.69E-05	0.00237772	149.971	1.15655	1.43E-11	7.88E-10	K03128	GO:0003676;GO:0004523	unnamed protein product, partial [Symbiodinium sp. CCMP2592]	NA	NA
S1_13583	76.9508	1.26424	0.00448524	0.0405998	76.9508	2.12967	4.04E-06	4.57E-05	NA	NA	unnamed protein product [Symbiodinium sp. KB8]	NA	NA
S1_13584	384.825	-0.698613	0.0730784	0.246424	384.825	-1.33509	0.00120616	0.00532519	K12778;K09566;K13108	NA	unnamed protein product, partial [Polarella glacialis]	NA	NA
S1_13585	71.1071	0.563128	0.0266963	0.132038	71.1071	1.35138	1.70E-07	3.06E-06	NA	NA	hypothetical protein JKP88DRAFT_295093, partial [Tribonema minus]	NA	NA
S1_13586	43.2587	0.757121	0.0331488	0.151209	43.2587	1.65743	3.94E-06	4.48E-05	NA	NA	NA	NA	NA
S1_13591	6.96168	4.98645	0.0115142	0.0764204	6.96168	6.61656	0.000991815	0.00452933	K12471	NA	Epsin-2 [Symbiodinium microadriaticum]	NA	Clathrin interactor EPSIN 2 OS=Arabidopsis thaliana
S1_13593	82.1451	1.72018	1.55E-09	2.26E-07	82.1451	2.30905	2.11E-15	2.52E-13	NA	GO:0016301;GO:0003743	folD [Symbiodinium sp. CCMP2592]	NA	NA
S1_13602	50.8149	4.27298	4.78E-06	0.000214698	50.8149	4.96517	2.55E-07	4.33E-06	NA	GO:0016021;GO:0005509;GO:0005216	unnamed protein product [Symbiodinium natans]	NA	NA
S1_13614	402.317	-0.604551	2.94E-05	0.00091538	402.317	-1.25657	7.76E-16	1.01E-13	K23010	GO:0046872;GO:0004222;GO:0016021	hypothetical protein FisN_1Hh171 [Fistulifera solaris]	NA	NA
S1_13618	8.96758	5.34435	0.0155092	0.0931509	8.96758	7.05934	0.00184581	0.00756201	K23010	GO:0004222;GO:0046872	unnamed protein product [Polarella glacialis]	NA	NA
S1_13624	89.3668	2.10521	1.71E-09	2.44E-07	89.3668	2.96153	1.40E-16	2.11E-14	K17262	NA	TFCB [Symbiodinium natans]	NA	Tubulin-folding cofactor B OS=Arabidopsis thaliana
S1_13632	110.899	-0.569305	0.0765415	0.253079	110.899	-1.43611	3.37E-05	0.000275297	NA	GO:0003824	hypothetical protein AK812_SmicGene13831 [Symbiodinium microadriaticum]	NA	NA
S1_13643	30.8343	0.982218	0.184654	0.42313	30.8343	2.32162	0.00247817	0.00962532	K00430;K13171;K14325	GO:0005509	CTTNBP2 [Symbiodinium sp. CCMP2592]	NA	Extensin OS=Nicotiana tabacum
S1_13648	144.679	1.13287	0.00450553	0.0407319	144.679	1.62163	0.000103781	0.000700862	K00710;K14325	GO:0005794;GO:0030246;GO:0016757;GO:0006486;GO:0016021	gly-3, partial [Symbiodinium sp. CCMP2456]	NA	NA
S1_13649	542.408	-0.7248	6.19E-06	0.000264823	542.408	-1.11561	5.93E-11	2.83E-09	NA	GO:0016021	UVR8 [Symbiodinium sp. CCMP2592]	NA	NA
S1_13650	74.3234	1.50007	6.95E-06	0.000290244	74.3234	1.57706	5.83E-06	6.25E-05	NA	GO:0016021	UVR8 [Symbiodinium sp. CCMP2592]	NA	NA
S1_13661	269.049	-1.33882	4.21E-11	9.48E-09	269.049	-1.62911	5.16E-14	4.79E-12	K11414	GO:0070403;GO:0004672;GO:0005524	cobB, partial [Symbiodinium sp. CCMP2456]	NA	NAD-dependent protein deacylase OS=Physcomitrium patens
S1_13671	38.0179	-1.68227	9.81E-06	0.000384777	38.0179	-2.26593	6.83E-08	1.39E-06	K13171;K09566	GO:0004620;GO:0016021	plbB [Symbiodinium natans]	NA	NA
S1_13686	38.2448	-0.670671	0.092827	0.283824	38.2448	-1.65765	0.000172819	0.0010703	K14207;K14994	NA	SLC38A2 [Symbiodinium natans]	NA	NA
S1_13699	174.397	-0.735299	0.0191245	0.106491	174.397	-1.51022	6.69E-06	7.02E-05	K14994;K15015;K14207	NA	AVT6 [Symbiodinium natans]	NA	Amino acid transporter AVT1H OS=Arabidopsis thaliana
S1_13706	399.927	-0.459094	0.0650191	0.229237	399.927	-1.16038	1.13E-05	0.000109113	K15015;K14994;K14207	NA	AVT6 [Symbiodinium natans]	NA	Amino acid transporter AVT1H OS=Arabidopsis thaliana
S1_13734	159.751	4.64149	4.19E-09	5.35E-07	159.751	5.58022	1.12E-11	6.27E-10	K13195	NA	unnamed protein product [Polarella glacialis]	NA	Glycine-rich RNA-binding protein blt801 OS=Hordeum vulgare
S1_13736	472.135	1.61764	4.20E-09	5.35E-07	472.135	1.44889	5.68E-07	8.58E-06	K01180;K01051;K00430	NA	unnamed protein product [Polarella glacialis]	NA	Proline-rich receptor-like protein kinase PERK2 OS=Arabidopsis thaliana
S1_13749	27.079	2.38858	0.0085187	0.0627558	27.079	3.61697	0.000113566	0.000754786	K22848	NA	dgat2 [Symbiodinium sp. CCMP2592]	NA	Diacylglycerol O-acyltransferase 2D OS=Glycine max
S1_13752	400.328	0.568991	0.00118764	0.0158909	400.328	1.09179	2.47E-09	7.66E-08	K00430;K01180	NA	hypothetical protein Vafri_8868 [Volvox africanus]	NA	Leucine-rich repeat extensin-like protein 3 OS=Arabidopsis thaliana
S1_13758	27.6484	7.53345	4.30E-06	0.000197816	27.6484	7.69063	3.58E-06	4.13E-05	NA	NA	mntH [Symbiodinium microadriaticum]	NA	NA
S1_13770	51.9266	1.69551	0.000253284	0.0049448	51.9266	1.87012	0.000106185	0.000714632	NA	GO:0009249;GO:0003677;GO:0006355;GO:0005634;GO:0033819;GO:0000785;GO:0102555	hypothetical protein Vafri_17968 [Volvox africanus]	NA	NA
S1_13771	196.081	-0.853943	7.05E-06	0.000293053	196.081	-2.38553	5.72E-28	3.77E-25	K08857	GO:0004672;GO:0005524;GO:0016021	Serine/threonine-protein kinase Nek1 [Symbiodinium microadriaticum]	NA	Serine/threonine-protein kinase Nek1 OS=Oryza sativa subsp. japonica
S1_13783	77.5103	1.54496	2.40E-07	1.75E-05	77.5103	2.42976	1.33E-15	1.64E-13	NA	NA	BSPAL1 [Symbiodinium natans]	NA	NA
S1_13792	34.0943	0.375398	0.379067	0.628842	34.0943	1.36313	0.00173993	0.0072087	NA	NA	surface antigen -like protein [Chrysochromulina tobinii]	NA	NA
S1_13795	21.1631	1.39501	0.00602218	0.0498002	21.1631	1.7072	0.00106858	0.00482301	NA	NA	surface antigen -like protein [Chrysochromulina tobinii]	NA	NA
S1_13801	8.5273	5.71529	0.000759275	0.0113558	8.5273	6.50676	0.000152079	0.000962002	K11275	NA	unnamed protein product [Symbiodinium sp. KB8]	NA	NA
S1_13812	122.244	1.57075	3.34E-09	4.36E-07	122.244	1.7886	9.02E-11	4.10E-09	NA	GO:0003689;GO:0005663;GO:0006260;GO:0005524;GO:0005509;GO:0003677;GO:0046982	unnamed protein product, partial [Polarella glacialis]	NA	NA
S1_13867	19.9599	2.08723	0.00120408	0.0160609	19.9599	2.2918	0.000556715	0.00280456	NA	NA	unnamed protein product [Symbiodinium sp. CCMP2456]	AP015245.1	NA
S1_13876	136.338	-0.581682	0.0041756	0.0387392	136.338	-1.05054	1.60E-06	2.08E-05	NA	NA	hypothetical protein AK812_SmicGene2213 [Symbiodinium microadriaticum]	NA	NA
S1_13883	49.1518	-1.56262	7.33E-05	0.00190506	49.1518	-2.06274	1.52E-06	1.99E-05	K05849;K03452	NA	Slc8a2 [Symbiodinium sp. KB8]	NA	Magnesium/proton exchanger OS=Arabidopsis thaliana
S1_13889	24.6908	-0.774823	0.0324705	0.149281	24.6908	-1.6708	5.86E-05	0.000434974	NA	NA	NA	NA	NA
S1_13892	93.1571	-1.55436	0.00225929	0.0253162	93.1571	-2.3245	1.93E-05	0.000171202	K20547;K17987;K21751;K06816	GO:0016021	hypothetical protein Vafri_5889 [Volvox africanus]	XM_005819099.1	Cilia- and flagella-associated protein 91 OS=Chlamydomonas reinhardtii
S1_13893	316.43	-0.453984	0.260494	0.512516	316.43	-1.50119	0.000450507	0.00235124	K20547;K17987;K21751;K06816	GO:0016021	hypothetical protein Vafri_5889 [Volvox africanus]	XM_005819099.1	Cilia- and flagella-associated protein 91 OS=Chlamydomonas reinhardtii
S1_13904	172.191	-0.514433	0.186364	0.425285	172.191	-1.34499	0.00116216	0.0051708	K03257	GO:0003743;GO:0003724;GO:0016787;GO:0003676;GO:0005524	Eukaryotic initiation factor 4A [Symbiodinium microadriaticum]	KC937199.1	Eukaryotic initiation factor 4A-3 OS=Oryza sativa subsp. japonica
S1_13905	764.264	-0.733645	0.00694402	0.054731	764.264	-1.24986	1.35E-05	0.000127104	K03257	NA	unnamed protein product [Polarella glacialis]	KC937199.1	Eukaryotic initiation factor 4A-1 OS=Oryza sativa subsp. japonica
S1_13908	107.645	1.41261	0.000548841	0.00886323	107.645	2.10501	7.83E-07	1.13E-05	NA	NA	unnamed protein product [Symbiodinium microadriaticum]	NA	NA
S1_13912	42.2851	0.595853	0.184164	0.42243	42.2851	1.43411	0.00194075	0.00787913	NA	NA	unnamed protein product [Symbiodinium natans]	NA	NA
S1_13913	16.2933	4.61163	0.034694	0.155256	16.2933	8.26718	0.000204444	0.00122567	NA	NA	rplI [Symbiodinium sp. CCMP2456]	NA	NA
S1_13919	41.5727	1.96262	0.037613	0.16296	41.5727	3.95235	5.48E-05	0.000411621	NA	NA	lnt [Symbiodinium sp. CCMP2592]	NA	NA
S1_13924	451.07	-0.69606	0.0802441	0.260228	451.07	-1.48759	0.000408037	0.00216471	K13172	NA	lacZ [Symbiodinium microadriaticum]	XM_020664587.1	NA
S1_13931	9.5218	1.33675	0.0929869	0.284066	9.5218	2.87573	0.000264805	0.00151692	NA	NA	NA	NA	NA
S1_13933	6.84732	5.17149	0.00217267	0.0245894	6.84732	6.43388	0.000153222	0.000967675	NA	NA	NA	NA	NA
S1_13938	45.8819	1.20182	0.00678728	0.0538449	45.8819	1.81822	7.43E-05	0.000532477	K09580	NA	Pdia2 [Symbiodinium microadriaticum]	NA	Protein disulfide isomerase-like 1-4 OS=Oryza sativa subsp. japonica
S1_13942	24.9377	4.56637	0.0020872	0.0238485	24.9377	5.94115	9.52E-05	0.000653323	NA	NA	unnamed protein product [Polarella glacialis]	NA	NA
S1_13950	341.171	-0.422008	0.13994	0.36105	341.171	-1.30506	1.76E-05	0.000159203	K11292;K14411;K13098;K17506	NA	cal-1 [Symbiodinium sp. KB8]	NA	DEAD-box ATP-dependent RNA helicase 53, mitochondrial OS=Arabidopsis thaliana
S1_13952	580.324	0.962124	5.80E-05	0.00158336	580.324	1.37974	3.98E-08	8.71E-07	K10357	NA	XI-B [Symbiodinium pilosum]	NA	Myosin-9 OS=Arabidopsis thaliana
S1_13953	887.724	-0.851903	0.000240499	0.004765	887.724	-1.40824	9.62E-09	2.54E-07	K10357	NA	XI-2, partial [Symbiodinium sp. KB8]	NA	Myosin-10 OS=Arabidopsis thaliana
S1_13965	13.9224	6.30673	0.000470511	0.00790561	13.9224	7.45361	4.84E-05	0.000372206	NA	NA	unnamed protein product [Symbiodinium microadriaticum]	NA	NA
S1_13967	17.3712	2.3951	0.000570113	0.00911982	17.3712	3.47156	7.16E-07	1.05E-05	NA	NA	NA	NA	NA
S1_13975	21.4419	2.83832	0.00290919	0.0300757	21.4419	3.9352	5.91E-05	0.000438424	K21867;K13171	NA	bacC [Symbiodinium sp. CCMP2592]	NA	Probable E3 ubiquitin-protein ligase XBOS31 OS=Oryza sativa subsp. japonica
S1_13979	35.8013	0.712302	0.338872	0.592607	35.8013	2.9293	0.000131762	0.000853966	NA	NA	unnamed protein product [Symbiodinium natans]	NA	NA
S1_13983	635.004	-0.464951	0.100673	0.29702	635.004	-1.23816	3.63E-05	0.000292769	K14306;K01183	NA	unnamed protein product [Symbiodinium sp. KB8]	NA	PLASMODESMATA CALLOSE-BINDING PROTEIN 4 OS=Arabidopsis thaliana
S1_13987	294.614	-0.254896	0.288488	0.542847	294.614	-1.10319	1.70E-05	0.000154308	NA	GO:0016021;GO:0005509;GO:0005216	Voltage-dependent T-type calcium channel subunit alpha-1H [Symbiodinium microadriaticum]	NA	NA
S1_13994	294.783	1.36049	0.000714593	0.0108463	294.783	2.15129	3.42E-07	5.57E-06	K10859	NA	Alkbh3 [Symbiodinium sp. CCMP2456]	NA	DNA oxidative demethylase ALKBH2 OS=Arabidopsis thaliana
S1_13996	51.6516	7.92792	1.67E-05	0.000584747	51.6516	9.49602	4.31E-07	6.79E-06	K13107	GO:0046872;GO:0003723	HUA1, partial [Symbiodinium pilosum]	NA	Zinc finger CCCH domain-containing protein 4 OS=Oryza sativa subsp. japonica
S1_13999	66.9435	3.5686	1.58E-09	2.28E-07	66.9435	4.65237	1.20E-14	1.26E-12	K13107	GO:0046872;GO:0003723	HUA1, partial [Symbiodinium pilosum]	NA	Zinc finger CCCH domain-containing protein 4 OS=Oryza sativa subsp. japonica
S1_14016	18.4732	1.05276	0.0449462	0.182155	18.4732	1.68956	0.00158178	0.00666325	NA	NA	unnamed protein product [Symbiodinium sp. CCMP2456]	NA	NA
S1_14022	15.8833	0.498748	0.491746	0.71634	15.8833	2.55259	0.000421652	0.00222638	K12180	NA	csn7 [Symbiodinium sp. CCMP2592]	NA	NA
S1_14030	225.679	-1.58441	4.34E-07	2.92E-05	225.679	-2.22916	2.91E-11	1.49E-09	NA	NA	ANKK1 [Symbiodinium sp. CCMP2592]	NA	NA
S1_14036	241.196	-0.584321	0.137147	0.35681	241.196	-1.46056	0.000465	0.00241311	NA	GO:0006457;GO:0051082;GO:0003824;GO:0005524;GO:0010181	Heat shock protein 90 [Symbiodinium microadriaticum]	NA	NA
S1_14054	25.6804	0.828872	0.33534	0.589118	25.6804	3.2767	0.000183377	0.00112064	K13171	NA	unnamed protein product [Symbiodinium necroappetens]	NA	NA
S1_14073	264.449	-1.22013	0.00101591	0.0141367	264.449	-2.47466	4.63E-10	1.75E-08	K00665;K00430	NA	ppsA [Symbiodinium natans]	NA	Leucine-rich repeat extensin-like protein 5 OS=Arabidopsis thaliana
[truncated: 6,545 more rows]
