# Supplementary material for: Unique high-temperature tolerance mechanisms of zoochlorellae Symbiochlorum hainanensis derived from scleractinian coral Porites lutea
Source: mBio. 2024 Feb 22;15(3):e02780-23. doi: 10.1128/mbio.02780-23 (PMC11326117; doi:10.1128/mbio.02780-23)
Supplement: Table S5 — Summary of RT-qPCR experiments of S. hainanensis X1 [file mbio.02780-23-s0005.xlsx]

## Sheet: Table S2
Table S5. Summary of RT-qPCR experiments of S. hainanensis X1
species	gene	sequence ID	Primer F (5'→ 3')	Primer R (5'→ 3')	Product size (bp)	log2(relative expression) W1vsC0 (qPCR)	log2(relative expression) W1vsC0 (Transcriptome)	log2(relative expression) W2vsC0 (qPCR)	log2(relative expression) W2vsC0 (Transcriptome)
S. hainanensis	HSP22	X1_47667	CTAAACACGAGCGTAATGTCC	AGTCTTCTCCGCCCAAAT	122	1.366	2.0686	2.943	4.98134
S. hainanensis	HSP70	X1_47011	CTCGGAACCACCTACTCCT	GCCCTTGTACTCGACCTG	131	3.591	2.85298	4.722	4.78094
S. hainanensis	HSP90A	X1_09546	GAACAGGAGGACGACGAG	CGAGTACGGATGGAGTGG	124	1.198	5.58888	3.004	7.6547
S. hainanensis	MET3	X1_35770	AGTGCGGAACTCGGCTTTG	CGCCGCCTTTCTGGATG	104	0.984	2.7546	2.298	3.87978
S. hainanensis	MET3	X1_47288	AGTCTTCGCCTGTCAGCG	GCCTACCTGCCCTACTCCAT	127	1.383	3.05241	2.607	3.42951
S. hainanensis	MET3	X1_62221	TCCCTGCCGATGATGAAG	GCACCTACGAGGTACTGAAGC	113	0.796	3.05014	2.059	3.21476
S. hainanensis	TRR1	X1_17034	CCAAAGGCTTGTTACGG	CACGGGTGCTTCTGCTA	102	0.993	3.09744	2.322	3.0906
S. hainanensis	TRR1	X1_33877	AGCAAGACGAACCCGAGAC	CGAGCGGCTTCCTCCTAA	116	2.614	2.48677	2.516	3.30645
S. hainanensis	CAT	X1_09092	ATCCAGCGGGTCAAAGTCA	ACCACCAGCACGCAACG	101	1.48	0.63486	1.439	2.46388
S. hainanensis	GPX	X1_33644	ATCATCGGCTTCCCTTGC	CCATTCACGTCGCCCTTC	121	0.968	0.14866	2.052	3.14073
S. hainanensis	SOD	X1_38777	GAAGCGTGGGAAAGTCG	GCTGAGTAGCGGGCAAT	125	1.713	0.0806	2.694	2.97809
S. hainanensis	adk	X1_58851	ACGCAGGCGACCGTTGAAC	GGCCAGCTTGACCGGGATG	139	2.23	0.5011	3.947	2.69121
S. hainanensis	dxs	X1_69330	AGACTGCCCAGGATAAGAT	AAGGAAGGTGGAGTAGATG	105	3.618	1.2965	2.955	3.55259
S. hainanensis	iscS	X1_59684	TAATGGTGACCCAGAAGGAT	CGAATGGAAGCGACGAG	117	1.991	2.78225	3.737	4.74776
S. hainanensis	TH2	X1_85064	ACTCCGACGCCTTGATG	GGGACCGCTGCTACCTT	104	1.406	3.53845	2.547	3.78771
S. hainanensis	thiN	X1_43193	GCAGAAAGCGCCAAAGG	CAACGAATCGGGCAAGG	138	0.841	3.5787	1.483	4.31921
S. hainanensis	MET17	X1_81417	AGTGTCTTGGCGCTGTCGA	AGAGGAGGTGCGTGGGTTG	109	1.34	0.58531	1.589	0.72972
S. hainanensis	β-actin	X1_44387	GCATAGCGTCTCCTTGATGTCACG	CCTCACCCTTAAGTACCCGATCGAG	133	used as internal control
