# Supplementary material for: Unique high-temperature tolerance mechanisms of zoochlorellae Symbiochlorum hainanensis derived from scleractinian coral Porites lutea
Source: mBio. 2024 Feb 22;15(3):e02780-23. doi: 10.1128/mbio.02780-23 (PMC11326117; doi:10.1128/mbio.02780-23)
Supplement: Table S6 — Summary of RT-qPCR experiments of Effrenium sp. S1. [file mbio.02780-23-s0006.xlsx]

## Sheet: Table S3
Table S6. Summary of RT-qPCR experiments of Effrenium sp.S1
Species	Gene	Sequence ID	Primer F (5'→ 3')	Primer R (5'→ 3')	Product size (bp)	log2(relative expression) W1vsC0 (qPCR)	log2(relative expression) W1vsC0 (Transcriptome)	log2(relative expression) W2vsC0 (qPCR)	log2(relative expression) W2vsC0 (Transcriptome)
Effrenium sp.	APX	S1_40594	CTGAAAGCCTGCAGGGAGG	GGCTCCCACTTGGCACCAAG	132	-1.633	-0.32712	-1.05	-0.66677
Effrenium sp.	GPX	S1_09664	CCTCAAGGAGGCCTTCAGCAAG	GGCTGACCTTCTTCCAGTTCAC	127	1.083	0.81362	3.463	0.58165
Effrenium sp.	Prdx	S1_63388	GCGCCAGAGTTTGAGCTGG	CTTCTTGCCCAGGTAGCCTG	114	0.465	0.33144	2.228	0.58424
Effrenium sp.	SOD	S1_11587	GGTTGCGCCGGTTGCGC	GGTGCAGACCGGAGTGAAGTC	115	-2.56	-0.10305	1.175	0.10866
Effrenium sp.	MET3	S1_40729	GCCATGCGCTCTGGAGCTG	TGCGAGTGTGGATGCCGCAC	109	-0.212	-0.38888	-1.968	-0.73926
Effrenium sp.	TRR	S1_27624	AGCTGGAGGCAGCCATTCG	GCTTCCTCCTCCAGCTGCGA	141	2.08	0.08032	1.793	0.00603
Effrenium sp.	adk	S1_44883	ACGCAGAACTCGATCCGCG	GGCGCCGTTGGTGTCAAC	106	-0.452	-0.07676	-2.38	-0.24567
Effrenium sp.	dxs	S1_63656	CCCGATCGCACCTTCGATG	CACTGGCAGCTTTTGAAGGG	129	-0.625	-0.48361	-2.403	-0.59802
Effrenium sp.	iscS	S1_06757	GTGTGGATTTGCTGACCATCGCC	CGCCCATGGCGTACACATCC	126	2.66	1.44551	2.738	1.16712
Effrenium sp.	TH2	S1_41285	GTTGCAGAACGTGGAGTAGA	CCACTCGGATGCTGTTCTG	133	2.118	0.14695	2.12	0.44327
Effrenium sp.	thiN	S1_52709	CGCACCTTCGATGTGGG	CATCGTCTGCCAGCACATC	117	1.753	0.00468	2.485	0.7009
Effrenium sp.	HSP70	S1_60768	AGACCTGCTGCTGTTGGAC	CCCTCGTAGACCTGGATGTT	119	2.608	0.29598	2.513	0.4169
Effrenium sp.	HSP90	S1_46461	AGACAGATCCTGCGAGTG	CCCTGCGAACATCTCCA	146	1.02	0.11944	3.123	0.18669
Effrenium sp.	18S	S1_42608	TGTGGTAGCCGTTTCTCA	CAGGGTTGTGGTTTATTAGTT	128	used as internal control
