# Supplementary material for: Unique high-temperature tolerance mechanisms of zoochlorellae Symbiochlorum hainanensis derived from scleractinian coral Porites lutea
Source: mBio. 2024 Feb 22;15(3):e02780-23. doi: 10.1128/mbio.02780-23 (PMC11326117; doi:10.1128/mbio.02780-23)
Supplement: Table S7 — Temperature setup of high-throughput sequencing. [file mbio.02780-23-s0007.xlsx]

## Sheet: Table S1
Table S7. Temperature setup of high-throughput sequencing
Species	Groups	Culture temperature (˚C)	Treatment started time (day)	Experiment temperature (˚C)	Sample time (day)
S. hainanensis X1	X1C0	26	10	26	10
	X1C1	26	10	26	13
	X1W1	26	10	32	13
	X1W2	26	10	38	13
Effrenium sp. S1	S1C0	26	10	26	10
	S1C1	26	10	26	13
	S1W1	26	10	29	13
	S1W2	26	10	32	13
